# Supplementary material for: Host-Microbe-Drug-Nutrient Screen Identifies Bacterial Effectors of Metformin Therapy
Source: Cell. 2019 Sep 5;178(6):1299–1312.e29. doi: 10.1016/j.cell.2019.08.003 (PMC6736778; doi:10.1016/j.cell.2019.08.003)
Supplement: Table S1. C. elegans and D. melanogaster Lifespan Data, Related to Figures 1–4, 7, S2–S5, and S7 [file mmc1.xlsx]

## Sheet: Lifespan stats
C. elegans Lifespan Data:
All C. elegans lifespans were performed at 20°C. Worms were transferred to experimental plates at L4 stage. Within each experimental replicate, 2-3 independent populations of approximately 30 worms were included per condition. Worms were censored if they exhibited severe vulva protusion. Lifespan curves represent pooled data for multiple replicates of the same experiment. p values were determined…
Media Lifespans
Group name	Mean lifespan	n Dead	n Censored	% Increase	p (log rank)	p (CPH)	Bacteria from L4	Supplement	Bacteria from L1	Genotype	Figure
Bacto Peptone (OP50) Replicate 1
0 mM 1	20.06	59	1	-	-	-	OP50	-	OP50	N2	1B
6.25 mM 2	22.53	57	3	12.27	0.0074 1-2		OP50	6.25 mM Metformin	OP50	N2	1B
12.5 mM 3	26.3	58	2	31.07	<0.0001 1-3		OP50	12.5 mM Metformin	OP50	N2	1B
25 mM 4	27.12	58	2	35.17	<0.0001 1-4		OP50	25 mM Metformin	OP50	N2	1B
50 mM 5	25.13	55	5	25.24	<0.0001 1-5		OP50	50 mM Metformin	OP50	N2	1B
100 mM 6	18.98	36	4	-5.4	0.5652 1-6		OP50	100 mM Metformin	OP50	N2	1B
Bacto Peptone (OP50) Replicate 2
0 mM 1	19.14	58	3	-	-	-	OP50	-	OP50	N2	1B
6.25 mM 2	18.89	55	5	-1.31	0.5260 1-2		OP50	6.25 mM Metformin	OP50	N2	1B
12.5 mM 3	25.02	56	4	30.73	<0.0001 1-3		OP50	12.5 mM Metformin	OP50	N2	1B
25 mM 4	25.8	56	4	34.79	<0.0001 1-4		OP50	25 mM Metformin	OP50	N2	1B
50 mM 5	25.08	53	7	31.03	<0.0001 1-5		OP50	50 mM Metformin	OP50	N2	1B
100 mM 6	18.58	34	6	-2.9	0.9785 1-6		OP50	100 mM Metformin	OP50	N2	1B
Bacto Peptone (OP50) Pooled
0 mM 1	19.6	117	4	-	-	-	OP50	-	OP50	N2	1B
6.25 mM 2	20.74	112	8	5.8	0.0114 1-2		OP50	6.25 mM Metformin	OP50	N2	1B
12.5 mM 3	25.67	114	6	30.98	<0.0001 1-3		OP50	12.5 mM Metformin	OP50	N2	1B
25 mM 4	26.47	114	6	35.04	<0.0001 1-4		OP50	25 mM Metformin	OP50	N2	1B
50 mM 5	25.1	108	12	28.06	<0.0001 1-5		OP50	50 mM Metformin	OP50	N2	1B
100 mM 6	18.79	70	10	-4.16	0.6502 1-6		OP50	100 mM Metformin	OP50	N2	1B
Soy Peptone Replicate 1
0 mM 1	19.85	57	3	-	-	-	OP50	-	OP50	N2	1B
6.25 mM 2	18.53	56	4	-6.65	0.3122 1-2		OP50	6.25 mM Metformin	OP50	N2	1B
12.5 mM 3	15.59	58	2	-21.49	<0.0001 1-3		OP50	12.5 mM Metformin	OP50	N2	1B
25 mM 4	14.68	58	2	-26.05	0.0002 1-4		OP50	25 mM Metformin	OP50	N2	1B
50 mM 5	28.66	56	4	44.36	<0.0001 1-5		OP50	50 mM Metformin	OP50	N2	1B
100 mM 6	25.72	36	4	29.53	<0.0001 1-6		OP50	100 mM Metformin	OP50	N2	1B
Soy Peptone Replicate 2
0 mM 1	17.65	80	14	-	-	-	OP50	-	OP50	N2	1B
6.25 mM 2	17.89	62	9	1.34	0.2618 1-2		OP50	6.25 mM Metformin	OP50	N2	1B
12.5 mM 3	17.48	73	7	-0.97	0.4503 1-3		OP50	12.5 mM Metformin	OP50	N2	1B
25 mM 4	17.21	61	12	-2.5	0.2589 1-4		OP50	25 mM Metformin	OP50	N2	1B
50 mM 5	24.26	49	7	37.43	<0.0001 1-5		OP50	50 mM Metformin	OP50	N2	1B
100 mM 6	21.94	34	0	24.31	<0.0001 1-6		OP50	100 mM Metformin	OP50	N2	1B
Soy Peptone Pooled
0 mM 1	18.56	137	17	-	-	-	OP50	-	OP50	N2	1B
6.25 mM 2	18.2	118	13	-1.96	0.951 1-2		OP50	6.25 mM Metformin	OP50	N2	1B
12.5 mM 3	16.64	131	9	-10.34	0.0096 1-3		OP50	12.5 mM Metformin	OP50	N2	1B
25 mM 4	16.03	119	14	-13.63	0.0262 1-4		OP50	25 mM Metformin	OP50	N2	1B
50 mM 5	26.6	105	11	43.34	<0.0001 1-5		OP50	50 mM Metformin	OP50	N2	1B
100 mM 6	23.87	70	4	28.61	<0.0001 1-6		OP50	100 mM Metformin	OP50	N2	1B
LB Replicate 1
0 mM 1	17.21	55	5	-	-	-	OP50	-	OP50	N2	1B
6.25 mM 2	15.9	58	2	-7.63	0.1392 1-2		OP50	6.25 mM Metformin	OP50	N2	1B
12.5 mM 3	16.72	58	2	-2.82	0.6568 1-3		OP50	12.5 mM Metformin	OP50	N2	1B
25 mM 4	22.5	56	4	30.74	<0.0001 1-4		OP50	25 mM Metformin	OP50	N2	1B
50 mM 5	23.72	57	3	37.83	<0.0001 1-5		OP50	50 mM Metformin	OP50	N2	1B
100 mM 6	22.74	38	2	32.12	<0.0001 1-6		OP50	100 mM Metformin	OP50	N2	1B
LB Replicate 2
0 mM 1	17.15	82	7	-	-	-	OP50	-	OP50	N2	1B
6.25 mM 2	18.69	73	5	9	0.0310 1-2		OP50	6.25 mM Metformin	OP50	N2	1B
12.5 mM 3	21.69	75	6	26.52	<0.0001 1-3		OP50	12.5 mM Metformin	OP50	N2	1B
25 mM 4	22.76	58	8	32.73	<0.0001 1-4		OP50	25 mM Metformin	OP50	N2	1B
50 mM 5	23.33	55	10	36.07	<0.0001 1-5		OP50	50 mM Metformin	OP50	N2	1B
100 mM 6	20.04	40	3	16.89	0.0100 1-6		OP50	100 mM Metformin	OP50	N2	1B
LB Pooled
0 mM 1	17.18	137	12	-	-	-	OP50	-	OP50	N2	1B
6.25 mM 2	17.46	131	7	1.65	0.4286 1-2		OP50	6.25 mM Metformin	OP50	N2	1B
12.5 mM 3	19.53	133	8	13.67	0.0001 1-3		OP50	12.5 mM Metformin	OP50	N2	1B
25 mM 4	22.63	114	12	31.72	<0.0001 1-4		OP50	25 mM Metformin	OP50	N2	1B
50 mM 5	23.52	112	13	36.9	<0.0001 1-5		OP50	50 mM Metformin	OP50	N2	1B
100 mM 6	21.33	78	5	24.2	<0.0001 1-6		OP50	100 mM Metformin	OP50	N2	1B
MRS Replicate 1
0 mM 1	17.58	54	6	-	-	-	OP50	-	OP50	N2	1B
6.25 mM 2	16.4	59	3	-6.68	0.1020 1-2		OP50	6.25 mM Metformin	OP50	N2	1B
12.5 mM 3	16.23	59	1	-7.67	0.1286 1-3		OP50	12.5 mM Metformin	OP50	N2	1B
25 mM 4	15.82	56	4	-9.97	0.1850 1-4		OP50	25 mM Metformin	OP50	N2	1B
50 mM 5	17.17	57	3	-2.31	0.3543 1-5		OP50	50 mM Metformin	OP50	N2	1B
100 mM 6	21.76	38	2	23.8	<0.0001 1-6		OP50	100 mM Metformin	OP50	N2	1B
MRS Replicate 2
0 mM 1	16.4	40	0	-	-	-	OP50	-	OP50	N2	1B
6.25 mM 2	16.01	38	2	-2.37	0.7148 1-2		OP50	6.25 mM Metformin	OP50	N2	1B
12.5 mM 3	14.33	37	3	-12.62	0.0007 1-3		OP50	12.5 mM Metformin	OP50	N2	1B
25 mM 4	12.89	39	3	-21.42	<0.0001 1-4		OP50	25 mM Metformin	OP50	N2	1B
50 mM 5	14.15	36	4	-13.7	0.0987 1-5		OP50	50 mM Metformin	OP50	N2	1B
100 mM 6	18.23	40	0	11.13	0.0036 1-6		OP50	100 mM Metformin	OP50	N2	1B
MRS Pooled
0 mM 1	17.07	94	6	-	-	-	OP50	-	OP50	N2	1B
6.25 mM 2	16.23	97	5	-4.92	0.1221 1-2		OP50	6.25 mM Metformin	OP50	N2	1B
12.5 mM 3	15.5	96	4	-9.18	0.0065 1-3		OP50	12.5 mM Metformin	OP50	N2	1B
25 mM 4	14.66	95	7	-14.13	0.0044 1-4		OP50	25 mM Metformin	OP50	N2	1B
50 mM 5	15.96	93	7	-6.48	0.5574 1-5		OP50	50 mM Metformin	OP50	N2	1B
100 mM 6	19.94	78	2	16.84	<0.0001 1-6		OP50	100 mM Metformin	OP50	N2	1B
Bacto Peptone (OP50-MR) Replicate 1
0 mM 1	19.67	57	3	-	-	-	OP50-MR	-	OP50	N2	1B
6.25 mM 2	19.6	55	5	-0.32	0.853 1-2		OP50-MR	6.25 mM Metformin	OP50	N2	1B
12.5 mM 3	18.19	56	4	-7.48	0.6387 1-3		OP50-MR	12.5 mM Metformin	OP50	N2	1B
25 mM 4	17.26	53	7	-12.24	0.1058 1-4		OP50-MR	25 mM Metformin	OP50	N2	1B
50 mM 5	17.49	58	2	-11.08	0.3461 1-5		OP50-MR	50 mM Metformin	OP50	N2	1B
100 mM 6	12.71	54	6	-35.35	<0.0001 1-6		OP50-MR	100 mM Metformin	OP50	N2	1B
Bacto Peptone (OP50-MR) Replicate 2
0 mM 1	18.18	56	4	-	-	-	OP50-MR	-	OP50	N2	1B
6.25 mM 2	18.08	57	3	-0.57	0.6652 1-2		OP50-MR	6.25 mM Metformin	OP50	N2	1B
12.5 mM 3	18.44	56	4	1.45	0.525 1-3		OP50-MR	12.5 mM Metformin	OP50	N2	1B
25 mM 4	19.28	60	0	6.06	0.0667 1-4		OP50-MR	25 mM Metformin	OP50	N2	1B
50 mM 5	16.74	58	2	-7.92	0.1829 1-5		OP50-MR	50 mM Metformin	OP50	N2	1B
100 mM 6	13.91	56	4	-23.5	<0.0001 1-6		OP50-MR	100 mM Metformin	OP50	N2	1B
Bacto Peptone (OP50-MR) Pooled
0 mM 1	18.95	113	7	-	-	-	OP50-MR	-	OP50	N2	1B
6.25 mM 2	18.82	112	8	-0.71	0.8708 1-2		OP50-MR	6.25 mM Metformin	OP50	N2	1B
12.5 mM 3	18.32	112	8	-3.33	0.9253 1-3		OP50-MR	12.5 mM Metformin	OP50	N2	1B
25 mM 4	18.33	113	7	-3.3	0.8967 1-4		OP50-MR	25 mM Metformin	OP50	N2	1B
50 mM 5	17.11	116	4	-9.7	0.0751 1-5		OP50-MR	50 mM Metformin	OP50	N2	1B
100 mM 6	13.32	110	10	-29.72	<0.0001 1-6		OP50-MR	100 mM Metformin	OP50	N2	1B
Nutrient Supplementation Lifespans
Group name	Mean lifespan	n Dead	n Censored	% Increase	p (log rank)	p (CPH)	Bacteria from L4	Supplement	Bacteria from L1	Genotype	Figure
L-Serine Supplementation Replicate 1
0 mM 1	17.25	117	1	-	<0.0001 1-2	-	OP50	-	OP50	N2	S2A
50 mM 2	22.7	84	5	31.59			OP50	50 mM Metformin	OP50	N2	S2A
0 mM 3	16.82	116	3	-	<0.0001 3-4		OP50	50 mM L-Serine	OP50	N2	S2A
50 mM 4	20.46	85	9	21.64			OP50	50 mM Metformin + 50 mM L-Serine	OP50	N2	S2A
L-Serine Supplementation Replicate 2
0 mM 1	19.57	59	1	-	<0.0001 1-2	-	OP50	-	OP50	N2	S2A
50 mM 2	25.22	58	3	28.87			OP50	50 mM Metformin	OP50	N2	S2A
0 mM 3	14.79	58	0	-	<0.0001 3-4		OP50	50 mM L-Serine	OP50	N2	S2A
50 mM 4	22.34	58	2	51.05			OP50	50 mM Metformin + 50 mM L-Serine	OP50	N2	S2A
L-Serine Supplementation Pooled
0 mM 1	18.03	176	2	-	<0.0001 1-2	0.2012 (1-2 v 3-4)	OP50	-	OP50	N2	S2A
50 mM 2	23.7262	142	8	31.59			OP50	50 mM Metformin	OP50	N2	S2A
0 mM 3	16.1577	174	3	-	<0.0001 3-4		OP50	50 mM L-Serine	OP50	N2	S2A
50 mM 4	21.2259	143	11	31.37			OP50	50 mM Metformin + 50 mM L-Serine	OP50	N2	S2A
Adenosine Supplementation Replicate 1
0 mM 1	19.5679	59	1	-	<0.0001 1-2	-	OP50	-	OP50	N2	S2B
50 mM 2	25.2191	58	3	28.88			OP50	50 mM Metformin	OP50	N2	S2B
0 mM 3	14.9667	60	0	-	<0.0001 3-4		OP50	2 mM Adenosine	OP50	N2	S2B
50 mM 4	23.7667	60	0	58.8			OP50	50 mM Metformin + 2 mM Adenosine	OP50	N2	S2B
Adenosine Supplementation Replicate 2
0 mM 1	17.8714	70	2	-	<0.0001 1-2	-	OP50	-	OP50	N2	S2B
50 mM 2	22.7645	60	8	27.3795			OP50	50 mM Metformin	OP50	N2	S2B
0 mM 3	17.7031	64	6	-	<0.0001 3-4		OP50	2 mM Adenosine	OP50	N2	S2B
50 mM 4	22.9294	62	7	29.5219			OP50	50 mM Metformin + 2 mM Adenosine	OP50	N2	S2B
Adenosine Supplementation Pooled
0 mM 1	18.6458	129	3	-	<0.0001 1-2	0.0280 (1-2 v 3-4)	OP50	-	OP50	N2	S2B
50 mM 2	23.9548	118	11	28.4729			OP50	50 mM Metformin	OP50	N2	S2B
0 mM 3	16.379	124	6	-	<0.0001 3-4		OP50	2 mM Adenosine	OP50	N2	S2B
50 mM 4	23.3416	122	7	42.5093			OP50	50 mM Metformin + 2 mM Adenosine	OP50	N2	S2B
Glycerol Supplementation Replicate 1
0 mM 1	17.55	87	3	-	<0.0001 1-2	-	OP50	-	OP50	N2	S2F
50 mM 2	24.74	81	9	41.02			OP50	50 mM Metformin	OP50	N2	S2F
0 mM 3	13.78	86	4	-	0.7761 3-4		OP50	0.2% Glycerol	OP50	N2	S2F
50 mM 4	13.58	84	4	-1.47			OP50	0.2% Glycerol + 50 mM Metformin	OP50	N2	S2F
0 mM 5	19.4	87	4	-	<0.0001 5-6	-	∆glpK	-	∆glpK	N2	S2G
50 mM 6	23.77	85	6	22.54			∆glpK	50 mM Metformin	∆glpK	N2	S2G
0 mM 7	19.92	88	2	-	<0.0001 7-8		∆glpK	0.2% Glycerol	∆glpK	N2	S2G
50 mM 8	25.07	88	6	25.83			∆glpK	0.2% Glycerol + 50 mM Metformin	∆glpK	N2	S2G
Glycerol Supplementation Replicate 2
0 mM 1	17.39	88	2	-	<0.00011-2	-	OP50	-	OP50	N2	S2F
50 mM 2	24.05	86	4	38.3			OP50	50 mM Metformin	OP50	N2	S2F
0 mM 3	13.73	88	3	-	0.0024 3-4		OP50	0.2% Glycerol	OP50	N2	S2F
50 mM 4	11.45	88	2	-16.61			OP50	0.2% Glycerol + 50 mM Metformin	OP50	N2	S2F
0 mM 5	17.46	84	6	-	<0.0001 5-6	-	∆glpK	-	∆glpK	N2	S2G
50 mM 6	24.54	82	8	40.54			∆glpK	50 mM Metformin	∆glpK	N2	S2G
0 mM 7	18.64	88	2	-	<0.00017-8		∆glpK	0.2% Glycerol	∆glpK	N2	S2G
50 mM 8	23.03	79	11	23.57			∆glpK	0.2% Glycerol + 50 mM Metformin	∆glpK	N2	S2G
Glycerol Supplementation Pooled
0 mM 1	17.47	175	5	-	<0.0001 1-2	<0.0001 (1-2 v 3-4)	OP50	-	OP50	N2	S2F
50 mM 2	24.39	167	13	39.64			OP50	50 mM Metf	OP50	N2	S2F
0 mM 3	13.75	174	7	-	0.1111 3-4		OP50	0.2% Glycerol	OP50	N2	S2F
50 mM 4	12.51	172	6	-9.03			OP50	0.2% Glycerol + 50 mM Metformin	OP50	N2	S2F
0 mM 5	18.45	171	10	-	<0.0001 5-6	0.2347 (5-6 v 7-8)	∆glpK	-	∆glpK	N2	S2G
50 mM 6	24.15	167	14	30.87			∆glpK	50 mM Metformin	∆glpK	N2	S2G
0 mM 7	19.27	176	4	-	<0.0001 7-8		∆glpK	0.2% Glycerol	∆glpK	N2	S2G
50 mM 8	24.11	167	17	25.09			∆glpK	0.2% Glycerol + 50 mM Metformin	∆glpK	N2	S2G
D-Ribose Supplementation
0 mM 1	17.39	88	2	-	<0.0001 1-2	<0.0001 (1-2 v 3-4)	OP50	-	OP50	N2	S2K
50 mM 2	24.05	86	4	38.3			OP50	50 mM Metf	OP50	N2	S2K
0 mM 3	15.11	81	9	-	0.3805 3-4		OP50	0.2% D-Ribose	OP50	N2	S2K
50 mM 4	14	89	1	-7.37			OP50	0.2% Ribose + 50 mM Metformin	OP50	N2	S2K
0 mM 5	17.29	84	6	-	<0.0001 5-6	0.0012 (5-6 v 7-8)	∆rbsK	-	∆rbsK	N2	S2L
50 mM 6	23.52	83	7	36.01			∆rbsK	50 mM Metformin	∆rbsK	N2	S2L
0 mM 7	20.71	87	3	-	0.3179 7-8		∆rbsK	0.2% D-Ribose	∆rbsK	N2	S2L
50 mM 8	23.49	76	14	13.45			∆rbsK	0.2% D-Ribose + 50 mM Metformin	∆rbsK	N2	S2L
Bacterial Transcription Factor Lifespans
Group name	Mean lifespan	n Dead	n Censored	% Increase	p (log rank)	p (CPH)	Bacteria from L4	Supplement	Bacteria from L1	Genotype	Figure
∆cra Replicate 1
0 mM 1	18.12	92	3	-	<0.0001 1-2	-	OP50	-	OP50	N2	S3F
50 mM 2	27.02	91	8	49.13			OP50	50 mM Metformin	OP50	N2	S3F
0 mM 3	21.99	87	6	-	0.0002 3-4		∆cra	-	OP50	N2	S3F
50 mM 4	25.24	69	2	14.8			∆cra	50 mM Metformin	OP50	N2	S3F
∆cra Replicate 2
0 mM 1	19.33	90	0	-	<0.0001 1-2	-	OP50	-	OP50	N2	S3F
50 mM 2	24.16	89	1	24.95			OP50	50 mM Metformin	OP50	N2	S3F
0 mM 3	22.64	86	4	-	0.4398 3-4		∆cra	-	OP50	N2	S3F
50 mM 4	21.16	45	0	-6.55			∆cra	50 mM Metformin	OP50	N2	S3F
∆cra Replicate 3
0 mM 1	18.55	96	2	-	<0.0001 1-2	-	OP50	-	OP50	N2	S3F
50 mM 2	24.82	89	5	33.8			OP50	50 mM Metformin	OP50	N2	S3F
0 mM 3	20.9	101	6	-	0.0016 3-4		∆cra	-	OP50	N2	S3F
50 mM 4	23.44	59	12	12.17			∆cra	50 mM Metformin	OP50	N2	S3F
∆cra Pooled
0 mM 1	18.66	278	5	-	<0.0001 1-2	<0.0001 (1-2 v 3-4)	OP50	-	OP50	N2	S3F
50 mM 2	25.36	269	14	35.88			OP50	50 mM Metformin	OP50	N2	S3F
0 mM 3	21.8	274	16	-	<0.0001 3-4		∆cra	-	OP50	N2	S3F
50 mM 4	23.6	173	14	8.27			∆cra	50 mM Metformin	OP50	N2	S3F
∆crp Replicate 1
0 mM 1	17.24	79	11	-	<0.0001 1-2	-	OP50	-	OP50	N2	2E
50 mM 2	25.68	80	10	48.97			OP50	50 mM Metformin	OP50	N2	2E
0 mM 3	17.5	75	15	-	0.0154 3-4		∆crp	-	OP50	N2	2E
50 mM 4	14.38	65	25	-17.86			∆crp	50 mM Metformin	OP50	N2	2E
∆crp Replicate 2
0 mM 1	18.72	99	3	-	<0.0001 1-2	-	OP50	-	OP50	N2	2E
50 mM 2	24.38	98	3	30.27			OP50	50 mM Metformin	OP50	N2	2E
0 mM 3	18.68	96	14	-	0.8355 3-4		∆crp	-	OP50	N2	2E
50 mM 4	17.72	82	10	-5.11			∆crp	50 mM Metformin	OP50	N2	2E
∆crp Pooled
0 mM 1	18.06	178	14	-	<0.0001 1-2	<0.0001 (1-2 v 3-4)	OP50	-	OP50	N2	2E
50 mM 2	24.97	178	13	38.29			OP50	50 mM Metformin	OP50	N2	2E
0 mM 3	18.16	171	29	-	0.1485 3-4		∆crp	-	OP50	N2	2E
50 mM 4	16.24	147	35	-10.54			∆crp	50 mM Metformin	OP50	N2	2E
∆argR Replicate 1
0 mM 1	17.93	87	3	-	<0.0001 1-2	-	OP50	-	OP50	N2	2F
50 mM 2	25.7	75	15	43.34			OP50	50 mM Metformin	OP50	N2	2F
0 mM 3	21.99	87	3	-	<0.0001 3-4		∆argR	-	OP50	N2	2F
50 mM 4	26.6	83	7	20.93			∆argR	50 mM Metformin	OP50	N2	2F
∆argR Replicate 2
0 mM 1	18.55	96	2	-	<0.0001 1-2	-	OP50	-	OP50	N2	2F
50 mM 2	24.82	89	5	33.8			OP50	50 mM Metformin	OP50	N2	2F
0 mM 3	21.77	92	3	-	<0.0001 3-4		∆argR	-	OP50	N2	2F
50 mM 4	27.14	77	16	24.67			∆argR	50 mM Metformin	OP50	N2	2F
∆argR Pooled
0 mM 1	18.26	183	5	-	<0.0001 1-2	0.0081 (1-2 V 3-4)	OP50	-	OP50	N2	2F
50 mM 2	25.22	164	20	38.17			OP50	50 mM Metformin	OP50	N2	2F
0 mM 3	21.88	179	6	-	<0.0001 3-4		∆argR	-	OP50	N2	2F
50 mM 4	26.88	160	23	22.84			∆argR	50 mM Metformin	OP50	N2	2F
∆ntrC Replicate 1
0 mM 1	19.33	90	0	-	<0.0001 1-2	-	OP50	-	OP50	N2	S3H
50 mM 2	24.16	89	1	24.95			OP50	50 mM Metformin	OP50	N2	S3H
0 mM 3	19.15	82	8	-	<0.0001 3-4		∆ntrC	-	OP50	N2	S3H
50 mM 4	24.1	88	2	25.8			∆ntrC	50 mM Metformin	OP50	N2	S3H
∆ntrC Replicate 2
0 mM 1	18.12	92	3	-	<0.0001 1-2	-	OP50	-	OP50	N2	S3H
50 mM 2	27.02	91	8	49.13			OP50	50 mM Metformin	OP50	N2	S3H
0 mM 3	18.35	91	4	-	<0.0001 3-4		∆ntrC	-	OP50	N2	S3H
50 mM 4	27.38	84	4	49.18			∆ntrC	50 mM Metformin	OP50	N2	S3H
∆ntrC Pooled
0 mM 1	18.72	182	3	-	<0.0001 1-2	0.8805 (1-2 v 3-4)	OP50	-	OP50	N2	S3H
50 mM 2	25.62	180	9	36.87			OP50	50 mM Metformin	OP50	N2	S3H
0 mM 3	18.73	173	12	-	<0.0001 3-4		∆ntrC	-	OP50	N2	S3H
50 mM 4	25.71	172	6	37.3			∆ntrC	50 mM Metformin	OP50	N2	S3H
∆cra (6.25 mM Metformin)
0 mM 1	16.16	89	0	-	0.0004 1-2	0.0043 (1-2 v 3-4)	OP50	-	OP50	N2	S3E
6.25 mM 2	19.07	94	3	18.01			OP50	6.25 mM Metformin	OP50	N2	S3E
0 mM 3	20.73	86	4	-	<0.0001 3-4		∆cra	-	OP50	N2	S3E
6.25 mM 4	27.54	71	19	32.81			∆cra	6.25 mM Metformin	OP50	N2	S3E
∆arcA Replicate 1
0 mM 1	17.93	87	3	-	<0.0001 1-2	-	OP50	-	OP50	N2	S3G
50 mM 2	25.7	75	15	43.34			OP50	50 mM Metformin	OP50	N2	S3G
0 mM 3	20.13	89	2	-	<0.0001 3-4		∆arcA	-	OP50	N2	S3G
50 mM 4	24.78	84	6	23.05			∆arcA	50 mM Metformin	OP50	N2	S3G
∆arcA Replicate 2
0 mM 1	17.8714	70	2	-	<0.0001 1-2	-	OP50	-	OP50	N2	S3G
50 mM 2	22.7645	60	8	27.3795			OP50	50 mM Metformin	OP50	N2	S3G
0 mM 3	19.85	60	7	-	<0.0001 3-4		∆arcA	-	OP50	N2	S3G
50 mM 4	26.4894	47	10	33.4479			∆arcA	50 mM Metformin	OP50	N2	S3G
∆arcA Pooled
0 mM 1	17.9045	157	5	-	<0.0001 1-2	0.0504 (1-2 v 3-4)	OP50	-	OP50	N2	S3G
50 mM 2	24.3919	135	23	36.2333			OP50	50 mM Metformin	OP50	N2	S3G
0 mM 3	20.0201	149	9	-	<0.0001 3-4		∆arcA	-	OP50	N2	S3G
50 mM 4	25.3801	131	16	26.7731			∆arcA	50 mM Metformin	OP50	N2	S3G
∆csiR Replicate 1
0 mM 1	18.12	92	3	-	<0.0001 1-2	-	OP50	-	OP50	N2	S3I
50 mM 2	27.02	91	8	49.13			OP50	50 mM Metformin	OP50	N2	S3I
0 mM 3	18.23	91	3	-	<0.0001 3-4		∆csiR	-	OP50	N2	S3I
50 mM 4	26.09	85	6	43.07			∆csiR	50 mM Metformin	OP50	N2	S3I
∆csiR Replicate 2
0 mM 1	19.33	90	0	-	<0.0001 1-2	-	OP50	-	OP50	N2	S3I
50 mM 2	24.16	89	1	24.95			OP50	50 mM Metformin	OP50	N2	S3I
0 mM 3	19.17	87	3	-	<0.0001 3-4		∆csiR	-	OP50	N2	S3I
50 mM 4	22.27	80	10	6.06			∆csiR	50 mM Metformin	OP50	N2	S3I
∆csiR Pooled
0 mM 1	18.72	182	3	-	<0.0001 1-2	0.2052 (1-2 v 3-4)	OP50	-	OP50	N2	S3I
50 mM 2	25.62	180	9	36.87			OP50	50 mM Metformin	OP50	N2	S3I
0 mM 3	18.7	178	6	-	<0.0001 3-4		∆csiR	-	OP50	N2	S3I
50 mM 4	24.24	165	16	29.67			∆csiR	50 mM Metformin	OP50	N2	S3I
∆fur Replicate 1
0 mM 1	18.12	92	3	-	<0.0001 1-2	-	OP50	-	OP50	N2	S3J
50 mM 2	27.02	91	8	49.13			OP50	50 mM Metformin	OP50	N2	S3J
0 mM 3	16.79	90	0	-	<0.0001 3-4		∆fur	-	OP50	N2	S3J
50 mM 4	26.66	88	6	58.79			∆fur	50 mM Metformin	OP50	N2	S3J
∆fur Replicate 2
0 mM 1	19.33	90	0	-	<0.0001 1-2	-	OP50	-	OP50	N2	S3J
50 mM 2	24.16	89	1	24.95			OP50	50 mM Metformin	OP50	N2	S3J
0 mM 3	20.22	88	2	-	0.0019 3-4		∆fur	-	OP50	N2	S3J
50 mM 4	22.75	84	6	12.52			∆fur	50 mM Metformin	OP50	N2	S3J
∆fur Pooled
0 mM 1	18.72	182	3	-	<0.0001 1-2	0.1949 (1-2 v 3-4)	OP50	-	OP50	N2	S3J
50 mM 2	25.62	180	9	36.87			OP50	50 mM Metformin	OP50	N2	S3J
0 mM 3	18.49	178	2	-	<0.0001 3-4		∆fur	-	OP50	N2	S3J
50 mM 4	24.77	172	12	34.02			∆fur	50 mM Metformin	OP50	N2	S3J
∆gcvA Replicate 1
0 mM 1	17.93	87	3	-	<0.0001 1-2	-	OP50	-	OP50	N2	S3K
50 mM 2	25.7	75	15	43.34			OP50	50 mM Metformin	OP50	N2	S3K
0 mM 3	17.79	87	3	-	<0.0001 3-4		∆gcvA	-	OP50	N2	S3K
50 mM 4	26.34	82	8	48.06			∆gcvA	50 mM Metformin	OP50	N2	S3K
∆gcvA Replicate 2
0 mM 1	17.8714	70	2	-	<0.0001 1-2	-	OP50	-	OP50	N2	S3K
50 mM 2	22.7645	60	8	27.3795			OP50	50 mM Metformin	OP50	N2	S3K
0 mM 3	16.4203	69	6	-	<0.0001 3-4		∆gcvA	-	OP50	N2	S3K
50 mM 4	21.5006	50	11	30.9391			∆gcvA	50 mM Metformin	OP50	N2	S3K
∆gcvA Pooled
0 mM 1	17.9045	157	5	-	<0.0001 1-2	0.4552 (1-2 v 3-4)	OP50	-	OP50	N2	S3K
50 mM 2	24.3919	135	23	36.2333			OP50	50 mM Metformin	OP50	N2	S3K
0 mM 3	17.1844	156	9	-	<0.0001 3-4		∆gcvA	-	OP50	N2	S3K
50 mM 4	24.5574	132	19	42.9052			∆gcvA	50 mM Metformin	OP50	N2	S3K
∆marA Replicate 1
0 mM 1	18.55	96	2	-	<0.0001 1-2	-	OP50	-	OP50	N2	S3L
50 mM 2	24.82	89	5	33.8			OP50	50 mM Metformin	OP50	N2	S3L
0 mM 3	16.84	100	0	-	<0.0001 3-4		∆marA	-	OP50	N2	S3L
50 mM 4	25	84	6	48.46			∆marA	50 mM Metformin	OP50	N2	S3L
∆marA Replicate 2
0 mM 1	17.8714	70	2	-	<0.0001 1-2	-	OP50	-	OP50	N2	S3L
50 mM 2	22.7645	60	8	27.3795			OP50	50 mM Metformin	OP50	N2	S3L
0 mM 3	17.2286	70	1	-	<0.0001 3-4		∆marA	-	OP50	N2	S3L
50 mM 4	24.7952	45	15	43.9188			∆marA	50 mM Metformin	OP50	N2	S3L
∆marA Pooled
0 mM 1	18.2651	166	4	-	<0.0001 1-2	0.0235 (1-2 v 3-4)	OP50	-	OP50	N2	S3L
50 mM 2	23.9772	149	13	31.2733			OP50	50 mM Metformin	OP50	N2	S3L
0 mM 3	17	170	1	-	<0.0001 3-4		∆marA	-	OP50	N2	S3L
50 mM 4	24.8509	129	21	46.1818			∆marA	50 mM Metformin	OP50	N2	S3L
∆mlc Replicate 1
0 mM 1	17.24	79	11	-	<0.0001 1-2	-	OP50	-	OP50	N2	S3M
50 mM 2	25.68	80	10	48.97			OP50	50 mM Metformin	OP50	N2	S3M
0 mM 3	18.19	85	5	-	<0.0001 3-4		∆mlc	-	OP50	N2	S3M
50 mM 4	25.89	78	13	42.34			∆mlc	50 mM Metformin	OP50	N2	S3M
∆mlc Replicate 2
0 mM 1	18.72	99	3	-	<0.0001 1-2	-	OP50	-	OP50	N2	S3M
50 mM 2	24.38	98	3	30.27			OP50	50 mM Metformin	OP50	N2	S3M
0 mM 3	19.42	88	8	-	<0.0001 3-4		∆mlc	-	OP50	N2	S3M
50 mM 4	24	97	2	23.56			∆mlc	50 mM Metformin	OP50	N2	S3M
∆mlc Pooled
0 mM 1	18.06	178	14	-	<0.0001 1-2	0.662 (1-2 v 3-4)	OP50	-	OP50	N2	S3M
50 mM 2	24.97	178	13	38.29			OP50	50 mM Metformin	OP50	N2	S3M
0 mM 3	18.82	173	13	-	<0.0001 3-4		∆mlc	-	OP50	N2	S3M
50 mM 4	24.84	175	15	31.97			∆mlc	50 mM Metformin	OP50	N2	S3M
∆nac Replicate 1
0 mM 1	17.55	88	2	-	<0.0001 1-2	-	OP50	-	OP50	N2	S3N
50 mM 2	26.17	86	4	49.13			OP50	50 mM Metformin	OP50	N2	S3N
0 mM 3	16.57	87	0	-	<0.0001 3-4		∆nac	-	OP50	N2	S3N
50 mM 4	26.68	88	2	60.98			∆nac	50 mM Metformin	OP50	N2	S3N
∆nac Replicate 2
0 mM 1	17.8714	70	2	-	<0.0001 1-2	-	OP50	-	OP50	N2	S3N
50 mM 2	22.7645	60	8	27.3795			OP50	50 mM Metformin	OP50	N2	S3N
0 mM 3	16.3913	69	2	-	<0.0001 3-4		∆nac	-	OP50	N2	S3N
50 mM 4	23.5975	54	9	43.9636			∆nac	50 mM Metformin	OP50	N2	S3N
∆nac Pooled
0 mM 1	17.6906	158	4	-	<0.0001 1-2	0.4791 (1-2 v 3-4)	OP50	-	OP50	N2	S3N
50 mM 2	24.7541	146	12	39.928			OP50	50 mM Metformin	OP50	N2	S3N
0 mM 3	16.4936	156	2	-	<0.0001 3-4		∆nac	-	OP50	N2	S3N
50 mM 4	25.4884	142	11	54.5351			∆nac	50 mM Metformin	OP50	N2	S3N
Bacteiral PTS/Crp Signalling Pathway Lifespans
Group name	Mean lifespan	n Dead	n Censored	% Increase	p (log rank)	p (CPH)	Bacteria from L4	Supplement	Bacteria from L1	Genotype	Figure
Glucose Supplementation Replicate 1
0 mM 1	17.01	56	10	-	<0.0001 1-2	-	OP50	-	OP50	N2	3B
50 mM 2	25.34	53	4	48.95			OP50	50 mM Metformin	OP50	N2	3B
0 mM 3	17.22	43	20	-	0.8797 3-4		OP50	0.2% Glucose	OP50	N2	3B
50 mM 4	16.37	52	10	-4.95			OP50	0.2% Glucose + 50 mM Metformin	OP50	N2	3B
Glucose Supplementation Replicate 2
0 mM 1	19.57	59	1	-	<0.0001 1-2	-	OP50	-	OP50	N2	3B
50 mM 2	25.22	58	3	28.88			OP50	50 mM Metformin	OP50	N2	3B
0 mM 3	12.87	60	0	-	<0.0001 3-4		OP50	0.2% Glucose	OP50	N2	3B
50 mM 4	10.56	56	4	-17.91			OP50	0.2% Glucose + 50 mM Metformin	OP50	N2	3B
Glucose Supplementation Pooled
0 mM 1	18.33	115	11	-	<0.0001 1-2	<0.0001 (1-2 v 3-4)	OP50	-	OP50	N2	3B
50 mM 2	25.28	111	7	37.95			OP50	50 mM Metformin	OP50	N2	3B
0 mM 3	14.73	103	20	-	0.1913 3-4		OP50	0.2% Glucose	OP50	N2	3B
50 mM 4	13.39	108	14	-9.06			OP50	0.2% Glucose + 50 mM Metformin	OP50	N2	3B
∆ptsH∆ptsI∆crr Replicate 1
0 mM 1	21.49	59	1	-	0.0436 1-2	-	OP50	-	OP50	N2	3C
50 mM 2	24.24	58	2	12.77			OP50	50 mM Metformin	OP50	N2	3C
0 mM 3	17.15	52	8	-	0.1004 3-4		∆ptsH∆ptsI∆crr	-	OP50	N2	3C
50 mM 4	14.64	50	10	-14.59			∆ptsH∆ptsI∆crr	50 mM Metformin	OP50	N2	3C
∆ptsH∆ptsI∆crr Replicate 2
0 mM 1	17.01	56	10	-	<0.0001 1-2	-	OP50	-	OP50	N2	3C
50 mM 2	25.34	53	4	48.95			OP50	50 mM Metformin	OP50	N2	3C
0 mM 3	16.43	57	5	-	<0.0001 3-4		∆ptsH∆ptsI∆crr	-	OP50	N2	3C
50 mM 4	11.34	53	6	-30.98			∆ptsH∆ptsI∆crr	50 mM Metformin	OP50	N2	3C
∆ptsH∆ptsI∆crr Pooled
0 mM 1	19.3	115	11	-	<0.0001 1-2	<0.0001 (1-2 v 3-4)	OP50	-	OP50	N2	3C
50 mM 2	24.77	111	6	28.29			OP50	50 mM Metformin	OP50	N2	3C
0 mM 3	16.75	109	13	-	<0.0001 3-4		∆ptsH∆ptsI∆crr	-	OP50	N2	3C
50 mM 4	12.95	103	16	-22.72			∆ptsH∆ptsI∆crr	50 mM Metformin	OP50	N2	3C
∆cyaA Replicate 1
0 mM 1	17.98	55	5	-	<0.0001 1-2	-	OP50	-	OP50	N2	3D
50 mM 2	24.39	59	1	35.64			OP50	50 mM Metformin	OP50	N2	3D
0 mM 3	17.73	55	5	-	0.1573 3-4		∆cyaA	-	OP50	N2	3D
50 mM 4	15.35	44	16	-13.43			∆cyaA	50 mM Metformin	OP50	N2	3D
∆cyaA Replicate 2
0 mM 1	21.49	59	1	-	0.0436 1-2	-	OP50	-	OP50	N2	3D
50 mM 2	24.24	58	2	12.77			OP50	50 mM Metformin	OP50	N2	3D
0 mM 3	17.28	58	2	-	0.1814 3-4		∆cyaA	-	OP50	N2	3D
50 mM 4	15.27	56	3	-11.6			∆cyaA	50 mM Metformin	OP50	N2	3D
∆cyaA Pooled
0 mM 1	19.8	114	6	-	<0.0001 1-2	0.0006 (1-2 v 3-4)	OP50	-	OP50	N2	3D
50 mM 2	24.31	117	3	22.8			OP50	50 mM Metformin	OP50	N2	3D
0 mM 3	17.5	113	7	-	0.0614 3-4		∆cyaA	-	OP50	N2	3D
50 mM 4	15.31	100	19	-12.51			∆cyaA	50 mM Metformin	OP50	N2	3D
∆crr Replicate 1
0 mM 1	17.24	79	11	-	<0.0001 1-2	-	OP50	-	OP50	N2	S4C
50 mM 2	25.68	80	10	48.97			OP50	50 mM Metformin	OP50	N2	S4C
0 mM 3	17.79	76	14	-	0.2311 3-4		∆crr	-	OP50	N2	S4C
50 mM 4	15.69	78	12	-11.85			∆crr	50 mM Metformin	OP50	N2	S4C
∆crr Replicate 2
0 mM 1	18.72	99	3	-	<0.0001 1-2	-	OP50	-	OP50	N2	S4C
50 mM 2	24.38	98	3	30.27			OP50	50 mM Metformin	OP50	N2	S4C
0 mM 3	17.83	98	3	-	0.0352 3-4		∆crr	-	OP50	N2	S4C
50 mM 4	16.28	83	24	-8.7			∆crr	50 mM Metformin	OP50	N2	S4C
∆crr Pooled
0 mM 1	18.06	178	14	-	<0.0001 1-2	<0.0001 (1-2 v 3-4)	OP50	-	OP50	N2	S4C
50 mM 2	24.97	178	13	38.29			OP50	50 mM Metformin	OP50	N2	S4C
0 mM 3	17.82	174	17	-	0.0069 3-4		∆crr	-	OP50	N2	S4C
50 mM 4	16.01	161	36	-10.11			∆crr	50 mM Metformin	OP50	N2	S4C
Bacterial Crp Overexpression Lifespans
Group name	Mean lifespan	n Dead	n Censored	% Increase	p (log rank)	p (CPH)	Bacteria from L4	Supplement	Bacteria from L1	Genotype	Figure
∆crp pCrp Replicate 1
10 μM 1	16.5	91	3	-	-	-	OP50	10 μM IPTG	OP50	N2	3F
25 μM 2	16.9	96	1	2.42	0.4240 1-2		OP50	25 μM IPTG	OP50	N2	3F
50 μM 3	16.17	87	1	-1.99	0.9741 1-3		OP50	50 μM IPTG	OP50	N2	3F
10 μM 4	19.05	95	1	15.42	0.0020 1-4		∆crp pCrp	10 μM IPTG	OP50	N2	3F
25 μM 5	22.33	82	8	32.1	<0.0001 2-5		∆crp pCrp	25 μM IPTG	OP50	N2	3F
50 μM 6	22.76	98	6	40.73	<0.0001 3-6		∆crp pCrp	50 μM IPTG	OP50	N2	3F
10 μM 7	8.81	84	0	-	-	-	OP50	10 μM IPTG	OP50	nhr-49(nr2041)	7F
10 μM 8	8.62	85	1	-2.19	0.2851 7-8		∆crp pCrp	10 μM IPTG	OP50	nhr-49(nr2041)	7F
∆crp pCrp Replicate 2
50 μM 1	17.67	71	5	-	-	-	OP50	50 μM IPTG	OP50	N2	3F
10 μM 2	21.25	74	4	20.27	0.0001 1-2		∆crp pCrp	10 μM IPTG	OP50	N2	3F
25 μM 3	23.4	59	3	32.38	<0.0001 1-3		∆crp pCrp	25 μM IPTG	OP50	N2	3F
50 μM 4	23.15	68	2	30.98	<0.0001 1-4		∆crp pCrp	50 μM IPTG	OP50	N2	3F
50 μM 5	8.73	78	0	-	-		OP50	50 μM IPTG	OP50	nhr-49(nr2041)	7F
10 μM 6	8.52	75	0	-2.41	0.3748 5-6		∆crp pCrp	10 μM IPTG	OP50	nhr-49(nr2041)	7F
∆crp pCrp Pooled
10 μM 1	16.5	91	3	-	-	-	OP50	10 μM IPTG	OP50	N2	3F
25 μM 2	16.9	96	1	2.42	0.4240 1-2		OP50	25 μM IPTG	OP50	N2	3F
50 μM 3	16.87	158	6	2.24	0.5733 1-3		OP50	50 μM IPTG	OP50	N2	3F
10 μM 4	20.01	169	5	21.28	<0.0001 1-4		∆crp pCrp	10 μM IPTG	OP50	N2	3F
25 μM 5	22.78	141	11	34.78	<0.0001 2-5		∆crp pCrp	25 μM IPTG	OP50	N2	3F
50 μM 6	22.92	166	8	35.85	<0.0001 3-6		∆crp pCrp	50 μM IPTG	OP50	N2	3F
10 μM 7	8.81	84	0	-	-	0.0003 (1-4 v 7-8)	OP50	10 μM IPTG	OP50	nhr-49 (nr2041)	7F
10 μM 8	8.57	160	1	-2.75	0.3094 7-10		∆crp pCrp	10 μM IPTG	OP50	nhr-49 (nr2041)	7F
∆crp pCrp IPTG inducible
0 μM 1	14.73*	39	31**				OP50	0 μM IPTG	OP50	N2	S4I
0 μM 2	14.03*	46	37**	-4.75	0.8464 1-2		∆crp pCrp	0 μM IPTG	OP50	N2	S4I
50 μM 3	14.74*	40	36**	0.06	0.9905 1-3		OP50	50 μM IPTG	OP50	N2	S4I
50 μM 4	15.88*	11	59**	7.81	<0.0001 1-4	<0.0001 2-4	∆crp pCrp	50 μM IPTG	OP50	N2	S4I
*This lifespan was stopped at 50% survival of the control condition; ** refers to remaing live worms
Overexpression tests
50 μM 1	18.9688	32	1	-	-	-	OP50	50 μM IPTG	OP50	N2	S4J
50 μM 2	19.3018	29	2	1.75551	0.8339 1-2		pAstC	50 μM IPTG	OP50	N2	S4J
50 μM 3	16.6935	36	2	-11.995	0.2524 1-3		pFepA	50 μM IPTG	OP50	N2	S4J
50 μM 4	17.087	31	5	-9.9205	0.1833 1-4		pFucI	50 μM IPTG	OP50	N2	S4J
50 μM 5	17.5882	34	0	-7.27827	0.2956 1-5		pGalF	50 μM IPTG	OP50	N2	S4J
50 μM 6	17.5688	30	2	-7.38054	0.3655 1-6		pGapA	50 μM IPTG	OP50	N2	S4J
50 μM 7	16.5517	29	2	-12.7425	0.1377 1-7		pMdh	50 μM IPTG	OP50	N2	S4J
50 μM 8	16.9143	35	0	-10.8309	0.2526 1-8		pMntR	50 μM IPTG	OP50	N2	S4J
50 μM 9	16.4242	33	2	-13.4147	0.091 1-9		pOmpA	50 μM IPTG	OP50	N2	S4J
50 μM 10	16.9375	32	0	-10.7086	0.1862 1-10		pSodA	50 μM IPTG	OP50	N2	S4J
50 μM 11	18.15	29	1	-4.31656	0.587 1-11		pUbiF	50 μM IPTG	OP50	N2	S4J
50 μM 12	18.5161	31	1	-2.38655	0.6713 1-12		pYdcS	50 μM IPTG	OP50	N2	S4J
50 μM 13	18.303	33	0	-3.50997	0.5296 1-12		pYbjJ	50 μM IPTG	OP50	N2	S4J
∆cyaA pCrp Replicate 1
OP50 1	17.09	94	8	-	<0.0001 1-2	-	OP50	25 μM IPTG	OP50	N2	3H
OP50 pCrp 2	20.81	52	54	21.73			OP50 pCrp	25 μM IPTG	OP50	N2	3H
∆cyaA 3	15.55	96	11	-	0.5042 3-4		∆cyaA	25 μM IPTG	OP50	N2	3H
∆cyaA pCrp 4	15.87	97	5	2.09			∆cyaA pCrp	25 μM IPTG	OP50	N2	3H
∆cyaA pCrp Replicate 2
OP50 1	16.1	90	1	-	<0.0001 1-2	-	OP50	25 μM IPTG	OP50	N2	3H
OP50 pCrp 2	22.07	64	25	37.05			OP50 pCrp	25 μM IPTG	OP50	N2	3H
∆cyaA 3	16.18	89	2	-	0.3480 3-4		∆cyaA	25 μM IPTG	OP50	N2	3H
∆cyaA pCrp 4	15.53	91	1	-4.04			∆cyaA pCrp	25 μM IPTG	OP50	N2	3H
∆cyaA pCrp Pooled
OP50 1	16.62	184	9	-	<0.0001 1-2	<0.0001 (1-2 v 3-4)	OP50	25 μM IPTG	OP50	N2	3H
OP50 pCrp 2	21.5	116	79	29.4			OP50 pCrp	25 μM IPTG	OP50	N2	3H
∆cyaA 3	15.86	185	13	-	0.7409 3-4		∆cyaA	25 μM IPTG	OP50	N2	3H
∆cyaA pCrp 4	15.72	188	6	-0.91			∆cyaA pCrp	25 μM IPTG	OP50	N2	3H
cAMP Supplementation Replicate 1
∆cyaA 1	14.3094	104	3	-	<0.0001 1-2	-	∆cyaA	1 mM cAMP + 25µM IPTG	OP50	N2	S4L
∆cyaA pCrp 2	19.167	97	5	33.9469			∆cyaA pCrp	1 mM cAMP + 25µM IPTG	OP50	N2	S4L
cAMP Supplementation Replicate 2
∆cyaA 1	13.3894	113	4	-	<0.0001 1-2	-	∆cyaA	1 mM cAMP + 25µM IPTG	OP50	N2	S4L
∆cyaA pCrp 2	17.6606	109	0	31.8999			∆cyaA pCrp	1 mM cAMP + 25µM IPTG	OP50	N2	S4L
cAMP Supplementation Pooled
∆cyaA 1	13.8303	217	7	-	<0.0001 1-2	-	∆cyaA	1 mM cAMP + 25µM IPTG	OP50	N2	S4L
∆cyaA pCrp 2	18.3751	206	5	32.8612			∆cyaA pCrp	1 mM cAMP + 25µM IPTG	OP50	N2	S4L
Bacterial ∆cpdA Lifespans
Group name	Mean lifespan	n Dead	n Censored	% Increase	p (log rank)	p (CPH)	Bacteria from L4	Supplement	Bacteria from L1	Genotype	Figure
∆cpdA Replicate 1
OP50 1	18.23	56	4	-	0.0013 1-2	-	OP50	-	OP50	N2	S4O
∆cpdA 2	21.86	85	5	19.89			∆cpdA	-	OP50	N2	S4O
∆cpdA Replicate 2
OP50 1	17.24	79	11	-	0.0829 1-2	-	OP50	-	OP50	N2	S4O
∆cpdA 2	19.57	83	7	13.53			∆cpdA	-	OP50	N2	S4O
∆cpdA Replicate 3
OP50 1	18.72	99	3	-	<0.0001 1-2	-	OP50	-	OP50	N2	S4O
∆cpdA 2	22.67	100	4	21.14			∆cpdA	-	OP50	N2	S4O
∆cpdA Pooled
OP50 1	18.1	234	18	-	<0.0001 1-2	-	OP50	-	OP50	N2	S4O
∆cpdA 2	21.46	268	16	18.54			∆cpdA	-	OP50	N2	S4O
∆cpdA∆cyaA Replicate 1
∆cyaA1	21.79	81	8	-	0.5387 1-2	-	∆cyaA	-	OP50	N2	S4P
∆cpdA∆cyaA 2	22.78	76	14	4.54			∆cpdA∆cyaA	-	OP50	N2	S4P
∆cpdA∆cyaA Replicate 2
∆cyaA1	20.2651	83	1	-	0.03561-2	-	∆cyaA	-	OP50	N2	S4P
∆cpdA∆cyaA 2	18.2797	68	1	-9.79714			∆cpdA∆cyaA	-	OP50	N2	S4P
∆cpdA∆cyaA Pooled
∆cyaA1	21.0084	164	9	-	0.7482 1-2	-	∆cyaA	-	OP50	N2	S4P
∆cpdA∆cyaA 2	20.7079	144	15	-1.43038			∆cpdA∆cyaA	-	OP50	N2	S4P
∆cpdA∆crp Replicate 1
∆crp 1	21.68	70	20	-	0.2613 1-2	-	∆crp	-	OP50	N2	S4Q
∆cpdA∆crp 2	20.34	78	12	-6.14			∆cpdA∆crp	-	OP50	N2	S4Q
∆cpdA∆crp Replicate 2
∆crp 1	17.5942	69	3	-	0.802 1-2	-	∆crp	-	OP50	N2	S4Q
∆cpdA∆crp 2	18.1579	57	5	3.2039			∆cpdA∆crp	-	OP50	N2	S4Q
∆cpdA∆crp Pooled
∆crp 1	19.6413	139	23	-	0.67 1-2	-	∆crp	-	OP50	N2	S4Q
∆cpdA∆crp 2	19.4109	135	17	-1.17304			∆cpdA∆crp	-	OP50	N2	S4Q
Bacterial Arginine Metabolism Lifespans
Group name	Mean lifespan	n Dead	n Censored	% Increase	p (log rank)	p (CPH)	Bacteria from L4	Supplement	Bacteria from L1	Genotype	Figure
Arginine Metabolism Mutants Replicate 1
OP50 1	18.05	92	3	-	-	-	OP50	-	OP50	N2	4E
∆speB 2	19.53	90	2	8.18	0.0212 1-2		∆speB	-	∆speB	N2	4E
∆adiA∆speA 3	18.42	95	0	2.03	0.4989 1-3		∆adiA∆speA	-	∆adiA∆speA	N2	4E
Arginine Metabolism Mutants Replicate 2
OP50 1	17.3	91	7		-	-	OP50	-	OP50	N2	4E
∆astA 2	18.66	101	1	7.9	0.0555 1-2		∆astA	-	∆astA	N2	4E
∆speB 3	20.85	98	3	20.52	<0.0001 1-3		∆speB	-	∆speB	N2	4E
∆adiA∆speA 4	18.9	86	6	9.24	0.0272 1-4		∆adiA∆speA	-	∆adiA∆speA	N2	4E
∆astA∆speB 5	24.52	100	5	41.77	<0.0001 1-5		∆astA∆speB	-	∆astA∆speB	N2	4E
QM 6	16.93	91	4	-2.11	0.4249 1-6		QM	-	QM	N2	4E
Arginine Metabolism Mutants Replicate 3
OP50 1	17.62	108	3	-	-	-	OP50	-	OP50	N2	4E
∆astA 2	20.23	103	2	14.82	0.0007 1-2		∆astA	-	∆astA	N2	4E
∆speB 3	20.61	111	1	16.97	<0.0001 1-3		∆speB	-	∆speB	N2	4E
∆adiA∆speA 4	18.71	110	1	6.18	0.0810 1-4		∆adiA∆speA	-	∆adiA∆speA	N2	4E
∆astA∆speB 5	22.32	111	6	26.64	<0.0001 1-5		∆astA∆speB	-	∆astA∆speB	N2	4E
QM 6	18.26	101	2	3.61	0.6933 1-6		QM	-	QM	N2	4E
Arginine Metabolism Mutants Pooled
OP50 1	17.66	291	13	-	-	-	OP50	-	OP50	N2	4E
∆astA 2	19.46	204	3	10.19	<0.0001 1-2		∆astA	-	∆astA	N2	4E
∆speB 3	20.37	299	6	15.35	<0.0001 1-3		∆speB	-	∆speB	N2	4E
∆adiA∆speA 4	18.67	291	7	5.72	0.0058 1-4		∆adiA∆speA	-	∆adiA∆speA	N2	4E
∆astA∆speB 5	23.36	211	11	32.28	<0.0001 1-5		∆astA∆speB	-	∆astA∆speB	N2	4E
QM 6	17.63	192	6	-0.17	0.7425 1-6		QM	-	QM	N2	4E
ΔadiAΔspeA + Metformin Replicate 1
0 mM 1	18.0543	92	3	-	<0.0001 1-2	-	OP50	-	OP50	N2	4I
50 mM 2	24.6625	91	2	36.6018			OP50	50 mM Metformin	OP50	N2	4I
0 mM 3	18.4211	95	0	-	0.0356 3-4		ΔadiAΔspeA	-	OP50	ΔadiAΔspeA	4I
50 mM 4	16.0449	89	0	-12.8993			ΔadiAΔspeA	50 mM Metformin	OP50	ΔadiAΔspeA	4I
ΔadiAΔspeA + Metformin Replicate 2
0 mM 1	17.2967	91	7	-	<0.0001 1-2	-	OP50	-	OP50	N2	4I
50 mM 2	25.199	53	3	45.6867			OP50	50 mM Metformin	OP50	N2	4I
0 mM 3	18.8953	86	6	-	<0.0001 3-4		ΔadiAΔspeA	-	OP50	ΔadiAΔspeA	4I
50 mM 4	15.4409	93	4	-18.2818			ΔadiAΔspeA	50 mM Metformin	OP50	ΔadiAΔspeA	4I
ΔadiAΔspeA + Metformin Pooled
0 mM 1	17.6776	183	10	-	<0.0001 1-2	<0.0001 (1-2 v 3-4)	OP50	-	OP50	N2	4I
50 mM 2	24.8553	144	5	40.6034			OP50	50 mM Metformin	OP50	N2	4I
0 mM 3	18.6464	181	6	-	<0.0001 3-4		ΔadiAΔspeA	-	OP50	ΔadiAΔspeA	4I
50 mM 4	15.7447	182	4	-15.5617			ΔadiAΔspeA	50 mM Metformin	OP50	ΔadiAΔspeA	4I
ΔastAΔspeB + Metformin Replicate 1
0 mM 1	17.2967	91	7	-	<0.0001 1-2	-	OP50	-	OP50	N2	S5J
50 mM 2	25.199	53	3	45.6867			OP50	50 mM Metformin	OP50	N2	S5J
0 mM 3	24.5213	100	5	-	0.0038 3-4		ΔastAΔspeB	-	ΔastAΔspeB	N2	S5J
50 mM 4	20.4309	72	3	-16.681			ΔastAΔspeB	50 mM Metformin	ΔastAΔspeB	N2	S5J
ΔastAΔspeB + Metformin Replicate 2
0 mM 1	17.6221	108	3	-	<0.0001 1-2	-	OP50	-	OP50	N2	S5J
50 mM 2	22.9249	63	6	30.0918			OP50	50 mM Metformin	OP50	N2	S5J
0 mM 3	22.3166	111	6	-	0.6586 3-4		ΔastAΔspeB	-	ΔastAΔspeB	N2	S5J
50 mM 4	21.5776	73	7	-3.31144			ΔastAΔspeB	50 mM Metformin	ΔastAΔspeB	N2	S5J
ΔastAΔspeB + Metformin Pooled
0 mM 1	17.4745	199	10	-	<0.0001 1-2	<0.0001 (1-2 v 3-4)	OP50	-	OP50	N2	S5J
50 mM 2	23.9635	116	9	37.1341			OP50	50 mM Metformin	OP50	N2	S5J
0 mM 3	23.3599	211	11	-	0.0991 3-4		ΔastAΔspeB	-	ΔastAΔspeB	N2	S5J
50 mM 4	21.0079	145	10	-10.0685			ΔastAΔspeB	50 mM Metformin	ΔastAΔspeB	N2	S5J
Agmatine Supplementation Lifespans
Group name	Mean lifespan	n Dead	n Censored	% Increase	p (log rank)	p (CPH)	Bacteria from L4	Supplement	Bacteria from L1	Genotype	Figure
Agmatine Supplementation Replicate 1
0 mM 1	18.05	92	3		0.1200 1-2	-	OP50	-	OP50	N2	4G, S5E
25 mM 2	19.69	37	44	9.09			OP50	25 mM Agmatine	OP50	N2	4G, S5E
0 mM 3	19.53	90	2	-	0.0192 3-4		∆speB	-	∆speB	N2	4G, 7E
25 mM 4	22.47	95	6	15.05			∆speB	25 mM Agmatine	∆speB	N2	4G, 7E
Agmatine Supplementation Replicate 2
0 mM 1	17.3	91	7	-	0.2272 1-2	-	OP50	-	OP50	N2	4G, S5E
25 mM 2	18.2	91	24	5.2			OP50	25 mM Agmatine	OP50	N2	4G, S5E
0 mM 3	20.85	98	3	-	0.0581 3-4		∆speB	-	∆speB	N2	4G, 7E
25 mM 4	25.05	100	3	20.14			∆speB	25 mM Agmatine	∆speB	N2	4G, 7E
0 mM 5	9.86	88	3	-	0.5421 5-6		∆speB	-	∆speB	nhr-49(nr2041)	7E
25 mM 6	9.97	90	1	1.12			∆speB	25 mM Agmatine	∆speB	nhr-49(nr2041)	7E
0 mM 7	16.93	91	4	-	0.0001 7-8		∆adiA∆astA∆speA∆speB	-	∆adiA∆astA∆speA∆speB	N2	S5E
25 mM 8	20.79	91	2	22.8			∆adiA∆astA∆speA∆speB	25 mM Agmatine	∆adiA∆astA∆speA∆speB	N2	S5E
Agmatine Supplementation Replicate 3
0 mM 1	10.54	110	6	-	0.0084 1-2	-	∆speB	-	∆speB	nhr-49(nr2041)	7E
25 mM 2	9.81	101	1	-6.93			∆speB	25 mM Agmatine	∆speB	nhr-49(nr2041)	7E
0 mM 3	18.26	101	2	-	0.1102 3-4		∆adiA∆astA∆speA∆speB	-	∆adiA∆astA∆speA∆speB	N2	S5E
25 mM 4	19.58	118	1	7.23			∆adiA∆astA∆speA∆speB	25 mM Agmatine	∆adiA∆astA∆speA∆speB	N2	S5E
Agmatine Supplementation Pooled
0 mM 1	17.68	183	10	-	0.0731 1-2	-	OP50	-	OP50	N2	4G, S5E
25 mM 2	18.62	128	68	5.32			OP50	25 mM Agmatine	OP50	N2	4G, S5E
0 mM 3	20.22	188	5	-	0.0060 3-4	0.0211 (3-4 v 5-6)	∆speB	-	∆speB	N2	4G, 7E
25 mM 4	23.79	195	9	17.66			∆speB	25 mM Agmatine	∆speB	N2	4G, 7E
0 mM 5	10.23	198	9	-	0.2299 5-6		∆speB	-	∆speB	nhr-49 (nr2041)	7E
25 mM 6	9.89	191	2	-3.32			∆speB	25 mM Agmatine	∆speB	nhr-49 (nr2041)	7E
0 mM 7	17.63	192	6	-	0.0002 7-8	-	∆adiA∆astA∆speA∆speB	-	∆adiA∆astA∆speA∆speB	N2	S5E
25 mM 8	20.11	209	3	14.07			∆adiA∆astA∆speA∆speB	25 mM Agmatine	∆adiA∆astA∆speA∆speB	N2	S5E
Fatty Acid Metabolism Lifespans
Group name	Mean lifespan	n Dead	n Censored	% Increase	p (log rank)	p (CPH)	Bacteria from L4	Supplement	Bacteria from L1	Genotype	Figure
nhr-49 Replicate 1
0 mM 1	18.13	93	5	-	<0.0001 1-2	-	OP50	-	OP50	N2	7D
50 mM 2	23.8	89	12	31.25			OP50	50 mM Metformin	OP50	N2	7D
0 mM 3	9.66	71	0	-	<0.0001 3-4		OP50	-	OP50	nhr-49(nr2041)	7D
50 mM 4	10.97	70	0	13.55			OP50	50 mM Metformin	OP50	nhr-49(nr2041)	7D
nhr-49 Replicate 2
0 mM 1	18	68	0	-	<0.0001 1-2	-	OP50		OP50	N2	7D
50 mM 2	24.27	56	0	34.82			OP50	50 mM Metformin	OP50	N2	7D
0 mM 3	11.49	74	0	-	0.0005 3-4		OP50		OP50	nhr-49(nr2041)	7D
50 mM 4	12.68	68	0	10.36			OP50	50 mM Metformin	OP50	nhr-49(nr2041)	7D
nhr-49 Pooled
0 mM 1	18.08	161	5	-	<0.0001 1-2	0.0007 (1-2 v 3-4)	OP50	-	OP50	N2	7D
50 mM 2	23.98	145	12	32.65			OP50	50 mM Metformin	OP50	N2	7D
0 mM 3	10.59	145	0	-	<0.0001 3-4		OP50	-	OP50	nhr-49(nr2041)	7D
50 mM 4	11.81	138	0	11.5			OP50	50 mM Metformin	OP50	nhr-49(nr2041)	7D
acs-1 Replicate 1
0 mM 1	17.0763	118	0	-	<0.0001 1-2	-	OP50	-	L4440 vector	N2	7G
50 mM 2	24.9422	98	3	46.0633			OP50	50 mM Metformin	L4440 vector	N2	7G
0 mM 3	14.856	125	0	-	0.2779 3-4		OP50	-	acs-1 RNAi	N2	7G
50 mM 4	12.9587	121	0	-12.7713			OP50	50 mM Metformin	acs-1 RNAi	N2	7G
acs-1 Replicate 2
0 mM 1	16.1864	99	9	-	<0.0001 1-2	-	OP50	-	L4440 vector	N2	7G
50 mM 2	25.7833	86	10	59.2899			OP50	50 mM Metformin	L4440 vector	N2	7G
0 mM 3	16.1887	53	0	-	0.0001 3-4		OP50	-	acs-1 RNAi	N2	7G
50 mM 4	12.3151	73	0	-23.9278			OP50	50 mM Metformin	acs-1 RNAi	N2	7G
acs-1 Pooled
0 mM 1	16.6671	217	9	-	<0.0001 1-2	<0.0001 (1-2 v 3-4)	OP50	-	L4440 vector	N2	7G
50 mM 2	25.3343	184	13	52.0018			OP50	50 mM Metformin	L4440 vector	N2	7G
0 mM 3	15.2528	178	0	-	0.0026 3-4		OP50	-	acs-1 RNAi	N2	7G
50 mM 4	12.7165	194	0	-16.6284			OP50	50 mM Metformin	acs-1 RNAi	N2	7G
acox-1.1 and acox-1.5 Replicate 1
0 mM 1	18.7	100	1	-	<0.0001 1-2	-	OP50	-	OP50	N2	7H
50 mM 2	23.9213	89	15	27.9214			OP50	50 mM Metformin	OP50	N2	7H
0 mM 3	19.3267	53	46	-	0.2327 3-4	-	OP50	-	OP50	acox-1.1(ok2257)	7H
50 mM 4	17.0687	88	14	-11.6833			OP50	50 mM Metformin	OP50	acox-1.1(ok2257)	7H
0 mM 5	14.873	63	0	-	0.434 5-6	-	OP50	-	OP50	acox-1.5(ok2619)	7H
50 mM 6	12.8644	59	0	-13.505			OP50	50 mM Metformin	OP50	acox-1.5(ok2619)	7H
acox-1.1 and acox-1.5 Replicate 2
0 mM 1	16.1842	76	2	-	<0.0001 1-2	-	OP50	-	OP50	N2	7H
50 mM 2	23.9722	66	4	48.121			OP50	50 mM Metformin	OP50	N2	7H
0 mM 3	19.9517	42	25	-	0.1259 3-4	-	OP50	-	OP50	acox-1.1(ok2257)	7H
50 mM 4	17.6016	61	6	-11.7789			OP50	50 mM Metformin	OP50	acox-1.1(ok2257)	7H
0 mM 5	18.0976	41	22	-	0.003 5-6	-	OP50	-	OP50	acox-1.5(ok2619)	7H
50 mM 6	13.8507	67	0	-23.4666			OP50	50 mM Metformin	OP50	acox-1.5(ok2619)	7H
acox-1.1 and acox-1.5 Pooled
0 mM 1	17.6136	176	3	-	<0.0001 1-2	-	OP50	-	OP50	N2	7H
50 mM 2	23.9457	155	19	35.9501			OP50	50 mM Metformin	OP50	N2	7H
0 mM 3	19.594	95	71	-	0.1053 3-4	<0.0001 (1-2 v 3-4)	OP50	-	OP50	acox-1.1(ok2257)	7H
50 mM 4	17.2969	149	20	-11.7235			OP50	50 mM Metformin	OP50	acox-1.1(ok2257)	7H
0 mM 5	16.1899	104	22	-	0.0066 5-6	<0.0001 (1-2 v 5-6)	OP50	-	OP50	acox-1.5(ok2619)	7H
50 mM 6	13.3889	126	0	-17.3009			OP50	50 mM Metformin	OP50	acox-1.5(ok2619)	7H
Acetoacetate Supplementation Replicate 1
0 mM 1	17.9551	89	1	-	<0.0001 1-2	-	OP50	-	OP50	N2	S7L
50 mM 2	23.8118	75	11	32.6186			OP50	50 mM Metformin	OP50	N2	S7L
0 mM 3	19.5977	96	3	-	<0.0001 3-4		OP50	10 mM Acetoacetate	OP50	N2	S7L
50 mM 4	15.7954	100	2	-19.4018			OP50	10 mM Acetoacetate + 50 mM Metformin	OP50	N2	S7L
Acetoacetate Supplementation Replicate 2
0 mM 1	16.8113	99	3	-	<0.0001 1-2	-	OP50	-	OP50	N2	S7L
50 mM 2	22.3451	85	8	32.92			OP50	50 mM Metformin	OP50	N2	S7L
0 mM 3	19.1632	114	2	-	0.0003 3-4		OP50	10 mM Acetoacetate	OP50	N2	S7L
50 mM 4	15.479	109	3	-19.23			OP50	10 mM Acetoacetate + 50 mM Metformin	OP50	N2	S7L
Acetoacetate Supplementation Pooled
0 mM 1	17.3523	188	4	-	<0.0001 1-2	<0.0001 (1-2 V 3-4)	OP50	-	OP50	N2	S7L
50 mM 2	23.0467	160	19	32.82			OP50	50 mM Metformin	OP50	N2	S7L
0 mM 3	19.3631	210	5	-	<0.0001 3-4		OP50	10 mM Acetoacetate	OP50	N2	S7L
50 mM 4	15.6299	209	5	-19.28			OP50	10 mM Acetoacetate + 50 mM Metformin	OP50	N2	S7L
fzo-1 and drp-1 Replicate 1
0 mM 1	14.82	92	1	-	<0.0001 1-2	-	OP50	-	OP50	N2	S7C, S7E
50 mM 2	23.74	91	3	60.19			OP50	50 mM Metformin	OP50	N2	S7C, S7E
0 mM 3	16.2	90	5	-	0.1815 3-4	-	OP50	-	OP50	fzo-1(tm1133)	S7C
50 mM 4	13.69	97	1	-15.49			OP50	50 mM Metformin	OP50	fzo-1(tm1133)	S7C
0 mM 5	16.47	92	1	-	<0.0001 5-6	-	OP50	-	OP50-C	drp-1(tm1108)	S7E
50 mM 6	19.06	91	3	15.73			OP50	50 mM Metformin	OP50-C	drp-1(tm1108)	S7E
fzo-1 and drp-1 Replicate 2
0 mM 1	18.13	93	5	-	<0.0001 1-2	-	OP50	-	OP50	N2	S7C, S7E
50 mM 2	23.8	89	12	31.27			OP50	50 mM Metformin	OP50	N2	S7C, S7E
0 mM 3	17.18	66	4	-	<0.0001 3-4	-	OP50	-	OP50	fzo-1(tm1133)	S7C
50 mM 4	11.77	69	4	-31.49			OP50	50 mM Metformin	OP50	fzo-1(tm1133)	S7C
0 mM 5	18.42	67	2	-	0.1324 5-6	-	OP50	-	OP50-C	drp-1(tm1108)	S7E
50 mM 6	19.64	70	2	6.62			OP50	50 mM Metformin	OP50-C	drp-1(tm1108)	S7E
fzo-1 and drp-1 Pooled
0 mM 1	16.48	185	6	-	<0.0001 1-2	-	OP50	-	OP50	N2	S7C, S7E
50 mM 2	23.77	180	15	44.22			OP50	50 mM Metformin	OP50	N2	S7C, S7E
0 mM 3	16.61	156	9	-	0.0003 3-4	<0.0001 (1-2 V 3-4)	OP50	-	OP50	fzo-1(tm1133)	S7C
50 mM 4	12.89	166	5	-22.38			OP50	50 mM Metformin	OP50	fzo-1(tm1133)	S7C
0 mM 5	17.29	159	3	-	0.0001 5-6	<0.0001 (1-2 V 5-6)	OP50	-	OP50-C	drp-1(tm1108)	S7E
50 mM 6	19.31	161	5	11.69			OP50	50 mM Metformin	OP50-C	drp-1(tm1108)	S7E
eat-3 Replicate 1
0 mM 1	16.84	90	0	-	<0.0001 1-2	-	OP50	-	OP50-C	N2	S7D
50 mM 2	21.49	86	4	27.61			OP50	50 mM Metformin	OP50-C	N2	S7D
0 mM 3	21.32	79	12	-	0.8443 3-4		OP50	-	OP50-C	eat-3(ad426)	S7D
50 mM 4	20.24	82	9	-5.07			OP50	50 mM Metformin	OP50-C	eat-3(ad426)	S7D
eat-3 Replicate 2
0 mM 1	17.92	86	2	-	<0.0001 1-2	-	OP50	-	OP50-C	N2	S7D
50 mM 2	23.88	71	6	33.26			OP50	50 mM Metformin	OP50-C	N2	S7D
0 mM 3	21.76	83	3	-	0.0004 3-4		OP50	-	OP50-C	eat-3(ad426)	S7D
50 mM 4	17.38	71	9	-20.13			OP50	50 mM Metformin	OP50-C	eat-3(ad426)	S7D
eat-3 Pooled
0 mM 1	17.38	176	2	-	<0.0001 1-2	<0.0001 (1-2 v 3-4)	OP50	-	OP50-C	N2	S7D
50 mM 2	22.57	157	10	29.86			OP50	50 mM Metformin	OP50-C	N2	S7D
0 mM 3	21.55	162	15	-	0.0395 3-4		OP50	-	OP50-C	eat-3(ad426)	S7D
50 mM 4	18.91	153	18	-12.25			OP50	50 mM Metformin	OP50-C	eat-3(ad426)	S7D
gas-1 Replicate 1
0 mM 1	14.82	92	1	-	<0.0001 1-2	-	OP50	-	OP50	N2	S7F
50 mM 2	23.74	91	3	60.23			OP50	50 mM Metformin	OP50	N2	S7F
0 mM 3	15.57	92	4	-	<0.0001 3-4		OP50	-	OP50	gas-1(fc21)	S7F
50 mM 4	10.71	102	0	-31.25			OP50	50 mM Metformin	OP50	gas-1(fc21)	S7F
gas-1 Replicate 2
0 mM 1	18.13	93	5	-	<0.0001 1-2	-	OP50	-	OP50	N2	S7F
50 mM 2	23.8	89	12	31.25			OP50	50 mM Metformin	OP50	N2	S7F
0 mM 3	17.01	69	2	-	<0.0001 3-4		OP50	-	OP50	gas-1(fc21)	S7F
50 mM 4	9.83	69	0	-42.25			OP50	50 mM Metformin	OP50	gas-1(fc21)	S7F
gas-1 Pooled
0 mM 1	16.48	185	6	-	<0.0001 1-2	<0.0001 (1-2 v 3-4)	OP50	-	OP50	N2	S7F
50 mM 2	23.77	180	15	44.22			OP50	50 mM Metformin	OP50	N2	S7F
0 mM 3	16.19	161	6	-	<0.0001 3-4		OP50	-	OP50	gas-1(fc21)	S7F
50 mM 4	10.35	171	0	-36.06			OP50	50 mM Metformin	OP50	gas-1(fc21)	S7F
nuo-1 Replicate 1
0 mM 1	16.84	90	0	-	<0.0001 1-2	-	OP50	-	OP50	N2	S7G
50 mM 2	21.49	86	4	27.58			OP50	50 mM Metformin	OP50	N2	S7G
0 mM 3	12.27	88	3	-	0.9667 3-4		OP50	-	OP50	nuo-1(ua1); nuo-1(A352V)oe	S7G
50 mM 4	11.91	78	12	-2.97			OP50	50 mM Metformin	OP50	nuo-1(ua1); nuo-1(A352V)oe	S7G
nuo-1 Replicate 2
0 mM 1	17.92	86	2	-	<0.0001 1-2	-	OP50	-	OP50	N2	S7G
50 mM 2	23.88	71	6	33.28			OP50	50 mM Metformin	OP50	N2	S7G
0 mM 3	12.14	82	4	-	0.0668 3-4		OP50	-	OP50	nuo-1(ua1); nuo-1(A352V)oe	S7G
50 mM 4	11	81	3	-9.42			OP50	50 mM Metformin	OP50	nuo-1(ua1); nuo-1(A352V)oe	S7G
nuo-1 Pooled
0 mM 1	17.38	176	2	-	<0.0001 1-2	<0.0001 (1-2 v 3-4)	OP50	-	OP50	N2	S7G
50 mM 2	22.57	157	10	29.9			OP50	50 mM Metformin	OP50	N2	S7G
0 mM 3	12.21	170	7	-	0.2063 3-4		OP50	-	OP50	nuo-1(ua1); nuo-1(A352V)oe	S7G
50 mM 4	11.43	159	15	-6.35			OP50	50 mM Metformin	OP50	nuo-1(ua1); nuo-1(A352V)oe	S7G
isp-1 Replicate 1
0 mM 1	18.7	100	1	-	<0.0001 1-2	-	OP50	-	OP50	N2	S7H
50 mM 2	23.9213	89	15	27.9214			OP50	50 mM Metformin	OP50	N2	S7H
0 mM 3	23.0072	102	10	-	0.4071 3-4		OP50	-	OP50	isp-1(qm150)	S7H
50 mM 4	21.0306	99	2	-8.59122			OP50	50 mM Metformin	OP50	isp-1(qm150)	S7H
isp-1 Replicate 2
0 mM 1	16.1842	76	2	-	<0.0001 1-2	-	OP50	-	OP50	N2	S7H
50 mM 2	23.9722	66	4	48.121			OP50	50 mM Metformin	OP50	N2	S7H
0 mM 3	23.8909	61	2	-	0.4293 3-4		OP50	-	OP50	isp-1(qm150)	S7H
50 mM 4	22.5	72	0	-5.82188			OP50	50 mM Metformin	OP50	isp-1(qm150)	S7H
isp-1 Pooled
0 mM 1	17.6136	176	3	-	<0.0001 1-2	<0.0001 (1-2 v 3-4)	OP50	-	OP50	N2	S7H
50 mM 2	23.9457	155	19	35.9501			OP50	50 mM Metformin	OP50	N2	S7H
0 mM 3	23.3555	163	12	-	0.131 3-4		OP50	-	OP50	isp-1(qm150)	S7H
50 mM 4	21.6429	171	2	-7.33275			OP50	50 mM Metformin	OP50	isp-1(qm150)	S7H
cco-1 Replicate 1
0 mM 1	17.0763	118	0	-	<0.0001 1-2	-	OP50	-	L4440 vector (from egg)	N2	S7I
50 mM 2	24.9422	98	3	46.0633			OP50	50 mM Metformin	L4440 vector (from egg)	N2	S7I
0 mM 3	31.2071	101	5	-	0.0010 3-4		OP50	-	cco-1 RNAi (from egg)	N2	S7I
50 mM 4	28.9907	107	0	-7.10223			OP50	50 mM Metformin	cco-1 RNAi (from egg)	N2	S7I
cco-1 Replicate 2
0 mM 1	20.4397	116	0	-	<0.0001 1-2	-	OP50	-	L4440 vector (from egg)	N2	S7I
50 mM 2	27.1765	102	0	32.9594			OP50	50 mM Metformin	L4440 vector (from egg)	N2	S7I
0 mM 3	34.9247	93	0	-	<0.0001 3-4		OP50	-	cco-1 RNAi (from egg)	N2	S7I
50 mM 4	31.6842	95	0	-9.27853			OP50	50 mM Metformin	cco-1 RNAi (from egg)	N2	S7I
cco-1 Pooled
0 mM 1	18.7436	234	0	-	<0.0001 1-2	-	OP50	-	L4440 vector (from egg)	N2	S7I
50 mM 2	26.0775	200	3	39.1275			OP50	50 mM Metformin	L4440 vector (from egg)	N2	S7I
0 mM 3	32.9873	194	5	-	<0.0001 3-4		OP50	-	cco-1 RNAi (from egg)	N2	S7I
50 mM 4	30.2574	202	0	-8.27561			OP50	50 mM Metformin	cco-1 RNAi (from egg)	N2	S7I
Perhexiline Replicate 1
0 mM 1	17.2749	86	5	-	<0.00011-2	-	OP50	-	OP50	N2	S7J
50 mM 2	24.4009	83	7	41.2506			OP50	50 mM Metformin	OP50	N2	S7J
0 mM 3	22.89	83	7	-	0.8237 3-4		OP50	25 μM Perhexiline	OP50	N2	S7J
50 mM 4	22.6	77	13	-1.29			OP50	25 μM Perhexiline + 50 mM Metformin	OP50	N2	S7J
Perhexiline Replicate 2
0 mM 1	16.3529	68	0	-	<0.00011-2	-	OP50	-	OP50	N2	S7J
50 mM 2	23.0447	58	15	40.9212			OP50	50 mM Metformin	OP50	N2	S7J
0 mM 3	22.0101	63	6	-	0.1983 3-4		OP50	25 μM Perhexiline	OP50	N2	S7J
50 mM 4	19.5837	51	18	-11.024			OP50	25 μM Perhexiline + 50 mM Metformin	OP50	N2	S7J
Perhexiline Pooled
0 mM 1	16.8659	154	5	-	<0.00011-2	<0.0001 (1-2 v 3-4)	OP50	-	OP50	N2	S7J
50 mM 2	23.8483	141	22	41.3995			OP50	50 mM Metformin	OP50	N2	S7J
0 mM 3	22.514	146	13	-	0.2816 3-4		OP50	25 μM Perhexiline	OP50	N2	S7J
50 mM 4	21.2827	128	31	-5.46904			OP50	25 μM Perhexiline + 50 mM Metformin	OP50	N2	S7J
prx-5 Replicate 1
0 mM 1	18.7	100	1	-	<0.00011-2	-	OP50	-	OP50	N2	S7K
50 mM 2	23.9213	89	15	27.9214			OP50	50 mM Metformin	OP50	N2	S7K
0 mM 3	14.7561	85	4	-	0.0290 3-4		OP50	-	OP50	prx-5(ku517)	S7K
50 mM 4	13.4592	98	0	-8.78891			OP50	50 mM Metformin	OP50	prx-5(ku517)	S7K
prx-5 Replicate 2
0 mM 1	16.1842	76	2	-	<0.00011-2	-	OP50	-	OP50	N2	S7K
50 mM 2	23.9722	66	4	48.121			OP50	50 mM Metformin	OP50	N2	S7K
0 mM 3	16.0308	65	0	-	0.4127 3-4		OP50	-	OP50	prx-5(ku517)	S7K
50 mM 4	15.6129	62	0	-2.60686			OP50	50 mM Metformin	OP50	prx-5(ku517)	S7K
prx-5 Pooled
0 mM 1	17.6136	176	3	-	<0.00011-2	<0.0001 (1-2 v 3-4)	OP50	-	OP50	N2	S7K
50 mM 2	23.9457	155	19	35.9501			OP50	50 mM Metformin	OP50	N2	S7K
0 mM 3	15.315	150	4	-	0.0197 3-4		OP50	-	OP50	prx-5(ku517)	S7K
50 mM 4	14.2938	160	0	-6.66797			OP50	50 mM Metformin	OP50	prx-5(ku517)	S7K
Drosophila melanogaster Lifespan Data:
All Drosophila lifespans were performed at at 25°C with 12 h light:12 h dark cycles and 60% humidity. Eclosing adults were collected over a 12-h period, and allowed to mate for 48 h before sorting females at a density of 15 per vial, using 10 vials per condition. p values were determined by log rank when pairwise comparisons were made between two conditions. Cox proportional hazards (CPH) test wa…
Bacterial Crp Lifespans
Group name	Mean lifespan	n Dead	n Censored	% Increase	p (log rank)	p (CPH)	Bacteria	Supplement	Genotype	Figure
0 mM 1	43.71	111	26	-	-	-	OP50	-	wDah	3I
0.5 mM 2	51.25	140	23	17.24	<0.0001 1-2		OP50	0.5 mM Metformin	wDah	3I
5 mM 3	46.08	119	27	5.41	0.0442 1-3		OP50	5 mM Metformin	wDah	3I
50 mM 4	23.11	129	23	-47.12	<0.0001 1-4		OP50	50 mM Metformin	wDah	3I
0 mM 5	48.39	121	24	-	-	0.0069 (1-2 v 5-6)	∆crp	-	wDah	3J
0.5 mM 6	48.86	115	29	0.97	0.7168 5-6		∆crp	0.5 mM Metformin	wDah	3J
5 mM 7	49.94	114	38	3.2	0.3003 5-7		∆crp	5 mM Metformin	wDah	3J
50 mM 8	23.44	117	24	-51.56	<0.0001 5-8		∆crp	50 mM Metformin	wDah	3J
0 mM 9	49.26	123	27	-	-	0.0021 (1-2 v 9-10)	Germ-free	-	wDah	S4R
0.5 mM 10	50.03	116	27	1.56	0.7453 9-10		Germ-free	0.5 mM Metformin	wDah	S4R
5 mM 11	50.44	121	24	2.39	0.2157 9-11		Germ-free	5 mM Metformin	wDah	S4R
50 mM 12	23.19	111	28	-52.93	<0.0001 9-12		Germ-free	50 mM Metformin	wDah	S4R
OP50 13	40.62	147	3	-	0.0009 13-14	-	OP50	50 μM IPTG	wDah	3K
∆crp pCrp 14	44.32	150	2	9.12			∆crp pCrp	50 μM IPTG	wDah	3K
Agmatine Supplementation Lifespans
Group name	Mean lifespan	n Dead	n Censored	% Increase	p (log rank)	p (CPH)	Bacteria	Supplement	Genotype	Figure
0 mM 1	58.9	145	2	-	-	-	Native microbiota	0 mM Agmatine	wDah	4J, S5H
1 mM 2	60.8	147	2	3.22581	0.0341 1-2		Native microbiota	1 mM Agmatine	wDah	S5H
2.5 mM 3	64	145	2	8.65874	< 0.0001 1-3		Native microbiota	2.5 mM Agmatine	wDah	4J, S5H
10 mM 4	61.7	146	0	4.75382	0.0456 1-4		Native microbiota	10 mM Agmatine	wDah	S5H
