# Supplementary material for: Host-Microbe-Drug-Nutrient Screen Identifies Bacterial Effectors of Metformin Therapy
Source: Cell. 2019 Sep 5;178(6):1299–1312.e29. doi: 10.1016/j.cell.2019.08.003 (PMC6736778; doi:10.1016/j.cell.2019.08.003)
Supplement: Table S2. Four-Way Host-Microbe-Drug-Nutrient Screen Data, Related to Figures 1 and S1 [file mmc2.xlsx]

## Sheet: Read_me
E. coli OP50 4-Way Screen Data:
Figure	Column	Description
1E, S1D-G, S1I-J	Plate	Biolog Plate
	Well	Well
	Index	Well index
	MetaboliteU	Unique nutrient name
	EcoCycID	Metabolite EcoCyc ID
	KEGG_ID	Metabolite KEGG ID
	Pathway_IDs	KEGG pathways metabolite belongs to
	Pathways	KEGG pathways metabolite belongs to
	EcoCyc_Instances	EcoCyc compound instances associated with nutrient
	EcoCyc_Classes	EcoCyc compound classes associated with nutrient
	Ec_T-C_logFC	E. coli phenotype rescue (nutrient-metformin interaction) by nutrient
	Ec_T-C_SE	E. coli phenotype rescue (nutrient-metformin interaction) by nutrient
	Ec_T-C_FDR	E. coli phenotype rescue (nutrient-metformin interaction) by nutrient
	Ce_T-C_logFC	C. elegans phenotype rescue (nutrient-metformin interaction) by nutrient
	Ce_T-C_SE	C. elegans phenotype rescue (nutrient-metformin interaction) by nutrient
	Ce_T-C_FDR	C. elegans phenotype rescue (nutrient-metformin interaction) by nutrient
	Ec_C_logFC	Nutrient effect on E. coli growth in control conditions
	Ec_C_SE	Nutrient effect on E. coli growth in control conditions
	Ec_C_FDR	Nutrient effect on E. coli growth in control conditions
	Ec_T_logFC	Nutrient effect on E. coli growth in metformin treatment conditions
	Ec_T_SE	Nutrient effect on E. coli growth in metformin treatment conditions
	Ec_T_FDR	Nutrient effect on E. coli growth in metformin treatment conditions
E. coli OP50 4-Way Screen EcoCyc Class Enrichment Analysis:
Figure	Column	Description
1F	Class	EcoCyc metabolite class
	Hierarchy	EcoCyc metabolite class hierarchy level
	Ec_Ant	E. coli antagonistic
	Ec_Syn	E. coli synergistic
	Ce_Ant	C. elegans antagonistic
	Ce_Syn	C. elegans synergistic
		All significance values are adjusted for multiple comparisons (FDR)
E. coli OP50 4-Way Screen KEGG Enrichment Analysis:
Figure	Column	Description
1G	PathwayID	KEGG pathway ID
	Pathway	KEGG pathway name
	Ec_Ant	E. coli antagonistic
	Ec_Syn	E. coli synergistic
	Ce_Ant	C. elegans antagonistic
	Ce_Syn	C. elegans synergistic
		All significance values are adjusted for multiple comparisons (FDR)
E. coli OP50 4-Way Screen Venn Diagram:
Figure	Column	Description
S1H	Plate	Biolog Plate
	Well	Well
	Index	Well index
	MetaboliteU	Unique metabolite name
	EcoCycID	Metabolite EcoCyc ID
	KEGG_ID	Metabolite KEGG ID
	Ec_Antagonistic	Metabolite acts antagonistically to metformin in E. coli
	Ec_Synergistic	Metabolite acts synergistically to metformin in E. coli
	Ce_Antagonistic	Metabolite acts antagonistically to metformin in C. elegans
	Ce_Synergistic	Metabolite acts synergistically to metformin in C. elegans
		All significance values are adjusted for multiple comparisons (FDR)

## Sheet: E. coli_OP50_4-way_screen_data
Plate	Well	Index	MetaboliteU	EcoCycID	KEGG_ID	Pathway_IDs	Pathways	EcoCyc_Instances	EcoCyc_Classes	Ec_T-C_logFC	Ec_T-C_SE	Ec_T-C_FDR	Ce_T-C_logFC	Ce_T-C_SE	Ce_T-C_FDR	Ec_C_logFC	Ec_C_SE	Ec_C_FDR	Ec_T_logFC	Ec_T_SE	Ec_T_FDR
PM3B	C1	PM3B-C1	L-Tyrosine_N	|TYR|	C00082	eco00130;eco00261;eco00350;eco00360;eco00400;eco00401;eco00460;eco00680;eco00730;eco00970;eco01100;eco01110;eco01130;eco01210;eco01230	Ubiquinone and other terpenoid-quinone biosynthesis;Monobactam biosynthesis;Tyrosine metabolism;Phenylalanine metabolism;Phenylalanine, tyrosine and tryptophan biosynthesis;Novobiocin biosynthesis;Cyanoamino acid metabolism;Methane metabolism;Thiamine metabolism;Aminoacyl-tRNA biosynthesis;Metabolic pathways;Biosynthesis of secondary metabolites;Biosynthesis of antibiotics;2-Oxocarboxylic acid me…	|TYR|	|All-Amino-Acids|;|Alpha-Amino-Acids|;|Amino-Acids-20|;|Amino-Acids|;|Aromatic-Amino-Acids|;|Aromatic-L-Amino-Acids|;|Carboxylates|;|L-Amino-Acids|;|Polar-amino-acids|;|Uncharged-polar-amino-acids|	-4.44126	0.886759	0.035722	0.387954	0.178722	0.133328	-1.64132	0.627033	0.083989	-6.08258	0.627033	0.00176159
PM3B	G10	PM3B-G10	D,L-delta-Amino-Caprylic Acid	|CPD-3687|	NA	NA	NA	|CPD-3687|	|All-Amines|	-1.76326	0.887623	0.238273	-0.232222	0.180707	0.42426	-2.63281	0.627644	0.0242894	-4.39607	0.627644	0.00490533
PM2A	F9	PM2A-F9	Sorbic Acid	|CPD-3624|	NA	NA	NA	NA	NA	-2.3093	1.34335	0.297145	-0.972299	0.202858	0.000684255	-1.81737	0.949889	0.165914	-4.12667	0.949889	0.0216796
PM3B	D4	PM3B-D4	Hydroxylamine	|HYDROXYLAMINE|	C00192	eco00910;eco01120	Nitrogen metabolism;Microbial metabolism in diverse environments	NA	NA	0.5133	0.518976	0.551669	-0.122785	0.161018	0.67019	-2.09552	0.366971	0.0112997	-1.58222	0.366971	0.0220886
PM4A	G2	PM4A-G2	S-Methyl-L-Cysteine	|S-METHYL-L-CYSTEINE|	C03540	NA	NA	|S-METHYL-L-CYSTEINE|	|All-Amino-Acids|;|Amino-Acids|;|Carboxylates|;|Methylated-Amino-Acids|;|Modified-Amino-Acids|	-1.86436	1.61023	0.487626	-0.0722737	0.252442	0.914315	0.512649	1.1386	0.702145	-1.35171	1.1386	0.350831
PM4A	A4	PM4A-A4	Trimetaphosphate	|CPD-610|	C02466	NA	NA	|CPD-610|	|Anions|;|Inorganic-Anions|;|Inorganic-Ions|;|Inorganic-Phosphorus-Ions|;|Ions|;|Phosphates|	0.52821	1.5635	0.848769	0.537085	0.18786	0.0385013	-1.83035	1.10556	0.211687	-1.30214	1.10556	0.353612
PM2A	F8	PM2A-F8	Sebacic Acid	|CPD-3623|	C08277	NA	NA	NA	NA	-0.808118	0.309721	0.143564	-0.528969	0.144655	0.00626479	-0.969027	0.219006	0.0214132	-1.77714	0.219006	0.00312708
PM2A	B9	PM2A-B9	2-Deoxy-D-Ribose	|2-DEOXYRIBOSE|	C01801	eco00030	Pentose phosphate pathway	|2-DEOXYRIBOSE|	|Carbohydrates|;|Glycans|;|Monosaccharides|;|Pentoses|;|Sugar|	-1.06739	0.352516	0.107502	-1.18522	0.178934	7.15107e-06	-0.661619	0.249267	0.0811332	-1.72901	0.249267	0.00505713
PM3B	C6	PM3B-C6	D-Glutamic Acid	|D-GLT|	C00217	eco00471;eco01100	D-Glutamine and D-glutamate metabolism;Metabolic pathways	|D-GLT|	|All-Amino-Acids|;|Amino-Acids|;|Carboxylates|;|D-Amino-Acids|	-0.876862	0.173867	0.0353014	-0.520284	0.152533	0.0168854	-0.682368	0.122942	0.0121369	-1.55923	0.122942	0.000772572
PM4A	A3	PM4A-A3	Pyrophosphate	|PPI|	C00013	eco00190	Oxidative phosphorylation	|PPI|	|Anions|;|Inorganic-Anions|;|Inorganic-Ions|;|Inorganic-Phosphorus-Ions|;|Ions|;|Phosphates|;|Polyphosphates|	-1.13857	1.2766	0.595779	0.0957535	0.168155	0.783393	-0.419174	0.902691	0.697839	-1.55774	0.902691	0.193119
PM1	H6	PM1-H6	L-Lyxose	|L-LYXOSE|	C01508	eco00040	Pentose and glucuronate interconversions	|L-LYXOSE|	|Carbohydrates|;|Glycans|;|L-Pentoses|;|Monosaccharides|;|Pentoses|;|Sugar|	-1.53781	0.163919	0.0129546	-0.312945	0.132962	0.0879215	0.9789	0.115908	0.0037099	-0.558912	0.115908	0.0161274
PM4A	B12	PM4A-B12	Guanosine-3',5'-cyclic monophosphate	|CGMP|	C00942	eco00230	Purine metabolism	|CGMP|	|All-Nucleosides|;|Cyclic-3-5-Nucleoside-Monophosphates|;|Cyclic-Nucleoside-Monophosphates|;|Nucleotides|	1.24398	1.26151	0.551669	0.000213582	0.174326	1	-1.37047	0.892023	0.239739	-0.126495	0.892023	0.920813
PM1	G7	PM1-G7	Acetoacetic Acid	|3-KETOBUTYRATE|	C00164	eco00280;eco00310;eco00350;eco00640;eco00650;eco01100;eco01120;eco02020	Valine, leucine and isoleucine degradation;Lysine degradation;Tyrosine metabolism;Propanoate metabolism;Butanoate metabolism;Metabolic pathways;Microbial metabolism in diverse environments;Two-component system	|3-KETOBUTYRATE|	|Carboxylates|;|CPD-12642|	-1.33239	0.158463	0.0139594	1.40902	0.138013	3.71069e-10	0.215026	0.11205	0.165914	-1.11736	0.11205	0.00163145
PM4A	E11	PM4A-E11	Inositol Hexaphosphate	|MI-HEXAKISPHOSPHATE|	C01204	eco00562;eco01100	Inositol phosphate metabolism;Metabolic pathways	|MI-HEXAKISPHOSPHATE|	|Alcohols|;|Inositol-Phosphates|;|Inositols|;|Myo-inositol-polyphosphates|	-1.30639	0.783705	0.306889	-0.0185416	0.221895	0.995765	1.00479	0.554163	0.181942	-0.301605	0.554163	0.651272
PM2A	E11	PM2A-E11	Itaconic Acid	|ITACOTE|	C00490	NA	NA	NA	NA	1.12206	0.161693	0.0195069	-1.14674	0.149237	2.20658e-07	-1.2703	0.114334	0.00157225	-0.148247	0.114334	0.311328
PM3B	A3	PM3B-A3	Nitrite	|NITRITE|	C00088	eco00910;eco01120;eco02010;eco02020	Nitrogen metabolism;Microbial metabolism in diverse environments;ABC transporters;Two-component system	|NITRITE|	|Anions|;|Inorganic-Anions|;|Inorganic-Ions|;|Ions|	-0.223982	0.0598556	0.062912	0.0837296	0.192188	0.850207	-1.03734	0.0423243	0.000426395	-1.26132	0.0423243	9.53832e-05
PM4A	E1	PM4A-E1	O-Phospho-D-Tyrosine	|CPD-3729|	C06501	NA	NA	|CPD-3729|	|All-Amino-Acids|;|Amino-Acids|;|Aromatic-Amino-Acids|;|Aromatic-D-Amino-Acids|;|Carboxylates|;|D-Amino-Acids|;|Modified-Amino-Acids|;|Phosphorylated-Amino-Acids|	1.07955	1.01882	0.516781	-0.041245	0.166609	0.934959	-1.09625	0.720416	0.242392	-0.0166942	0.720416	0.987835
PM4A	E6	PM4A-E6	Phosphono Acetic Acid	|CPD-764|	C05682	eco00440;eco01120	Phosphonate and phosphinate metabolism;Microbial metabolism in diverse environments	|CPD-764|	|Organophosphonates|;|Organophosphorus-Compounds|	0.622669	0.242412	0.147023	-1.04753	0.143414	1.55922e-06	-0.300572	0.171411	0.191211	0.322097	0.171411	0.16525
PM2A	B10	PM2A-B10	i-Erythritol	|ERYTHRITOL|	C00503	eco02010	ABC transporters	|ERYTHRITOL|	|Alcohols|;|Carbohydrates|;|Glycans|;|Sugar-alcohols|;|Sugar|	-0.393179	0.0596104	0.0211707	-0.838232	0.148196	4.28314e-05	-0.576572	0.0421509	0.000876093	-0.969751	0.0421509	0.000138597
PM4A	G11	PM4A-G11	L-Methionine Sulfoxide	|L-Methionine-sulfoxides|	C02989	eco00270	Cysteine and methionine metabolism	|CPD-8990|;|CPD-8989|	|All-Amino-Acids|;|Amino-Acids|;|Carboxylates|;|Modified-Amino-Acids|	-0.959038	0.839732	0.490434	0.0711681	0.26558	0.92333	0.284044	0.59378	0.690139	-0.674994	0.59378	0.368732
PM2A	H6	PM2A-H6	Sec-Butylamine	|CPD-3627|	NA	NA	NA	|CPD-3627|	|All-Amines|	-0.466542	0.122338	0.0615877	0.210059	0.167839	0.432774	-0.457475	0.0865059	0.0136422	-0.924017	0.0865059	0.00133006
PM2A	H4	PM2A-H4	L-Valine	|VAL|	C00183	eco00280;eco00290;eco00460;eco00770;eco00970;eco01100;eco01110;eco01130;eco01210;eco01230;eco02010	Valine, leucine and isoleucine degradation;Valine, leucine and isoleucine biosynthesis;Cyanoamino acid metabolism;Pantothenate and CoA biosynthesis;Aminoacyl-tRNA biosynthesis;Metabolic pathways;Biosynthesis of secondary metabolites;Biosynthesis of antibiotics;2-Oxocarboxylic acid metabolism;Biosynthesis of amino acids;ABC transporters	|VAL|	|All-Amino-Acids|;|Alpha-Amino-Acids|;|Amino-Acids-20|;|Amino-Acids|;|Branched-Amino-Acids|;|Carboxylates|;|L-Amino-Acids|;|Non-polar-amino-acids|	0.634538	0.632278	0.544896	0.346162	0.128477	0.0467352	-0.879114	0.447088	0.15826	-0.244577	0.447088	0.651239
PM4A	F11	PM4A-F11	Cysteamine	|CPD-239|	C01678	eco00430;eco01100	Taurine and hypotaurine metabolism;Metabolic pathways	|CPD-239|	|ORGANOSULFUR|;|Thiols|	0.938541	1.29652	0.672431	-0.0404708	0.252496	0.972649	-0.821182	0.916778	0.461187	0.117359	0.916778	0.926314
PM1	G11	PM1-G11	D-Malic Acid	|CPD-660|	C00497	eco00650	Butanoate metabolism	|CPD-660|	|C4-dicarboxylates|;|Carboxylates|;|dicarboxylate|	-0.815577	0.144166	0.0289462	0.241295	0.172429	0.364689	1.3326	0.101941	0.000962049	0.517024	0.101941	0.0138413
PM2A	H11	PM2A-H11	2,3-Butanone	|DIACETYL|	C00741	eco00650	Butanoate metabolism	|DIACETYL|	|Aldehydes-Or-Ketones|;|LONG-CHAIN-KETONE|;|Methylketones|	0.474197	0.235282	0.234998	-0.249045	0.241453	0.532417	-0.798747	0.166369	0.017585	-0.32455	0.166369	0.154169
PM2A	G12	PM2A-G12	L-Methionine	|MET|	C00073	eco00270;eco00970;eco01100;eco01110;eco01210;eco01230	Cysteine and methionine metabolism;Aminoacyl-tRNA biosynthesis;Metabolic pathways;Biosynthesis of secondary metabolites;2-Oxocarboxylic acid metabolism;Biosynthesis of amino acids	|MET|	|All-Amino-Acids|;|Alpha-Amino-Acids|;|Amino-Acids-20|;|Amino-Acids|;|Carboxylates|;|L-Amino-Acids|;|Non-polar-amino-acids|	-0.394852	0.535156	0.672431	-0.458791	0.193008	0.0845153	-0.38191	0.378412	0.412387	-0.776762	0.378412	0.139081
PM3B	G2	PM3B-G2	Xanthosine	|XANTHOSINE|	C01762	eco00230;eco01100;eco01110	Purine metabolism;Metabolic pathways;Biosynthesis of secondary metabolites	|XANTHOSINE|	|All-Nucleosides|;|Nucleosides|;|Organic-heterobicyclic-compounds|;|Organic-heterocyclic-compound|;|Organonitrogen-Heterocyclic-Compounds|;|Purine-Nucleosides|;|Purine-Ribonucleosides|;|Purines|;|Ribonucleosides|	-0.768414	0.388118	0.238273	0.115134	0.126882	0.589636	1.84308	0.274441	0.00702929	1.07467	0.274441	0.0285746
PM4A	H6	PM4A-H6	Taurine	|TAURINE|	C00245	eco00430;eco00920;eco01100;eco02010	Taurine and hypotaurine metabolism;Sulfur metabolism;Metabolic pathways;ABC transporters	|TAURINE|	|ORGANOSULFUR|;|SULFONATES|	-0.735249	1.09225	0.688525	-0.142613	0.174126	0.646682	0.0722641	0.772334	0.934887	-0.662985	0.772334	0.486557
PM1	H11	PM1-H11	Phenylethyl-amine	|PHENYLETHYLAMINE|	C05332	eco00360	Phenylalanine metabolism	|PHENYLETHYLAMINE|	|All-Amines|;|Aromatics|;|Aryl-Amines|	0.162985	0.0932394	0.291175	0.227185	0.152216	0.322655	-0.734579	0.0659302	0.00157225	-0.571594	0.0659302	0.00256558
PM2A	H9	PM2A-H9	Dihydroxy Acetone	|DIHYDROXYACETONE|	C00184	eco00561;eco00680;eco01100;eco01120;eco01200	Glycerolipid metabolism;Methane metabolism;Metabolic pathways;Microbial metabolism in diverse environments;Carbon metabolism	|DIHYDROXYACETONE|	|Carbohydrates|;|Glycans|;|Monosaccharides|;|Sugar|	0.826864	0.156848	0.0317784	-0.734337	0.251957	0.0308785	0.85772	0.110908	0.00452868	1.68458	0.110908	0.000441674
PM1	G4	PM1-G4	L-Threonine	|THR|	C00188	eco00260;eco00261;eco00290;eco00860;eco00970;eco01100;eco01110;eco01120;eco01130;eco01230;eco02010	Glycine, serine and threonine metabolism;Monobactam biosynthesis;Valine, leucine and isoleucine biosynthesis;Porphyrin and chlorophyll metabolism;Aminoacyl-tRNA biosynthesis;Metabolic pathways;Biosynthesis of secondary metabolites;Microbial metabolism in diverse environments;Biosynthesis of antibiotics;Biosynthesis of amino acids;ABC transporters	|THR|	|All-Amino-Acids|;|Alpha-Amino-Acids|;|Amino-Acids-20|;|Amino-Acids|;|Carboxylates|;|L-Amino-Acids|;|Polar-amino-acids|;|Uncharged-polar-amino-acids|	-0.713605	0.273233	0.143564	0.136644	0.152059	0.589636	1.60219	0.193205	0.00384272	0.888582	0.193205	0.0183772
PM2A	F1	PM2A-F1	D-Lactic Acid Methyl Ester	|CPD-3621|	NA	NA	NA	NA	NA	1.18927	0.143694	0.0142214	-0.71047	0.157841	0.000796173	0.667848	0.101607	0.00745328	1.85711	0.101607	0.000277257
PM4A	B1	PM4A-B1	Thiophosphate_P	|CPD-3734|	NA	NA	NA	NA	NA	-0.588715	0.140131	0.0508409	0.0649268	0.161669	0.861724	-0.110488	0.0990875	0.368089	-0.699203	0.0990875	0.00482742
PM2A	G11	PM2A-G11	L-Lysine	|LYS|	C00047	eco00300;eco00310;eco00780;eco00970;eco01100;eco01110;eco01120;eco01130;eco01210;eco01230;eco02010	Lysine biosynthesis;Lysine degradation;Biotin metabolism;Aminoacyl-tRNA biosynthesis;Metabolic pathways;Biosynthesis of secondary metabolites;Microbial metabolism in diverse environments;Biosynthesis of antibiotics;2-Oxocarboxylic acid metabolism;Biosynthesis of amino acids;ABC transporters	|LYS|	|All-Amino-Acids|;|Alpha-Amino-Acids|;|Amino-Acids-20|;|Amino-Acids|;|Basic-Amino-Acids|;|Carboxylates|;|L-Amino-Acids|;|Non-standard-amino-acids|;|Polar-amino-acids|	-0.471349	0.679725	0.679085	0.341953	0.268883	0.425639	-0.217455	0.480638	0.702145	-0.688805	0.480638	0.267457
PM4A	H1	PM4A-H1	L-Djenkolic Acid	|CPD-3740|	C08275	NA	NA	NA	NA	-0.679796	0.73161	0.579788	-0.199578	0.152205	0.418733	0.0014168	0.517327	0.997946	-0.678379	0.517327	0.306928
PM4A	B7	PM4A-B7	D-3-Phospho-Glyceric Acid	|G3P|	C00197	eco00010;eco00030;eco00260;eco00561;eco00630;eco00680;eco01100;eco01110;eco01120;eco01130;eco01200;eco01230	Glycolysis / Gluconeogenesis;Pentose phosphate pathway;Glycine, serine and threonine metabolism;Glycerolipid metabolism;Glyoxylate and dicarboxylate metabolism;Methane metabolism;Metabolic pathways;Biosynthesis of secondary metabolites;Microbial metabolism in diverse environments;Biosynthesis of antibiotics;Carbon metabolism;Biosynthesis of amino acids	|G3P|	|Carboxylates|;|Glycerates|;|Monocarboxylates|	-0.633417	0.167083	0.0615877	-0.162274	0.166346	0.558624	0.920899	0.118146	0.00446665	0.287482	0.118146	0.0950504
PM2A	E8	PM2A-E8	beta-Hydroxy Butyric Acid	|CPD-335|	C01089	eco00650;eco01100	Butanoate metabolism;Metabolic pathways	|CPD-335|	|Carboxylates|;|Hydroxy-carboxylates|	0.190709	0.0755759	0.149578	-0.631963	0.168352	0.00524655	-0.186898	0.0534403	0.0406735	0.00381081	0.0534403	0.962847
PM1	F7	PM1-F7	Propionic Acid	|PROPIOTE|	C00163	eco00640;eco00760;eco01100;eco01120;eco01220	Propanoate metabolism;Nicotinate and nicotinamide metabolism;Metabolic pathways;Microbial metabolism in diverse environments;Degradation of aromatic compounds	|PROPIONATE|	|Carboxylates|;|Short-Chain-Carboxylates|	-0.594389	0.169039	0.0720748	0.0101882	0.159487	0.995765	0.373442	0.119528	0.054114	-0.220947	0.119528	0.170096
PM2A	G10	PM2A-G10	L-Leucine	|LEU|	C00123	eco00280;eco00290;eco00970;eco01100;eco01110;eco01210;eco01230;eco02010	Valine, leucine and isoleucine degradation;Valine, leucine and isoleucine biosynthesis;Aminoacyl-tRNA biosynthesis;Metabolic pathways;Biosynthesis of secondary metabolites;2-Oxocarboxylic acid metabolism;Biosynthesis of amino acids;ABC transporters	|LEU|	|All-Amino-Acids|;|Alpha-Amino-Acids|;|Amino-Acids-20|;|Amino-Acids|;|Branched-Amino-Acids|;|Carboxylates|;|L-Amino-Acids|;|Neutral-Amino-Acids|;|Non-polar-amino-acids|	-0.0132935	0.173532	0.973438	0.0337864	0.271343	0.980581	-0.572779	0.122706	0.0188182	-0.586073	0.122706	0.0165104
PM4A	B6	PM4A-B6	D-2-Phospho-Glyceric Acid	|2-PG|	C00631	eco00010;eco00030;eco00260;eco00561;eco00630;eco00680;eco01100;eco01110;eco01120;eco01130;eco01200;eco01230	Glycolysis / Gluconeogenesis;Pentose phosphate pathway;Glycine, serine and threonine metabolism;Glycerolipid metabolism;Glyoxylate and dicarboxylate metabolism;Methane metabolism;Metabolic pathways;Biosynthesis of secondary metabolites;Microbial metabolism in diverse environments;Biosynthesis of antibiotics;Carbon metabolism;Biosynthesis of amino acids	|2-PG|	|Carboxylates|;|Glycerates|;|Monocarboxylates|	-0.578321	0.152617	0.0615877	-0.0498846	0.168763	0.9087	0.860144	0.107917	0.00427001	0.281823	0.107917	0.0803038
PM1	D2	PM1-D2	D-Aspartic Acid	|CPD-302|	C00402	eco00250	Alanine, aspartate and glutamate metabolism	|CPD-302|	|All-Amino-Acids|;|Amino-Acids|;|Carboxylates|;|D-Amino-Acids|	-0.446488	0.103519	0.047433	-0.113759	0.125661	0.589636	-0.129337	0.0731989	0.18948	-0.575825	0.0731989	0.0034508
PM4A	C5	PM4A-C5	2-Deoxy-D-Glucose 6-Phosphate	|2-DEOXY-D-GLUCOSE-6-PHOSPHATE|	C06369	NA	NA	NA	NA	-0.330591	0.250324	0.421837	0.448925	0.152196	0.0321308	-0.234967	0.177006	0.297527	-0.565557	0.177006	0.0487446
PM1	B4	PM1-B4	L-Fucose	|L-fucoses|	C01019	eco00051;eco00520;eco01100;eco01120;eco02020;eco02024	Fructose and mannose metabolism;Amino sugar and nucleotide sugar metabolism;Metabolic pathways;Microbial metabolism in diverse environments;Two-component system;Quorum sensing	|CPD0-1107|;|CPD-10329|;|CPD-15619|	|6-Deoxyhexoses|;|Carbohydrates|;|Fucoses|;|Glycans|;|Hexoses|;|L-Hexoses|;|Modified-Sugars|;|Monosaccharides|;|Sugar|	0.0107247	0.084075	0.94976	-0.249259	0.164178	0.314871	-0.559243	0.05945	0.00261896	-0.548518	0.05945	0.00207605
PM2A	B11	PM2A-B11	D-Fucose	|D-Fucoses|	C01018	NA	NA	NA	NA	-0.089367	0.121408	0.672431	-0.548131	0.210395	0.0561999	-0.0861331	0.0858483	0.413987	-0.1755	0.0858483	0.139941
PM1	F9	PM1-F9	Glycolic Acid	|GLYCOLLATE|	C00160	eco00361;eco00625;eco00630;eco01100;eco01110;eco01120;eco01130;eco01200	Chlorocyclohexane and chlorobenzene degradation;Chloroalkane and chloroalkene degradation;Glyoxylate and dicarboxylate metabolism;Metabolic pathways;Biosynthesis of secondary metabolites;Microbial metabolism in diverse environments;Biosynthesis of antibiotics;Carbon metabolism	NA	NA	-0.543371	0.1008	0.0303948	-0.177595	0.165266	0.51516	0.92117	0.0712761	0.000979442	0.377798	0.0712761	0.0122025
PM4A	H12	PM4A-H12	Tetramethylene Sulfone	|CPD-3747|	NA	NA	NA	NA	NA	0.286135	0.104386	0.131877	-0.537144	0.205232	0.0639053	-0.169699	0.0738123	0.115261	0.116435	0.0738123	0.228395
PM4A	E10	PM4A-E10	Thymidine-5'-monophosphate	|TMP|	C00364	eco00240;eco01100	Pyrimidine metabolism;Metabolic pathways	|TMP|	|All-Nucleosides|;|Deoxy-Ribonucleoside-Monophosphates|;|Deoxynucleotides|;|Nucleoside-Monophosphates|;|Nucleotides|;|Organic-heterocyclic-compound|;|Organonitrogen-Heterocyclic-Compounds|;|Pyrimidine-deoxyribonucleosides-5-P|;|Pyrimidine-deoxyribonucleotides|;|Pyrimidine-nucleotides|;|Pyrimidines|	-0.534113	0.15091	0.0711481	-0.255103	0.161961	0.299593	1.59406	0.106709	0.000687562	1.05994	0.106709	0.00163145
PM1	G5	PM1-G5	L-Alanine	|L-ALPHA-ALANINE|	C00041	eco00250;eco00270;eco00430;eco00450;eco00473;eco00970;eco01100;eco01120;eco01200;eco01230;eco01502;eco02010;eco04122	Alanine, aspartate and glutamate metabolism;Cysteine and methionine metabolism;Taurine and hypotaurine metabolism;Selenocompound metabolism;D-Alanine metabolism;Aminoacyl-tRNA biosynthesis;Metabolic pathways;Microbial metabolism in diverse environments;Carbon metabolism;Biosynthesis of amino acids;Vancomycin resistance;ABC transporters;Sulfur relay system	|L-ALPHA-ALANINE|	|All-Amino-Acids|;|Alpha-Amino-Acids|;|Amino-Acids-20|;|Amino-Acids|;|Carboxylates|;|L-Amino-Acids|;|Neutral-Amino-Acids|;|Non-polar-amino-acids|	0.640165	0.0831845	0.016148	-0.523937	0.14064	0.00556474	1.24189	0.0588203	0.000426395	1.88206	0.0588203	8.62191e-05
PM2A	F12	PM2A-F12	L-Tartaric Acid	|TARTRATE|	C00898	eco00630	Glyoxylate and dicarboxylate metabolism	NA	NA	-0.0607132	0.0486474	0.45172	-0.521314	0.245937	0.133082	-0.0647201	0.0343989	0.170944	-0.125433	0.0343989	0.0337854
PM2A	E4	PM2A-E4	Citramalic Acid	|CPD-14325|	C00815	NA	NA	NA	NA	-0.349393	0.0730771	0.0380956	-0.518973	0.171951	0.0266928	0.224032	0.0516733	0.0227324	-0.125361	0.0516733	0.0954641
PM3B	H11	PM3B-H11	Gly-Met	|CPD-13393|	NA	NA	NA	|CPD-13393|	|DIPEPTIDES|;|Peptides|	-0.515532	0.156697	0.086756	-0.105897	0.245829	0.850207	0.219289	0.110802	0.156705	-0.296242	0.110802	0.0760676
PM4A	B11	PM4A-B11	Guanosine-2',3'-cyclic monophosphate	|CPD-3709|	NA	NA	NA	|CPD-3709|	|All-Nucleosides|;|Cyclic-Nucleoside-Monophosphates|;|Cyclic-Ribonucleoside-Monophosphates|;|Nucleotides|	-0.234332	0.1874	0.45172	-0.515486	0.169808	0.0274207	1.30547	0.132512	0.00230283	1.07113	0.132512	0.00315267
PM3B	H12	PM3B-H12	Met-Ala	|CPD-13390|	NA	NA	NA	|CPD-13390|	|DIPEPTIDES|;|Peptides|	0.888708	0.207563	0.0481479	-0.502103	0.209645	0.0879215	0.696754	0.146769	0.0179304	1.58546	0.146769	0.00129399
PM4A	C7	PM4A-C7	6-Phospho-Gluconic Acid	|CPD-2961|	NA	NA	NA	|CPD-2961|	|Carbohydrate-Derivatives|;|Carbohydrates|;|Glycans|	-0.500142	0.172498	0.116997	-0.0795926	0.185815	0.850207	1.05874	0.121974	0.00337131	0.558597	0.121974	0.0185607
PM4A	A10	PM4A-A10	Adenosine-5'-monophosphate	|AMP|	C00020	eco00230;eco01100;eco01110;eco01130	Purine metabolism;Metabolic pathways;Biosynthesis of secondary metabolites;Biosynthesis of antibiotics	|AMP|	|All-Nucleosides|;|Nucleoside-Monophosphates|;|Nucleotides|;|Organic-heterobicyclic-compounds|;|Organic-heterocyclic-compound|;|Organonitrogen-Heterocyclic-Compounds|;|Purine-Nucleotides|;|Purine-ribonucleosides-5-P|;|Purine-ribonucleotides|;|Purines|;|Ribonucleoside-Monophosphates|;|Ribonucleotides|	0.081282	0.0939468	0.608555	-0.497944	0.180059	0.0466956	1.13057	0.0664304	0.000551945	1.21185	0.0664304	0.000277257
PM4A	G12	PM4A-G12	L-Methionine Sulfone	|CPD-3739|	NA	NA	NA	|CPD-3739|	|All-Amino-Acids|;|Alpha-Amino-Acids|;|Amino-Acids|;|Carboxylates|;|Non-standard-amino-acids|	0.211927	0.0952506	0.195165	-0.495918	0.141853	0.0143545	-0.0856241	0.0673523	0.315859	0.126303	0.0673523	0.165443
PM2A	G9	PM2A-G9	L-Isoleucine	|ILE|	C00407	eco00280;eco00290;eco00460;eco00970;eco01100;eco01110;eco01130;eco01210;eco01230;eco02010	Valine, leucine and isoleucine degradation;Valine, leucine and isoleucine biosynthesis;Cyanoamino acid metabolism;Aminoacyl-tRNA biosynthesis;Metabolic pathways;Biosynthesis of secondary metabolites;Biosynthesis of antibiotics;2-Oxocarboxylic acid metabolism;Biosynthesis of amino acids;ABC transporters	|ILE|	|All-Amino-Acids|;|Alpha-Amino-Acids|;|Amino-Acids-20|;|Amino-Acids|;|Branched-Amino-Acids|;|Carboxylates|;|L-Amino-Acids|;|Non-polar-amino-acids|	0.00212604	0.313342	0.994911	-0.088594	0.1692	0.793643	-0.490847	0.221566	0.124172	-0.488721	0.221566	0.119489
PM1	E2	PM1-E2	m-Tartaric Acid	|MESO-TARTRATE|	C00552	eco00630	Glyoxylate and dicarboxylate metabolism	NA	NA	-0.479165	0.127943	0.062912	0.307622	0.143297	0.128589	0.843859	0.090469	0.00265434	0.364693	0.090469	0.0262441
PM2A	D4	PM2A-D4	L-Sorbose	|CPD-9569|	C00247	eco00051	Fructose and mannose metabolism	NA	NA	0.526367	0.0921845	0.0284387	-0.198297	0.132954	0.322655	-0.471498	0.0651843	0.0054819	0.0548686	0.0651843	0.494261
PM3B	F2	PM3B-F2	Adenine_N	|ADENINE|	C00147	eco00230;eco01100	Purine metabolism;Metabolic pathways	|ADENINE|	|All-Nucleosides|;|Bases|;|Organic-heterobicyclic-compounds|;|Organic-heterocyclic-compound|;|Organonitrogen-Heterocyclic-Compounds|;|Purine-Bases|;|Purines|	0.151406	0.119518	0.445632	0.0836829	0.141218	0.770839	-0.467723	0.0845117	0.0121875	-0.316317	0.0845117	0.0315165
PM1	D3	PM1-D3	D-Glucosaminic Acid	|GLUCOSAMITE|	C03752	eco00030;eco01120;eco02060	Pentose phosphate pathway;Microbial metabolism in diverse environments;Phosphotransferase system (PTS)	|GLUCOSAMINATE|	|Carboxylates|;|Monocarboxylates|	-0.466011	0.145259	0.0916534	0.740582	0.151035	0.00023656	0.516926	0.102714	0.0155851	0.0509153	0.102714	0.67832
PM4A	E7	PM4A-E7	2-Aminoethyl Phosphonic Acid	|CPD-1106|	C03557	eco00440;eco01100;eco01120;eco02010	Phosphonate and phosphinate metabolism;Metabolic pathways;Microbial metabolism in diverse environments;ABC transporters	|CPD-1106|	|Aminoalkylphosphonates|;|Organophosphonates|;|Organophosphorus-Compounds|	-0.465869	0.16414	0.12272	-0.0764905	0.16266	0.823838	0.873379	0.116064	0.00486472	0.407511	0.116064	0.0373663
PM3B	G1	PM3B-G1	Xanthine	|XANTHINE|	C00385	eco00230;eco01100;eco01110;eco01120	Purine metabolism;Metabolic pathways;Biosynthesis of secondary metabolites;Microbial metabolism in diverse environments	NA	NA	0.423211	0.658434	0.699292	0.182515	0.181425	0.548407	-0.45577	0.465583	0.424486	-0.0325594	0.465583	0.962847
PM4A	B2	PM4A-B2	Dithiophosphate_P	|CPD-3735|	NA	NA	NA	NA	NA	-0.125012	0.254158	0.772526	0.354215	0.191447	0.20779	-0.32472	0.179717	0.182674	-0.449732	0.179717	0.0888677
PM1	D7	PM1-D7	alpha-Keto-Butyric Acid	|2-OXOBUTANOATE|	C00109	eco00260;eco00270;eco00290;eco00640;eco00660;eco01100;eco01110;eco01130;eco01210;eco01230	Glycine, serine and threonine metabolism;Cysteine and methionine metabolism;Valine, leucine and isoleucine biosynthesis;Propanoate metabolism;C5-Branched dibasic acid metabolism;Metabolic pathways;Biosynthesis of secondary metabolites;Biosynthesis of antibiotics;2-Oxocarboxylic acid metabolism;Biosynthesis of amino acids	|2-OXOBUTANOATE|	|2-Oxo-Acids|;|2-Oxo-carboxylates|;|Carboxylates|	0.349887	0.210523	0.307221	-0.447044	0.127469	0.00841301	1.23409	0.148862	0.00384272	1.58398	0.148862	0.00133567
PM3B	H1	PM3B-H1	Ala-Asp	|CPD-13404|	C02871	NA	NA	|CPD-13404|	|DIPEPTIDES|;|Peptides|	1.96302	0.289489	0.0202973	-0.440179	0.156078	0.0453431	0.859603	0.2047	0.0242894	2.82262	0.2047	0.000601522
PM4A	D4	PM4A-D4	Phospho-L-Arginine	|L-ARGININE-P|	C05945	eco00330	Arginine and proline metabolism	|L-ARGININE-P|	|All-Amino-Acids|;|Amino-Acids|;|Carboxylates|;|Modified-Amino-Acids|;|Phosphorylated-Amino-Acids|	-0.428627	0.251416	0.300667	0.264615	0.168513	0.299593	0.797607	0.177778	0.0206785	0.36898	0.177778	0.136444
PM4A	H11	PM4A-H11	Methane Sulfonic Acid	|CPD-3746|	C11145	eco00920	Sulfur metabolism	|CPD-3746|	|Aliphatic-Sulfonates|;|Alkanesulfonates|;|ORGANOSULFUR|;|SULFONATES|	0.287899	0.129897	0.195489	-0.417874	0.160065	0.0683683	-0.288678	0.0918512	0.0537577	-0.00077914	0.0918512	0.994345
PM2A	B6	PM2A-B6	D-Arabitol	|CPD-355|	C01904	eco00040;eco01100	Pentose and glucuronate interconversions;Metabolic pathways	|CPD-355|	|Alcohols|;|Carbohydrates|;|Glycans|;|Pentitols|;|Sugar-alcohols|;|Sugar|	0.00803631	0.0749651	0.957695	-0.41014	0.163311	0.0675443	-0.151443	0.0530084	0.0676771	-0.143407	0.0530084	0.0741392
PM4A	D12	PM4A-D12	Uridine-3',5'-cyclic-monophosphate	|CPD-3727|	NA	NA	NA	|CPD-3727|	|All-Nucleosides|;|Cyclic-3-5-Nucleoside-Monophosphates|;|Cyclic-Nucleoside-Monophosphates|;|Nucleotides|;|Organic-heterocyclic-compound|;|Organonitrogen-Heterocyclic-Compounds|;|Pyrimidines|	-0.00326677	0.14308	0.986575	-0.409214	0.173439	0.0879215	-0.0768452	0.101173	0.531933	-0.080112	0.101173	0.517458
PM1	A7	PM1-A7	L-Aspartic Acid	|L-ASPARTATE|	C00049	eco00220;eco00250;eco00260;eco00261;eco00270;eco00300;eco00340;eco00410;eco00460;eco00760;eco00770;eco00970;eco01100;eco01110;eco01120;eco01130;eco01200;eco01210;eco01230;eco02010;eco02020;eco02030	Arginine biosynthesis;Alanine, aspartate and glutamate metabolism;Glycine, serine and threonine metabolism;Monobactam biosynthesis;Cysteine and methionine metabolism;Lysine biosynthesis;Histidine metabolism;beta-Alanine metabolism;Cyanoamino acid metabolism;Nicotinate and nicotinamide metabolism;Pantothenate and CoA biosynthesis;Aminoacyl-tRNA biosynthesis;Metabolic pathways;Biosynthesis of secon…	|L-ASPARTATE|	|All-Amino-Acids|;|Alpha-Amino-Acids|;|Amino-Acids-20|;|Amino-Acids|;|C4-dicarboxylates|;|Carboxylates|;|dicarboxylate|;|L-Amino-Acids|;|Polar-amino-acids|	-0.300869	0.0649787	0.0395336	-0.406199	0.132657	0.0242658	1.15141	0.0459469	0.000426395	0.850539	0.0459469	0.000275288
PM4A	A11	PM4A-A11	Adenosine-2',3'-cyclic monophosphate	|CPD-3707|	NA	NA	NA	|CPD-3707|	|All-Nucleosides|;|Cyclic-Nucleoside-Monophosphates|;|Cyclic-Ribonucleoside-Monophosphates|;|Nucleotides|	1.00325	0.352051	0.122146	-0.403505	0.163421	0.073849	1.14544	0.248938	0.0195773	2.14868	0.248938	0.0025894
PM2A	C6	PM2A-C6	alpha-Methyl-D-Glucoside	|CPD-3582|	NA	NA	NA	|CPD-3582|	|Carbohydrate-Derivatives|;|Carbohydrates|;|CPD0-1666|;|Glycans|	0.148783	0.130982	0.490434	-0.369648	0.148285	0.0683683	-0.397637	0.0926183	0.023324	-0.248854	0.0926183	0.0752993
PM2A	A8	PM2A-A8	Glycogen	NA	C00182	NA	NA	NA	NA	-0.382386	0.251026	0.348603	-0.108706	0.216037	0.804628	0.105317	0.177503	0.619195	-0.27707	0.177503	0.231418
PM1	C3	PM1-C3	D,L-Malic Acid	|RS-Malate|	C00497	eco00650	Butanoate metabolism	|MAL|;|CPD-660|	|C4-dicarboxylates|;|Carboxylates|;|dicarboxylate|	-0.377772	0.161462	0.177025	-0.057582	0.143519	0.861724	1.64087	0.114171	0.000748127	1.2631	0.114171	0.00119891
PM4A	G5	PM4A-G5	Glutathione_S	|GLUTATHIONE|	C00051	eco00270;eco00480;eco01100;eco02010	Cysteine and methionine metabolism;Glutathione metabolism;Metabolic pathways;ABC transporters	|GLUTATHIONE|	|ORGANOSULFUR|;|Thiols|	-0.207164	0.187059	0.50259	-0.377105	0.176849	0.148382	0.628027	0.132271	0.0179304	0.420863	0.132271	0.0491768
PM2A	D1	PM2A-D1	D-Raffinose	|CPD-1099|	C00492	eco00052;eco02010	Galactose metabolism;ABC transporters	|CPD-1099|	|Carbohydrates|;|Glycans|;|Oligosaccharides|;|Trisaccharides|	0.708574	0.101706	0.0195069	0.607567	0.161671	0.00509069	-0.376943	0.0719169	0.0139576	0.331631	0.0719169	0.0182985
PM2A	D11	PM2A-D11	delta-Amino Valeric Acid	|5-AMINOPENTANOATE|	C00431	eco00310;eco00330	Lysine degradation;Arginine and proline metabolism	NA	NA	0.0409299	0.0340431	0.468681	-0.375647	0.191023	0.168665	0.00578014	0.0240721	0.835266	0.0467101	0.0240721	0.155498
PM1	D1	PM1-D1	L-Asparagine	|ASN|	C00152	eco00250;eco00460;eco00970;eco01100;eco01110;eco01230	Alanine, aspartate and glutamate metabolism;Cyanoamino acid metabolism;Aminoacyl-tRNA biosynthesis;Metabolic pathways;Biosynthesis of secondary metabolites;Biosynthesis of amino acids	|ASN|	|All-Amino-Acids|;|Alpha-Amino-Acids|;|Amino-Acids-20|;|Amino-Acids|;|Carboxylates|;|L-Amino-Acids|;|Polar-amino-acids|;|Uncharged-polar-amino-acids|	-0.369841	0.0998816	0.0640419	0.132681	0.142128	0.57744	1.07745	0.070627	0.000687562	0.707605	0.070627	0.00162651
PM2A	D12	PM2A-D12	Butyric Acid	|BUTYRIC_ACID|	C00246	eco00650;eco01100	Butanoate metabolism;Metabolic pathways	|BUTYRIC_ACID|	|Carboxylates|;|CPD66-39|;|Fatty-Acids|;|Saturated-Fatty-Acids|;|Short-Chain-Carboxylates|	0.0446985	0.0825361	0.752346	-0.366616	0.194464	0.196695	-0.348013	0.0583618	0.00996808	-0.303315	0.0583618	0.0129553
PM2A	G3	PM2A-G3	N-Acetyl-L-Glutamic Acid	|ACETYL-GLU|	C00624	eco00220;eco01100;eco01110;eco01130;eco01210;eco01230	Arginine biosynthesis;Metabolic pathways;Biosynthesis of secondary metabolites;Biosynthesis of antibiotics;2-Oxocarboxylic acid metabolism;Biosynthesis of amino acids	|ACETYL-GLU|	|All-Amino-Acids|;|Amino-Acids|;|Carboxylates|;|Modified-Amino-Acids|;|N-Acetylated-Amino-Acids|;|N-Acylated-Amino-Acids|;|N-Alpha-Acetylated-Amino-Acids|;|N-Substituted-Amino-Acids|	-0.364301	0.158361	0.182665	0.006068	0.164164	1	0.711148	0.111978	0.00823256	0.346847	0.111978	0.0523263
PM4A	G3	PM4A-G3	Cystathionine	|L-CYSTATHIONINE|	C00542	NA	NA	|L-CYSTATHIONINE|	|All-Amino-Acids|;|Amino-Acids|;|Carboxylates|;|L-Amino-Acids|	-0.358493	0.0685501	0.0322664	0.455686	0.283903	0.299593	0.719856	0.0484722	0.000687562	0.361363	0.0484722	0.00409722
PM2A	D2	PM2A-D2	Salicin	|CPD-1142|	C01451	eco00010;eco02060	Glycolysis / Gluconeogenesis;Phosphotransferase system (PTS)	|CPD-1142|	|Beta-D-glucosides|;|Carbohydrate-Derivatives|;|Carbohydrates|;|Glucosides|;|Glycans|;|Glycosides|	0.134285	0.0951699	0.387512	0.588439	0.161407	0.00678558	-0.351999	0.0672953	0.0139787	-0.217714	0.0672953	0.0471055
PM4A	B10	PM4A-B10	Guanosine-5'-monophosphate	|GMP|	C00144	eco00230;eco01100	Purine metabolism;Metabolic pathways	|GMP|	|All-Nucleosides|;|Nucleoside-Monophosphates|;|Nucleotides|;|Organic-heterobicyclic-compounds|;|Organic-heterocyclic-compound|;|Organonitrogen-Heterocyclic-Compounds|;|Purine-Nucleotides|;|Purine-ribonucleosides-5-P|;|Purine-ribonucleotides|;|Purines|;|Ribonucleoside-Monophosphates|;|Ribonucleotides|	0.763272	0.166374	0.0403909	-0.349902	0.173552	0.161404	1.96504	0.117644	0.000581526	2.72831	0.117644	0.000138597
PM4A	A2	PM4A-A2	Phosphate	|Pi|	C00009	NA	NA	|Pi|	|Anions|;|Inorganic-Anions|;|Inorganic-Ions|;|Inorganic-Phosphorus-Ions|;|Ions|;|Phosphates|	0.168247	0.259655	0.698753	0.0100913	0.165724	0.995765	-0.348909	0.183604	0.167828	-0.180663	0.183604	0.429571
PM4A	G10	PM4A-G10	N-Acetyl-D,L-Methionine	|CPD-3738|	C02712	NA	NA	NA	NA	-0.337421	0.185184	0.275265	0.0228054	0.158987	0.976945	0.675577	0.130945	0.0144309	0.338156	0.130945	0.0825031
PM4A	G6	PM4A-G6	D,L-Ethionine	|ETHIONINE|	C11227	NA	NA	|ETHIONINE|	|All-Amino-Acids|;|Amino-Acids|;|Carboxylates|;|L-Amino-Acids|	-0.336672	0.205217	0.313576	-0.166642	0.169226	0.565359	0.735282	0.14511	0.0152994	0.39861	0.14511	0.071285
PM4A	H10	PM4A-H10	2-Hydroxyethane Sulfonic Acid	|CPD-3745|	C05123	eco00430;eco01100	Taurine and hypotaurine metabolism;Metabolic pathways	|CPD-3745|	|Aliphatic-Sulfonates|;|Alkanesulfonates|;|ORGANOSULFUR|;|SULFONATES|	0.0597801	0.184629	0.857331	-0.333022	0.176816	0.20779	0.144135	0.130553	0.371736	0.203915	0.130553	0.231418
PM4A	D11	PM4A-D11	Uridine-2',3'-cyclic-monophosphate	|CPD-3725|	C02355	eco00240	Pyrimidine metabolism	|CPD-3725|	|All-Nucleosides|;|Cyclic-Nucleoside-Monophosphates|;|Cyclic-Ribonucleoside-Monophosphates|;|Nucleotides|;|Organic-heterocyclic-compound|;|Organonitrogen-Heterocyclic-Compounds|;|Pyrimidines|	0.367318	0.168418	0.199081	-0.331536	0.161367	0.149915	2.73709	0.119089	0.000426395	3.10441	0.119089	0.000121916
PM4A	C10	PM4A-C10	Cytidine-5'-monophosphate	|CMP|	C00055	eco00240;eco01100	Pyrimidine metabolism;Metabolic pathways	|CMP|	|All-Nucleosides|;|Nucleoside-Monophosphates|;|Nucleotides|;|Organic-heterocyclic-compound|;|Organonitrogen-Heterocyclic-Compounds|;|Pyrimidine-nucleotides|;|Pyrimidine-ribonucleotides|;|Pyrimidines|;|Ribonucleoside-Monophosphates|;|Ribonucleotides|	0.58723	0.143927	0.0539296	-0.327544	0.185169	0.222541	1.9194	0.101772	0.000459521	2.50663	0.101772	0.000132869
PM2A	F3	PM2A-F3	Melibionic Acid	|CPD-3801|	NA	NA	NA	|CPD-3801|	|Carbohydrates|;|Disaccharides|;|Glycans|;|Oligosaccharides|	-0.325741	0.0613284	0.0313603	-0.273437	0.170848	0.288627	1.0401	0.0433657	0.000426395	0.714362	0.0433657	0.000338624
PM4A	D7	PM4A-D7	O-Phospho-L-Threonine	|L-THREONINE-O-3-PHOSPHATE|	NA	NA	NA	|L-THREONINE-O-3-PHOSPHATE|	|All-Amino-Acids|;|Amino-Acids|;|Carboxylates|;|Modified-Amino-Acids|;|Phosphorylated-Amino-Acids|	-0.324831	0.16053	0.234124	0.185078	0.177461	0.530444	0.921928	0.113512	0.00411909	0.597097	0.113512	0.0124742
PM3B	D5	PM3B-D5	Methylamine	|METHYLAMINE|	C00218	eco00680;eco01120;eco01200	Methane metabolism;Microbial metabolism in diverse environments;Carbon metabolism	NA	NA	0.103295	0.0580279	0.285049	-0.315603	0.124916	0.073849	0.302063	0.041032	0.00520828	0.405357	0.041032	0.00165384
PM4A	D8	PM4A-D8	Uridine-2'-monophosphate	|CPD-3723|	C03031	NA	NA	|CPD-3723|	|2-Prime-Ribonucleoside-Monophosphates|;|All-Nucleosides|;|Nucleotides|;|Organic-heterocyclic-compound|;|Organonitrogen-Heterocyclic-Compounds|;|Pyrimidines|	0.274304	0.190178	0.377274	-0.314381	0.17171	0.21102	2.89378	0.134476	0.000426395	3.16809	0.134476	0.000138597
PM2A	A9	PM2A-A9	Inulin	|Inulin|	C00368	NA	NA	NA	NA	0.380487	0.124875	0.106294	-0.313286	0.264214	0.466657	0.0352341	0.0883002	0.73149	0.415721	0.0883002	0.0171908
PM2A	A7	PM2A-A7	Gelatin	|CPD-13419|	C01498	NA	NA	NA	NA	0.124411	0.187074	0.692164	0.183397	0.202958	0.589636	-0.307572	0.132281	0.112833	-0.183161	0.132281	0.282344
PM3B	H7	PM3B-H7	Ala-Thr	|CPD-13397|	NA	NA	NA	|CPD-13397|	|DIPEPTIDES|;|Peptides|	1.68187	0.303103	0.0300392	-0.307398	0.16802	0.212127	1.05584	0.214326	0.0164618	2.73771	0.214326	0.000759591
PM4A	D10	PM4A-D10	Uridine-5'-monophosphate	|UMP|	C00105	eco00240;eco00550;eco01100	Pyrimidine metabolism;Peptidoglycan biosynthesis;Metabolic pathways	|UMP|	|All-Nucleosides|;|Nucleoside-Monophosphates|;|Nucleotides|;|Organic-heterocyclic-compound|;|Organonitrogen-Heterocyclic-Compounds|;|Pyrimidine-nucleotides|;|Pyrimidine-ribonucleotides|;|Pyrimidines|;|Ribonucleoside-Monophosphates|;|Ribonucleotides|	0.04281	0.166135	0.884005	-0.306898	0.174564	0.229301	1.83655	0.117475	0.000638816	1.87936	0.117475	0.000369538
PM4A	A9	PM4A-A9	Adenosine-3'-monophosphate	|CPD-3706|	C01367	eco00230	Purine metabolism	|CPD-3706|	|3-Phosphomonucleotides|;|All-Nucleosides|	1.50492	0.340089	0.0443418	-0.302167	0.175866	0.242805	1.32271	0.240479	0.0122359	2.82763	0.240479	0.000995054
PM2A	H10	PM2A-H10	2,3-Butanediol	|BUTANEDIOL|	C03044	eco00650	Butanoate metabolism	|BUTANEDIOL|	|Alcohols|;|Diols|;|glycols|	0.119205	0.0971791	0.461255	-0.0486576	0.215836	0.942981	-0.301393	0.068716	0.0219574	-0.182188	0.068716	0.0775765
PM4A	D5	PM4A-D5	O-Phospho-D-Serine	|CPD-3722|	C02532	NA	NA	|CPD-3722|	|All-Amino-Acids|;|Amino-Acids|;|Carboxylates|;|Modified-Amino-Acids|;|Phosphorylated-Amino-Acids|	-0.300404	0.224545	0.415162	-0.0117916	0.180404	0.995765	0.958596	0.158777	0.00971867	0.658192	0.158777	0.0243272
PM3B	E9	PM3B-E9	D-Galactosamine	|GALACTOSAMINE|	C02262	eco00052;eco02060	Galactose metabolism;Phosphotransferase system (PTS)	NA	NA	1.34752	0.229526	0.027472	-0.300254	0.181175	0.269586	1.71119	0.162299	0.00184558	3.0587	0.162299	0.000268073
PM2A	H12	PM2A-H12	3-Hydroxy 2-Butanone	|ACETOIN|	C00466	NA	NA	NA	NA	-0.099775	0.166219	0.723943	-0.16703	0.238992	0.700783	-0.198967	0.117534	0.203946	-0.298742	0.117534	0.0858295
PM4A	A7	PM4A-A7	Hypophosphite	|CPD-27|	NA	NA	NA	|CPD-27|	|Anions|;|Inorganic-Anions|;|Inorganic-Ions|;|Inorganic-Phosphorus-Ions|;|Ions|	-0.0388913	0.199346	0.91779	-0.265299	0.16962	0.299593	-0.259252	0.140959	0.178306	-0.298143	0.140959	0.130918
PM4A	F10	PM4A-F10	L-Cysteic Acid	|L-CYSTEATE|	C00506	eco00270;eco00430;eco01100	Cysteine and methionine metabolism;Taurine and hypotaurine metabolism;Metabolic pathways	|L-CYSTEATE|	|ORGANOSULFUR|;|SULFONATES|	-0.296751	0.1656	0.282547	-0.0361448	0.232878	0.972649	0.761388	0.117097	0.00764251	0.464637	0.117097	0.0275385
PM4A	F8	PM4A-F8	D-Cysteine	|D-CYSTEINE|	C00793	eco00270	Cysteine and methionine metabolism	|D-CYSTEINE|	|All-Amino-Acids|;|Amino-Acids|;|Carboxylates|;|D-Amino-Acids|	0.195975	0.339846	0.737029	-0.294024	0.161596	0.21715	0.55089	0.240308	0.115682	0.746864	0.240308	0.052083
PM2A	E10	PM2A-E10	alpha-Keto-Valeric Acid	|CPD-3618|	C00567	NA	NA	|CPD-3618|	|2-Oxo-Acids|;|2-Oxo-carboxylates|;|Carboxylates|	-0.0876659	0.0447176	0.242349	0.688704	0.162351	0.00152437	-0.205822	0.0316201	0.00764251	-0.293488	0.0316201	0.00204355
PM3B	A11	PM3B-A11	L-Cysteine_N	|CYS|	C00097	eco00260;eco00270;eco00332;eco00430;eco00460;eco00480;eco00730;eco00770;eco00920;eco00970;eco01100;eco01110;eco01120;eco01130;eco01200;eco01230;eco04122	Glycine, serine and threonine metabolism;Cysteine and methionine metabolism;Carbapenem biosynthesis;Taurine and hypotaurine metabolism;Cyanoamino acid metabolism;Glutathione metabolism;Thiamine metabolism;Pantothenate and CoA biosynthesis;Sulfur metabolism;Aminoacyl-tRNA biosynthesis;Metabolic pathways;Biosynthesis of secondary metabolites;Microbial metabolism in diverse environments;Biosynthesis…	|CYS|	|All-Amino-Acids|;|Alpha-Amino-Acids|;|Amino-Acids-20|;|Amino-Acids|;|Carboxylates|;|L-Amino-Acids|;|Non-polar-amino-acids|;|Polar-amino-acids|;|Uncharged-polar-amino-acids|	-0.131544	0.286542	0.781346	-0.293046	0.209521	0.373776	0.617931	0.202616	0.0574343	0.486387	0.202616	0.0977941
PM3B	G12	PM3B-G12	alpha-Amino-N-Valeric Acid	|L-2-AMINOPENTANOIC-ACID|	C01826	NA	NA	|L-2-AMINOPENTANOIC-ACID|	|All-Amino-Acids|;|Amino-Acids|;|Carboxylates|;|L-Amino-Acids|	-0.0217117	0.168591	0.94976	-0.201178	0.135363	0.335103	-0.270503	0.119212	0.118266	-0.292214	0.119212	0.0935565
PM4A	C8	PM4A-C8	Cytidine-2'-monophosphate	|CPD-3710|	C03104	NA	NA	|CPD-3710|	|2-Prime-Ribonucleoside-Monophosphates|;|All-Nucleosides|;|Nucleotides|;|Organic-heterocyclic-compound|;|Organonitrogen-Heterocyclic-Compounds|;|Pyrimidines|	0.345085	0.139951	0.158132	-0.289892	0.184802	0.299593	2.84353	0.09896	0.000426395	3.18862	0.09896	8.62191e-05
PM4A	A12	PM4A-A12	Adenosine-3',5'-cyclic monophosphate	|CAMP|	C00575	eco00230;eco02026	Purine metabolism;Biofilm formation - Escherichia coli	|CAMP|	|All-Nucleosides|;|Cyclic-3-5-Nucleoside-Monophosphates|;|Cyclic-Nucleoside-Monophosphates|;|Nucleotides|	0.157785	0.188266	0.621251	-0.183784	0.16549	0.50102	-0.287394	0.133124	0.130849	-0.129609	0.133124	0.433417
PM3B	E10	PM3B-E10	D-Mannosamine	|D-Mannosamines|	C03570	NA	NA	NA	NA	0.413052	0.0586559	0.0193431	0.0887843	0.123677	0.700783	-0.283232	0.041476	0.00670194	0.12982	0.041476	0.0512885
PM4A	E3	PM4A-E3	Phosphocreatine	|CREATINE-P|	C02305	eco00330;eco01100	Arginine and proline metabolism;Metabolic pathways	|CREATINE-P|	|All-Amino-Acids|;|Amino-Acids|;|Carboxylates|;|Modified-Amino-Acids|;|Non-alpha-amino-acids|;|Phosphorylated-Amino-Acids|	-0.282284	0.306978	0.581757	0.10635	0.169587	0.753421	0.536173	0.217066	0.0974937	0.253889	0.217066	0.35592
PM2A	H7	PM2A-H7	D,L-Octopamine	|CPD-58|	C04227	NA	NA	NA	NA	-0.0401411	0.0702467	0.738599	0.243829	0.20541	0.466657	-0.239506	0.0496719	0.0174382	-0.279648	0.0496719	0.010131
PM1	G12	PM1-G12	L-Malic Acid	|MAL|	C00149	eco00020;eco00620;eco00630;eco00680;eco01100;eco01110;eco01120;eco01130;eco01200;eco02020	Citrate cycle (TCA cycle);Pyruvate metabolism;Glyoxylate and dicarboxylate metabolism;Methane metabolism;Metabolic pathways;Biosynthesis of secondary metabolites;Microbial metabolism in diverse environments;Biosynthesis of antibiotics;Carbon metabolism;Two-component system	|MAL|	|C4-dicarboxylates|;|Carboxylates|;|dicarboxylate|	-0.279291	0.078433	0.0703308	-0.27794	0.185975	0.322655	1.09535	0.0554605	0.000426395	0.816058	0.0554605	0.000485912
PM4A	D6	PM4A-D6	O-Phospho-L-Serine	|3-P-SERINE|	C01005	eco00260;eco00270;eco00680;eco00970;eco01100;eco01120;eco01130;eco01200;eco01230	Glycine, serine and threonine metabolism;Cysteine and methionine metabolism;Methane metabolism;Aminoacyl-tRNA biosynthesis;Metabolic pathways;Microbial metabolism in diverse environments;Biosynthesis of antibiotics;Carbon metabolism;Biosynthesis of amino acids	|3-P-SERINE|	|All-Amino-Acids|;|Amino-Acids|;|Carboxylates|;|Modified-Amino-Acids|;|Phosphorylated-Amino-Acids|	-0.27694	0.189544	0.371812	0.0108658	0.162479	0.995765	1.00899	0.134028	0.00486472	0.732045	0.134028	0.0110729
PM2A	C12	PM2A-C12	Palatinose	|CPD-230|	C01742	NA	NA	|CPD-230|	|Carbohydrates|;|Disaccharides|;|Glycans|;|Oligosaccharides|	-0.272128	0.125008	0.199081	-0.0861766	0.225952	0.867597	0.0799468	0.0883942	0.459331	-0.192181	0.0883942	0.12336
PM4A	D3	PM4A-D3	Cysteamine-S-Phosphate	|CPD-3721|	NA	NA	NA	NA	NA	-0.200333	0.368713	0.752346	0.139557	0.174253	0.649948	-0.0709152	0.26072	0.816315	-0.271248	0.26072	0.407439
PM2A	G8	PM2A-G8	Hydroxy-L-Proline	|4-HYDROXY-L-PROLINE|	C01015	NA	NA	|4-HYDROXY-L-PROLINE|	|All-Amino-Acids|;|Amino-Acids|;|Carboxylates|;|Hydroxy-Amino-Acids|;|Modified-Amino-Acids|	0.111109	0.0411459	0.136603	-0.270492	0.196027	0.373776	0.0862913	0.0290945	0.0611612	0.197401	0.0290945	0.00539733
PM4A	F7	PM4A-F7	L-Cysteine_S	|CYS|	C00097	eco00260;eco00270;eco00332;eco00430;eco00460;eco00480;eco00730;eco00770;eco00920;eco00970;eco01100;eco01110;eco01120;eco01130;eco01200;eco01230;eco04122	Glycine, serine and threonine metabolism;Cysteine and methionine metabolism;Carbapenem biosynthesis;Taurine and hypotaurine metabolism;Cyanoamino acid metabolism;Glutathione metabolism;Thiamine metabolism;Pantothenate and CoA biosynthesis;Sulfur metabolism;Aminoacyl-tRNA biosynthesis;Metabolic pathways;Biosynthesis of secondary metabolites;Microbial metabolism in diverse environments;Biosynthesis…	|CYS|	|All-Amino-Acids|;|Alpha-Amino-Acids|;|Amino-Acids-20|;|Amino-Acids|;|Carboxylates|;|L-Amino-Acids|;|Non-polar-amino-acids|;|Polar-amino-acids|;|Uncharged-polar-amino-acids|	-0.265513	0.121289	0.199081	-0.0495145	0.132002	0.867597	0.671366	0.0857642	0.00443039	0.405853	0.0857642	0.0169698
PM4A	A6	PM4A-A6	Triethyl Phosphate	|CPD-3703|	NA	NA	NA	NA	NA	0.00533168	0.11139	0.982784	-0.142142	0.155319	0.589636	-0.26275	0.0787647	0.0464861	-0.257418	0.0787647	0.0460196
PM4A	G9	PM4A-G9	Glycyl-L-Methionine	|CPD-13393|	NA	NA	NA	|CPD-13393|	|DIPEPTIDES|;|Peptides|	-0.240337	0.154912	0.338746	-0.261018	0.208833	0.445209	0.667593	0.109539	0.00945179	0.427256	0.109539	0.0286443
PM2A	C11	PM2A-C11	beta-Methyl-D-Xyloside	|CPD-3613|	NA	NA	NA	|CPD-3613|	|Carbohydrate-Derivatives|;|Carbohydrates|;|Glycans|	0.296885	0.0803789	0.0640419	0.204851	0.208674	0.555469	-0.258501	0.0568365	0.0200701	0.0383842	0.0568365	0.577636
PM1	F10	PM1-F10	Glyoxylic Acid	|GLYOX|	C00048	eco00230;eco00260;eco00330;eco00625;eco00630;eco00660;eco00680;eco01100;eco01110;eco01120;eco01130;eco01200	Purine metabolism;Glycine, serine and threonine metabolism;Arginine and proline metabolism;Chloroalkane and chloroalkene degradation;Glyoxylate and dicarboxylate metabolism;C5-Branched dibasic acid metabolism;Methane metabolism;Metabolic pathways;Biosynthesis of secondary metabolites;Microbial metabolism in diverse environments;Biosynthesis of antibiotics;Carbon metabolism	|GLYOX|	|2-Oxo-Acids|;|2-Oxo-carboxylates|;|Carboxylates|	-0.252871	0.231653	0.509914	0.203047	0.145245	0.364689	0.865467	0.163803	0.0136422	0.612597	0.163803	0.0315165
PM2A	H2	PM2A-H2	L-Phenylalanine	|PHE|	C00079	eco00360;eco00400;eco00460;eco00970;eco01100;eco01110;eco01130;eco01210;eco01230;eco02010	Phenylalanine metabolism;Phenylalanine, tyrosine and tryptophan biosynthesis;Cyanoamino acid metabolism;Aminoacyl-tRNA biosynthesis;Metabolic pathways;Biosynthesis of secondary metabolites;Biosynthesis of antibiotics;2-Oxocarboxylic acid metabolism;Biosynthesis of amino acids;ABC transporters	|PHE|	|All-Amino-Acids|;|Alpha-Amino-Acids|;|Amino-Acids-20|;|Amino-Acids|;|Aromatic-Amino-Acids|;|Aromatic-L-Amino-Acids|;|Carboxylates|;|L-Amino-Acids|;|Non-polar-amino-acids|	-0.126372	0.125633	0.544896	0.218033	0.167601	0.415021	-0.122277	0.0888356	0.283321	-0.248649	0.0888356	0.0683354
PM3B	A2	PM3B-A2	Ammonia	|AMMONIA|	C00014	eco00220;eco00230;eco00250;eco00260;eco00460;eco00630;eco00910;eco01100;eco01110;eco01120;eco01130;eco01200;eco01230	Arginine biosynthesis;Purine metabolism;Alanine, aspartate and glutamate metabolism;Glycine, serine and threonine metabolism;Cyanoamino acid metabolism;Glyoxylate and dicarboxylate metabolism;Nitrogen metabolism;Metabolic pathways;Biosynthesis of secondary metabolites;Microbial metabolism in diverse environments;Biosynthesis of antibiotics;Carbon metabolism;Biosynthesis of amino acids	NA	NA	0.195515	0.264337	0.672431	-0.248411	0.219363	0.495494	0.580814	0.186914	0.0545197	0.776329	0.186914	0.0242782
PM4A	F5	PM4A-F5	Thiophosphate_S	|CPD-3734|	NA	NA	NA	NA	NA	0.078141	0.252661	0.861172	-0.245777	0.283918	0.6206	0.669213	0.178658	0.0341791	0.747354	0.178658	0.0238085
PM4A	C6	PM4A-C6	D-Glucosamine-6-Phosphate	|D-GLUCOSAMINE-6-P|	C00352	eco00250;eco00520;eco01100;eco01130;eco02060	Alanine, aspartate and glutamate metabolism;Amino sugar and nucleotide sugar metabolism;Metabolic pathways;Biosynthesis of antibiotics;Phosphotransferase system (PTS)	|CPD-13469|	|Carbohydrate-Derivatives|;|Carbohydrates|;|Glycans|;|SUGAR-6-PHOSPHATES|;|Sugar-Phosphate|	1.20588	0.692795	0.291175	-0.245317	0.18132	0.389569	1.32202	0.48988	0.0778478	2.5279	0.48988	0.0131708
PM4A	H4	PM4A-H4	D,L-Lipoamide	|LIPOAMIDE|	C00248	NA	NA	NA	NA	-0.244446	0.108249	0.190278	0.284169	0.154811	0.212127	0.0872003	0.0765436	0.361074	-0.157245	0.0765436	0.139081
PM4A	E8	PM4A-E8	Methylene Diphosphonic Acid	|CPD-3731|	NA	NA	NA	|CPD-3731|	|Organophosphonates|;|Organophosphorus-Compounds|	-0.239244	0.337898	0.674646	0.0284555	0.20525	0.976945	0.293074	0.23893	0.329883	0.0538306	0.23893	0.86002
PM3B	A5	PM3B-A5	Urea	|UREA|	C00086	eco00220;eco00230;eco00240;eco00330;eco00780;eco01100;eco01120;eco02010	Arginine biosynthesis;Purine metabolism;Pyrimidine metabolism;Arginine and proline metabolism;Biotin metabolism;Metabolic pathways;Microbial metabolism in diverse environments;ABC transporters	|UREA|	|Amides|;|Monocarboxylic-Acid-Amides|	-0.121409	0.186372	0.698753	-0.236114	0.199228	0.469218	0.205644	0.131785	0.233763	0.0842345	0.131785	0.598532
PM3B	H2	PM3B-H2	Ala-Gln	|CPD-13403|	NA	NA	NA	|CPD-13403|	|DIPEPTIDES|;|Peptides|	2.04264	0.345312	0.027472	-0.229861	0.174049	0.413298	0.672386	0.244173	0.0743157	2.71502	0.244173	0.00119548
PM1	F2	PM1-F2	Citric Acid	|CIT|	C00158	eco00020;eco00250;eco00630;eco01100;eco01110;eco01120;eco01130;eco01200;eco01210;eco01230;eco02020	Citrate cycle (TCA cycle);Alanine, aspartate and glutamate metabolism;Glyoxylate and dicarboxylate metabolism;Metabolic pathways;Biosynthesis of secondary metabolites;Microbial metabolism in diverse environments;Biosynthesis of antibiotics;Carbon metabolism;2-Oxocarboxylic acid metabolism;Biosynthesis of amino acids;Two-component system	NA	NA	-0.227201	0.145092	0.334545	0.303705	0.1525	0.161404	0.410459	0.102596	0.0278975	0.183258	0.102596	0.181681
PM1	C8	PM1-C8	Acetic Acid	|ACET|	C00033	eco00010;eco00430;eco00440;eco00620;eco00640;eco00660;eco00680;eco00920;eco01100;eco01110;eco01120;eco01130;eco01200;eco01220	Glycolysis / Gluconeogenesis;Taurine and hypotaurine metabolism;Phosphonate and phosphinate metabolism;Pyruvate metabolism;Propanoate metabolism;C5-Branched dibasic acid metabolism;Methane metabolism;Sulfur metabolism;Metabolic pathways;Biosynthesis of secondary metabolites;Microbial metabolism in diverse environments;Biosynthesis of antibiotics;Carbon metabolism;Degradation of aromatic compounds	|ACET|	|Carboxylates|;|Monocarboxylates|;|Short-Chain-Carboxylates|	0.326238	0.12647	0.14625	-0.227064	0.174458	0.413298	0.966175	0.0894277	0.00171499	1.29241	0.0894277	0.000508509
PM4A	E5	PM4A-E5	O-Phosphoryl Ethanolamine	|PHOSPHORYL-ETHANOLAMINE|	C00346	eco00564;eco00600;eco01100;eco01503	Glycerophospholipid metabolism;Sphingolipid metabolism;Metabolic pathways;Cationic antimicrobial peptide (CAMP) resistance	NA	NA	-0.222831	0.23182	0.563272	-0.0439569	0.184728	0.937104	0.786088	0.163921	0.017585	0.563257	0.163921	0.0396848
PM1	A9	PM1-A9	D-Alanine	|D-ALANINE|	C00133	eco00473;eco00550;eco01100;eco01502;eco01503	D-Alanine metabolism;Peptidoglycan biosynthesis;Metabolic pathways;Vancomycin resistance;Cationic antimicrobial peptide (CAMP) resistance	|D-ALANINE|	|All-Amino-Acids|;|Amino-Acids|;|Carboxylates|;|D-Amino-Acids|	0.615058	0.135627	0.041602	-0.21608	0.219939	0.555469	0.772249	0.0959027	0.00421935	1.38731	0.0959027	0.000508509
PM1	H12	PM1-H12	2-Aminoethanol	|ETHANOL-AMINE|	C00189	eco00440;eco00564;eco01100	Phosphonate and phosphinate metabolism;Glycerophospholipid metabolism;Metabolic pathways	NA	NA	0.153114	0.0547819	0.125639	0.156016	0.124563	0.432774	-0.215583	0.0387367	0.0121369	-0.0624683	0.0387367	0.219817
PM2A	F6	PM2A-F6	Quinic Acid	|QUITE|	C00296	eco00400	Phenylalanine, tyrosine and tryptophan biosynthesis	NA	NA	0.189278	0.0866943	0.199081	-0.214358	0.203123	0.518777	0.26303	0.0613022	0.023324	0.452308	0.0613022	0.00418188
PM1	E5	PM1-E5	Tween 80	|CPD-3563|	C11625	NA	NA	NA	NA	0.495135	0.0551956	0.0129546	0.327998	0.173696	0.196695	-0.211931	0.0390292	0.0126627	0.283204	0.0390292	0.00438171
PM3B	G3	PM3B-G3	Uric Acid	|URATE|	C00366	eco00230;eco01100;eco01120	Purine metabolism;Metabolic pathways;Microbial metabolism in diverse environments	|URATE|	|Aromatics|	-0.121221	0.378672	0.857685	-0.0170243	0.133451	0.980581	-0.0902886	0.267761	0.772213	-0.211509	0.267761	0.517458
PM2A	G1	PM2A-G1	Acetamide	|ACETAMIDE|	C06244	NA	NA	|ACETAMIDE|	|Amides|;|Monocarboxylic-Acid-Amides|	0.0477119	0.0515373	0.579843	0.501366	0.206223	0.073849	-0.205916	0.0364423	0.0116657	-0.158204	0.0364423	0.0216796
PM4A	G4	PM4A-G4	Lanthionine	|CPD-3736|	NA	NA	NA	NA	NA	-0.201132	0.104976	0.252395	-0.00592281	0.215193	1	0.656427	0.0742292	0.00316793	0.455295	0.0742292	0.00764483
PM4A	B9	PM4A-B9	Guanosine-3'-monophosphate	|CPD-3708|	C06193	eco00230	Purine metabolism	|CPD-3708|	|3-Phosphomonucleotides|;|All-Nucleosides|	0.537334	0.147028	0.065741	-0.188715	0.175837	0.51516	2.30548	0.103964	0.000426395	2.84281	0.103964	0.000111988
PM4A	A8	PM4A-A8	Adenosine-2'-monophosphate	|CPD-3705|	C00946	NA	NA	|CPD-3705|	|2-Prime-Ribonucleoside-Monophosphates|;|All-Nucleosides|;|Nucleotides|	0.484285	0.0710558	0.0202973	-0.186749	0.184063	0.541163	1.06682	0.050244	0.000426395	1.55111	0.050244	8.87907e-05
PM4A	E12	PM4A-E12	Thymidine 3',5'-cyclic-monophosphate	|CPD-3733|	NA	NA	NA	|CPD-3733|	|All-Nucleosides|;|Cyclic-3-5-Nucleoside-Monophosphates|;|Cyclic-Nucleoside-Monophosphates|;|Nucleotides|;|Organic-heterocyclic-compound|;|Organonitrogen-Heterocyclic-Compounds|;|Pyrimidines|	0.0922079	0.142597	0.698753	-0.0983511	0.153101	0.743772	-0.183037	0.100831	0.181942	-0.0908291	0.100831	0.465277
PM2A	A3	PM2A-A3	alpha-Cyclodextrin	|CPD-3782|	NA	NA	NA	|CPD-3782|	|Carbohydrates|;|Cyclodextrins|;|Glucans|;|Glycans|;|Polysaccharides|	-0.182949	0.250957	0.672431	0.607853	0.155464	0.00371902	0.350996	0.177454	0.156705	0.168048	0.177454	0.442834
PM4A	F12	PM4A-F12	L-Cysteine Sulfinic Acid	|3-SULFINOALANINE|	C00606	eco00270;eco00430;eco01100	Cysteine and methionine metabolism;Taurine and hypotaurine metabolism;Metabolic pathways	|3-SULFINOALANINE|	|All-Amino-Acids|;|Alpha-Amino-Acids|;|Amino-Acids|;|Carboxylates|;|Non-standard-amino-acids|;|ORGANOSULFUR|	0.250208	0.0934579	0.138105	0.00254271	0.23701	1	-0.182082	0.0660847	0.0743157	0.068126	0.0660847	0.40946
PM2A	H5	PM2A-H5	D,L-Carnitine	|DL-CARNITINE|	C00487	eco00310;eco02010	Lysine degradation;ABC transporters	|CARNITINE|;|D-CARNITINE|	|Carboxylates|;|Monocarboxylates|;|Vitamins|	-0.0398991	0.239553	0.932382	0.0660849	0.233387	0.914315	-0.137818	0.169389	0.504081	-0.177718	0.169389	0.404543
PM3B	H6	PM3B-H6	Ala-Leu	|CPD-13398|	C05035	NA	NA	|CPD-13398|	|DIPEPTIDES|;|Peptides|	0.881409	0.186006	0.0380956	-0.176187	0.150302	0.473003	0.58594	0.131526	0.0210213	1.46735	0.131526	0.00119016
PM4A	B8	PM4A-B8	Guanosine-2'-monophosphate	|CPD-13025|	NA	NA	NA	|CPD-13025|	|2-Prime-Ribonucleoside-Monophosphates|;|All-Nucleosides|;|Nucleotides|	0.470668	0.081764	0.0280649	-0.174298	0.14878	0.469218	1.77827	0.0578159	0.000426395	2.24894	0.0578159	8.25562e-05
PM4A	A5	PM4A-A5	Tripolyphosphate	|P3I|	C00536	eco00190	Oxidative phosphorylation	|P3I|	|Anions|;|Inorganic-Anions|;|Inorganic-Ions|;|Inorganic-Phosphorus-Ions|;|Ions|;|Phosphates|;|Polyphosphates|	-0.172159	0.273657	0.707074	-0.0254314	0.165779	0.972649	0.256816	0.193505	0.297527	0.0846566	0.193505	0.714503
PM3B	E12	PM3B-E12	N-Acetyl-D-Galactosamine	|N-acetyl-D-galactosamine|	C01074	NA	NA	|CPD-3604|	|Amino-Sugars|;|Carbohydrates|;|Glycans|;|Hexosamines|;|Monosaccharides|;|N-acetyl-D-hexosamines|;|Sugar|	1.48948	0.390493	0.0615877	-0.170456	0.158715	0.51516	1.25589	0.27612	0.0200701	2.74536	0.27612	0.00163145
PM4A	G8	PM4A-G8	D-Methionine	|CPD-218|	C00855	eco02010	ABC transporters	|CPD-218|	|All-Amino-Acids|;|Amino-Acids|;|Carboxylates|;|D-Amino-Acids|	-0.169976	0.166844	0.539622	-0.0441522	0.228743	0.958345	0.494734	0.117976	0.0242894	0.324758	0.117976	0.0711215
PM4A	C12	PM4A-C12	Cytidine- 3',5'-cyclic monophosphate	|CPD-683|	C00941	NA	NA	|CPD-683|	|All-Nucleosides|;|Cyclic-3-5-Nucleoside-Monophosphates|;|Cyclic-Nucleoside-Monophosphates|;|Nucleotides|	0.0503322	0.162318	0.861172	-0.0937847	0.186484	0.804628	-0.167625	0.114776	0.258947	-0.117293	0.114776	0.412476
PM2A	F11	PM2A-F11	D-Tartaric Acid	|D-TARTRATE|	C02107	NA	NA	NA	NA	-0.161681	0.0479936	0.081849	-0.138168	0.26494	0.793643	0.143718	0.0339366	0.0241504	-0.0179629	0.0339366	0.659401
PM3B	F10	PM3B-F10	Uracil_N	|URACIL|	C00106	eco00240;eco00410;eco00770;eco01100	Pyrimidine metabolism;beta-Alanine metabolism;Pantothenate and CoA biosynthesis;Metabolic pathways	|URACIL|	|All-Nucleosides|;|Bases|;|Organic-heterocyclic-compound|;|Organonitrogen-Heterocyclic-Compounds|;|Pyrimidine-Bases|;|Pyrimidines|	0.099115	0.0911624	0.510459	-0.161343	0.143336	0.49951	0.153163	0.0644616	0.107127	0.252278	0.0644616	0.0285746
PM2A	F2	PM2A-F2	Malonic Acid	|MALOTE|	C00383	eco00240;eco00410	Pyrimidine metabolism;beta-Alanine metabolism	NA	NA	0.0343853	0.046409	0.672431	-0.160333	0.213622	0.675902	0.109094	0.0328161	0.0467881	0.143479	0.0328161	0.021562
PM1	D5	PM1-D5	Tween 40	|CPD-3567|	NA	NA	NA	NA	NA	0.532476	0.0683781	0.0158815	-0.16015	0.164329	0.558624	-0.0216091	0.0483506	0.702145	0.510867	0.0483506	0.00135476
PM1	E7	PM1-E7	alpha-Hydroxy Butyric Acid	|CPD-3564|	C05984	eco00640	Propanoate metabolism	|CPD-3564|	|2-Hydroxy-carboxylates|;|Carboxylates|;|Hydroxy-carboxylates|;|L-2-hydroxyacids|	0.567291	0.139391	0.0539296	-0.159989	0.128411	0.432959	1.12692	0.098564	0.0014715	1.69421	0.098564	0.000314464
PM3B	B12	PM3B-B12	L-Tryptophan_N	|TRP|	C00078	eco00260;eco00380;eco00400;eco00970;eco01100;eco01110;eco01130;eco01210;eco01230	Glycine, serine and threonine metabolism;Tryptophan metabolism;Phenylalanine, tyrosine and tryptophan biosynthesis;Aminoacyl-tRNA biosynthesis;Metabolic pathways;Biosynthesis of secondary metabolites;Biosynthesis of antibiotics;2-Oxocarboxylic acid metabolism;Biosynthesis of amino acids	|TRP|	|All-Amino-Acids|;|Alpha-Amino-Acids|;|Amino-Acids-20|;|Amino-Acids|;|Aromatic-Amino-Acids|;|Aromatic-L-Amino-Acids|;|Carboxylates|;|L-Amino-Acids|;|Non-polar-amino-acids|	0.0809349	0.396544	0.913302	-0.154853	0.175468	0.607176	0.20923	0.280399	0.535146	0.290164	0.280399	0.408828
PM3B	G8	PM3B-G8	gamma-Amino-N-Butyric Acid	|4-AMINO-BUTYRATE|	C00334	eco00250;eco00330;eco00410;eco00650;eco00760;eco01100;eco01120;eco02024	Alanine, aspartate and glutamate metabolism;Arginine and proline metabolism;beta-Alanine metabolism;Butanoate metabolism;Nicotinate and nicotinamide metabolism;Metabolic pathways;Microbial metabolism in diverse environments;Quorum sensing	NA	NA	-0.142641	0.125779	0.490434	0.0545358	0.158275	0.876605	0.416765	0.088939	0.018664	0.274124	0.088939	0.0529079
PM3B	A4	PM3B-A4	Nitrate	|NITRATE|	C00244	eco00910;eco01120;eco02010;eco02020	Nitrogen metabolism;Microbial metabolism in diverse environments;ABC transporters;Two-component system	|NITRATE|	|Anions|;|Inorganic-Anions|;|Inorganic-Ions|;|Ions|	0.16273	0.152724	0.516781	-0.138724	0.165063	0.633246	-0.0807409	0.107993	0.535146	0.0819889	0.107993	0.533657
PM1	G3	PM1-G3	L-Serine	|SER|	C00065	eco00260;eco00261;eco00270;eco00460;eco00600;eco00630;eco00680;eco00920;eco00970;eco01100;eco01110;eco01120;eco01130;eco01200;eco01230;eco01502;eco02010	Glycine, serine and threonine metabolism;Monobactam biosynthesis;Cysteine and methionine metabolism;Cyanoamino acid metabolism;Sphingolipid metabolism;Glyoxylate and dicarboxylate metabolism;Methane metabolism;Sulfur metabolism;Aminoacyl-tRNA biosynthesis;Metabolic pathways;Biosynthesis of secondary metabolites;Microbial metabolism in diverse environments;Biosynthesis of antibiotics;Carbon metabo…	|SER|	|All-Amino-Acids|;|Alpha-Amino-Acids|;|Amino-Acids-20|;|Amino-Acids|;|Carboxylates|;|L-Amino-Acids|;|Neutral-Amino-Acids|;|Polar-amino-acids|;|Uncharged-polar-amino-acids|	0.580614	0.152266	0.0615877	-0.137105	0.110463	0.432959	1.57395	0.107668	0.000720568	2.15456	0.107668	0.000217935
PM3B	G11	PM3B-G11	delta-Amino-N-Valeric Acid	|5-AMINOPENTANOATE|	C00431	eco00310;eco00330	Lysine degradation;Arginine and proline metabolism	NA	NA	-0.136298	0.0703218	0.247311	-0.123011	0.223307	0.786418	0.167612	0.049725	0.0451958	0.0313135	0.049725	0.602812
PM2A	G6	PM2A-G6	L-Histidine	|HIS|	C00135	eco00340;eco00410;eco00970;eco01100;eco01110;eco01230;eco02010	Histidine metabolism;beta-Alanine metabolism;Aminoacyl-tRNA biosynthesis;Metabolic pathways;Biosynthesis of secondary metabolites;Biosynthesis of amino acids;ABC transporters	|HIS|	|All-Amino-Acids|;|Alpha-Amino-Acids|;|Amino-Acids-20|;|Amino-Acids|;|Aromatic-Amino-Acids|;|Aromatic-L-Amino-Acids|;|Basic-Amino-Acids|;|Carboxylates|;|L-Amino-Acids|;|Polar-amino-acids|	0.100893	0.0949846	0.516781	0.221886	0.203298	0.510003	-0.133234	0.0671643	0.156705	-0.0323409	0.0671643	0.686079
PM2A	D8	PM2A-D8	Xylitol	|XYLITOL|	C00379	eco00040;eco01100;eco02010	Pentose and glucuronate interconversions;Metabolic pathways;ABC transporters	|XYLITOL|	|Alcohols|;|Carbohydrates|;|Glycans|;|Pentitols|;|Sugar-alcohols|;|Sugar|	0.0576437	0.108669	0.752915	-0.131589	0.162858	0.646682	0.192798	0.0768409	0.0938617	0.250442	0.0768409	0.0462286
PM2A	A2	PM2A-A2	Chondroitin Sulfate C	|Chondroitin-Sulfate-C|	C00635	NA	NA	NA	NA	0.0566926	0.151824	0.833331	0.705663	0.140454	0.000244416	-0.131269	0.107356	0.330385	-0.074576	0.107356	0.567426
PM4A	C1	PM4A-C1	Phosphoenol Pyruvate	|PHOSPHO-ENOL-PYRUVATE|	C00074	eco00010;eco00020;eco00400;eco00440;eco00620;eco00680;eco01100;eco01110;eco01120;eco01130;eco01200;eco01230;eco02060	Glycolysis / Gluconeogenesis;Citrate cycle (TCA cycle);Phenylalanine, tyrosine and tryptophan biosynthesis;Phosphonate and phosphinate metabolism;Pyruvate metabolism;Methane metabolism;Metabolic pathways;Biosynthesis of secondary metabolites;Microbial metabolism in diverse environments;Biosynthesis of antibiotics;Carbon metabolism;Biosynthesis of amino acids;Phosphotransferase system (PTS)	|PHOSPHO-ENOL-PYRUVATE|	|Carboxylates|;|Monocarboxylates|	-0.128361	0.18124	0.674646	-0.00120923	0.176264	1	0.284053	0.128156	0.124172	0.155693	0.128156	0.341715
PM3B	A6	PM3B-A6	Biuret	|CPD-809|	C06555	eco01100;eco01120	Metabolic pathways;Microbial metabolism in diverse environments	NA	NA	0.118821	0.159936	0.672431	-0.0481898	0.204513	0.937104	-0.127704	0.113092	0.364227	-0.00888279	0.113092	0.961461
PM1	D10	PM1-D10	Lactulose	|CPD-3561|	C07064	NA	NA	|CPD-3561|	|Carbohydrates|;|Disaccharides|;|Glycans|;|Oligosaccharides|	-0.124993	0.234587	0.752915	0.385594	0.156165	0.0715341	0.963811	0.165878	0.0106759	0.838818	0.165878	0.0139156
PM2A	F5	PM2A-F5	Oxalomalic Acid	|CPD-628|	C01990	eco00630	Glyoxylate and dicarboxylate metabolism	NA	NA	-0.124417	0.109914	0.490434	-0.109507	0.224026	0.809619	0.525306	0.077721	0.00691371	0.40089	0.077721	0.0131708
PM2A	F4	PM2A-F4	Oxalic Acid	|OXALATE|	C00209	eco00625;eco00630;eco01100;eco01120	Chloroalkane and chloroalkene degradation;Glyoxylate and dicarboxylate metabolism;Metabolic pathways;Microbial metabolism in diverse environments	|OXALATE|	|Carboxylates|;|dicarboxylate|	0.11094	0.10401	0.516781	-0.119051	0.192303	0.754369	0.048104	0.0735459	0.58752	0.159044	0.0735459	0.12455
PM2A	A12	PM2A-A12	Pectin	|Pectin|	C00714	eco00040;eco00520;eco01100	Pentose and glucuronate interconversions;Amino sugar and nucleotide sugar metabolism;Metabolic pathways	NA	NA	-0.114774	0.106358	0.513242	0.100149	0.192186	0.793643	0.117722	0.0752064	0.233166	0.00294841	0.0752064	0.980959
PM4A	E9	PM4A-E9	Thymidine-3'-monophosphate	|CPD-3732|	NA	NA	NA	|CPD-3732|	|All-Nucleosides|;|Deoxy-Ribonucleoside-3P|;|Deoxynucleotides|;|Nucleotides|;|Organic-heterocyclic-compound|;|Organonitrogen-Heterocyclic-Compounds|;|Pyrimidine-deoxyribonucleosides-3-P|;|Pyrimidine-deoxyribonucleotides|;|Pyrimidine-nucleotides|;|Pyrimidines|	0.371874	0.21322	0.291175	-0.113618	0.147534	0.668345	2.06868	0.150769	0.000876093	2.44055	0.150769	0.000358821
PM4A	H9	PM4A-H9	Butane Sulfonic Acid	|CPD-3744|	NA	NA	NA	|CPD-3744|	|Aliphatic-Sulfonates|;|Alkanesulfonates|;|ORGANOSULFUR|;|SULFONATES|	0.0361711	0.127722	0.871562	-0.110725	0.173615	0.751212	0.138385	0.0903133	0.240137	0.174556	0.0903133	0.156355
PM2A	H3	PM2A-H3	L-Pyroglutamic Acid	|5-OXOPROLINE|	C02238	NA	NA	NA	NA	-0.109067	0.126362	0.608555	0.398115	0.163323	0.073849	0.0717895	0.0893514	0.508321	-0.037277	0.0893514	0.726716
PM2A	A11	PM2A-A11	Mannan	|Mannan|	C00464	eco00051	Fructose and mannose metabolism	NA	NA	-0.037254	0.158002	0.896115	0.703264	0.259344	0.0510986	-0.0702513	0.111724	0.600019	-0.107505	0.111724	0.43778
PM4A	C2	PM4A-C2	Phospho-Glycolic Acid	|CPD-67|	C00988	eco00630;eco01100;eco01110;eco01130;eco01200	Glyoxylate and dicarboxylate metabolism;Metabolic pathways;Biosynthesis of secondary metabolites;Biosynthesis of antibiotics;Carbon metabolism	|CPD-67|	|Carboxylates|;|Monocarboxylates|	0.0971889	0.338681	0.871138	0.185301	0.195258	0.573427	-0.107053	0.239484	0.702145	-0.0098644	0.239484	0.980959
PM1	G1	PM1-G1	Glycyl-L-Glutamic Acid	|CPD-3569|	NA	NA	NA	|CPD-3569|	|DIPEPTIDES|;|Peptides|	-0.103678	0.148652	0.679085	0.132167	0.140758	0.575767	0.691281	0.105113	0.00745328	0.587602	0.105113	0.0102923
PM4A	H7	PM4A-H7	Hypotaurine	|HYPOTAURINE|	C00519	eco00430;eco01100	Taurine and hypotaurine metabolism;Metabolic pathways	NA	NA	-0.10291	0.191413	0.752346	0.0156509	0.131414	0.982768	0.141816	0.135349	0.395629	0.0389064	0.135349	0.81827
PM1	F1	PM1-F1	Glycyl-L-Aspartic Acid	|CPD-13406|	C02871	NA	NA	|CPD-13406|	|DIPEPTIDES|;|Peptides|	-0.101435	0.233735	0.795887	-0.0566794	0.158227	0.86971	1.50789	0.165275	0.00286308	1.40645	0.165275	0.00271524
PM4A	F3	PM4A-F3	Thiosulfate	|S2O3|	C00320	eco00270;eco00920;eco01100;eco01120;eco02010	Cysteine and methionine metabolism;Sulfur metabolism;Metabolic pathways;Microbial metabolism in diverse environments;ABC transporters	|S2O3|	|Anions|;|Inorganic-Anions|;|Inorganic-Ions|;|Ions|	-0.100735	0.13877	0.672431	0.215161	0.268719	0.651475	0.468413	0.0981255	0.0177742	0.367678	0.0981255	0.0315165
PM4A	F2	PM4A-F2	Sulfate	|SULFATE|	C00059	NA	NA	|SULFATE|	|Anions|;|Inorganic-Anions|;|Inorganic-Ions|;|Ions|	0.0638446	0.137953	0.780887	-0.100484	0.161001	0.754369	0.282709	0.0975478	0.0651813	0.346554	0.0975478	0.0361373
PM4A	H8	PM4A-H8	p-Amino Benzene Sulfonic Acid	|CPD-10427|	C00568	eco00627;eco00790;eco01100;eco01120	Aminobenzoate degradation;Folate biosynthesis;Metabolic pathways;Microbial metabolism in diverse environments	|CPD-10427|	|All-Amines|;|Aromatics|;|Aryl-Amines|;|ORGANOSULFUR|;|SULFONATES|	-0.0985045	0.169279	0.735444	0.0114701	0.140139	0.995765	0.164902	0.119698	0.283321	0.0663978	0.119698	0.647969
PM2A	C10	PM2A-C10	alpha-Methyl-D-Mannoside	|CPD-3612|	NA	NA	NA	|CPD-3612|	|Carbohydrate-Derivatives|;|Carbohydrates|;|Glycans|	0.0979281	0.0687022	0.382664	0.0273245	0.196417	0.976945	-0.0975618	0.0485798	0.152962	0.000366276	0.0485798	0.994345
PM2A	H1	PM2A-H1	L-Ornithine	|L-ORNITHINE|	C00077	eco00220;eco00330;eco00480;eco01100;eco01110;eco01130;eco01210;eco01230;eco02010	Arginine biosynthesis;Arginine and proline metabolism;Glutathione metabolism;Metabolic pathways;Biosynthesis of secondary metabolites;Biosynthesis of antibiotics;2-Oxocarboxylic acid metabolism;Biosynthesis of amino acids;ABC transporters	|L-ORNITHINE|	|All-Amino-Acids|;|Alpha-Amino-Acids|;|Amino-Acids|;|Carboxylates|;|L-Amino-Acids|;|Non-standard-amino-acids|	-0.0926748	0.0784053	0.477972	0.382939	0.164192	0.0879215	0.0942545	0.0554409	0.20288	0.00157972	0.0554409	0.986442
PM1	H4	PM1-H4	Tyramine	|TYRAMINE|	C00483	eco00350;eco00680;eco01110	Tyrosine metabolism;Methane metabolism;Biosynthesis of secondary metabolites	|TYRAMINE|	|All-Amines|;|Aromatics|;|Aryl-Amines|	0.0487931	0.102536	0.777708	0.45299	0.115834	0.00333925	-0.0926158	0.0725039	0.314557	-0.0438227	0.0725039	0.617262
PM1	A4	PM1-A4	D-Saccharic Acid	|D-GLUCARATE|	C00818	eco00053;eco01100	Ascorbate and aldarate metabolism;Metabolic pathways	|D-GLUCARATE|	|Alpha-omega-dicarboxylates|;|Carboxylates|;|dicarboxylate|	-0.0907246	0.0440851	0.226372	0.0804832	0.144079	0.784193	0.14493	0.0311729	0.0189833	0.0542056	0.0311729	0.191384
PM4A	E2	PM4A-E2	O-Phospho-L-Tyrosine	|CPD-3728|	C06501	NA	NA	|CPD-3728|	|All-Amino-Acids|;|Amino-Acids|;|Carboxylates|;|Modified-Amino-Acids|;|Phosphorylated-Amino-Acids|	-0.0159868	0.338852	0.982784	-0.0870163	0.147887	0.770839	0.216086	0.239604	0.459342	0.200099	0.239604	0.496475
PM4A	H2	PM4A-H2	Thiourea	|CPD-3741|	C14415	NA	NA	NA	NA	0.111453	0.0700371	0.326159	-0.0678103	0.146875	0.830996	-0.0868565	0.0495237	0.191211	0.0245962	0.0495237	0.67832
PM4A	H5	PM4A-H5	Taurocholic Acid	|CPD-3743|	C05122	eco00121;eco00430;eco01100	Secondary bile acid biosynthesis;Taurine and hypotaurine metabolism;Metabolic pathways	|CPD-3743|	|Bile-acids|;|Steroids|	-0.0727741	0.107178	0.686562	0.221118	0.212764	0.532417	-0.00775031	0.0757866	0.930836	-0.0805244	0.0757866	0.39955
PM1	C5	PM1-C5	Tween 20	|CPD-3566|	C11624	NA	NA	NA	NA	0.237805	0.0528057	0.0421762	-0.0733715	0.127228	0.778091	0.0469323	0.0373393	0.320271	0.284738	0.0373393	0.00378495
PM3B	C7	PM3B-C7	D-Lysine	|CPD-219|	C00739	eco00310	Lysine degradation	|CPD-219|	|All-Amino-Acids|;|Amino-Acids|;|Carboxylates|;|D-Amino-Acids|	0.029397	0.10914	0.87992	-0.0724883	0.12876	0.784193	0.413806	0.0771737	0.0130934	0.443203	0.0771737	0.00948704
PM4A	D9	PM4A-D9	Uridine-3'-monophosphate	|CPD-3724|	C01368	eco00240	Pyrimidine metabolism	|CPD-3724|	|3-Phosphomonucleotides|;|All-Nucleosides|;|Organic-heterocyclic-compound|;|Organonitrogen-Heterocyclic-Compounds|;|Pyrimidines|	0.366118	0.193192	0.255879	-0.0722812	0.18923	0.867597	2.83849	0.136607	0.000426395	3.20461	0.136607	0.000138597
PM3B	E1	PM3B-E1	Histamine	|HISTAMINE|	C00388	eco00340;eco01100;eco01110	Histidine metabolism;Metabolic pathways;Biosynthesis of secondary metabolites	NA	NA	-0.0708778	0.174341	0.809858	0.0372142	0.179736	0.953948	0.219845	0.123278	0.186719	0.148968	0.123278	0.343263
PM4A	H3	PM4A-H3	1-Thio-beta-D-Glucose	|CPD-3742|	NA	NA	NA	|CPD-3742|	|Carbohydrate-Derivatives|;|Carbohydrates|;|Glycans|	-0.0528082	0.128499	0.809858	-0.0700325	0.103692	0.725099	-0.0126995	0.0908625	0.907573	-0.0655078	0.0908625	0.554734
PM4A	B5	PM4A-B5	Carbamyl Phosphate	|CARBAMOYL-P|	C00169	eco00220;eco00230;eco00240;eco00250;eco00910;eco01100;eco01120;eco01200;eco01230	Arginine biosynthesis;Purine metabolism;Pyrimidine metabolism;Alanine, aspartate and glutamate metabolism;Nitrogen metabolism;Metabolic pathways;Microbial metabolism in diverse environments;Carbon metabolism;Biosynthesis of amino acids	|CARBAMOYL-P|	|All-Amines|	0.0902201	0.145129	0.710276	-0.0676358	0.178833	0.867597	0.60815	0.102622	0.01013	0.69837	0.102622	0.00536795
PM3B	G7	PM3B-G7	D,L-alpha-Amino-N-Butyric Acid	|2-Aminobutyrate|	C02261	NA	NA	|CPD0-1952|;|CPD0-1942|	|All-Amino-Acids|;|Amino-Acids|;|Carboxylates|	0.084269	0.116036	0.672431	0.269843	0.16874	0.298942	-0.0619047	0.0820501	0.53336	0.0223644	0.0820501	0.827044
PM2A	E9	PM2A-E9	gamma-Hydroxy Butyric Acid	|4-HYDROXY-BUTYRATE|	C00989	eco00650;eco01100;eco01120;eco01200	Butanoate metabolism;Metabolic pathways;Microbial metabolism in diverse environments;Carbon metabolism	|4-HYDROXY-BUTYRATE|	|Carboxylates|;|Hydroxy-carboxylates|	0.226334	0.0279938	0.0146042	-0.0327575	0.192315	0.968679	-0.0617022	0.0197946	0.0542251	0.164632	0.0197946	0.00290397
PM3B	F7	PM3B-F7	Guanosine_N	|GUANOSINE|	C00387	eco00230;eco01100	Purine metabolism;Metabolic pathways	|GUANOSINE|	|All-Nucleosides|;|Nucleosides|;|Organic-heterobicyclic-compounds|;|Organic-heterocyclic-compound|;|Organonitrogen-Heterocyclic-Compounds|;|Purine-Nucleosides|;|Purine-Ribonucleosides|;|Purines|;|Ribonucleosides|	1.45005	0.538229	0.136603	-0.060077	0.217792	0.918637	1.84883	0.380586	0.0171734	3.29888	0.380586	0.00256558
PM3B	D9	PM3B-D9	Ethanolamine	|ETHANOL-AMINE|	C00189	eco00440;eco00564;eco01100	Phosphonate and phosphinate metabolism;Glycerophospholipid metabolism;Metabolic pathways	NA	NA	-0.0148879	0.102503	0.946485	-0.0597387	0.173877	0.876605	0.400001	0.0724808	0.0122359	0.385113	0.0724808	0.0121617
PM1	D4	PM1-D4	1,2-Propanediol	|PROPANE-1-2-DIOL|	C00583	eco00640	Propanoate metabolism	|PROPANE-1-2-DIOL|	|Alcohols|;|Diols|;|glycols|	-0.0594944	0.167858	0.843258	0.31502	0.137734	0.0962351	0.490384	0.118694	0.0252831	0.430889	0.118694	0.0341326
PM1	F5	PM1-F5	Fumaric Acid	|FUM|	C00122	eco00020;eco00190;eco00220;eco00250;eco00350;eco00360;eco00620;eco00650;eco00760;eco01100;eco01110;eco01120;eco01130;eco01200;eco01220;eco02020	Citrate cycle (TCA cycle);Oxidative phosphorylation;Arginine biosynthesis;Alanine, aspartate and glutamate metabolism;Tyrosine metabolism;Phenylalanine metabolism;Pyruvate metabolism;Butanoate metabolism;Nicotinate and nicotinamide metabolism;Metabolic pathways;Biosynthesis of secondary metabolites;Microbial metabolism in diverse environments;Biosynthesis of antibiotics;Carbon metabolism;Degradat…	|FUM|	|C4-dicarboxylates|;|Carboxylates|;|dicarboxylate|	-0.00971064	0.167118	0.982371	-0.0570029	0.141861	0.861724	1.4578	0.11817	0.0011608	1.44809	0.11817	0.000854134
PM1	E4	PM1-E4	D-Fructose-6-Phosphate	|FRUCTOSE-6P|	C00085	eco00500;eco00680;eco01100;eco01120;eco01200	Starch and sucrose metabolism;Methane metabolism;Metabolic pathways;Microbial metabolism in diverse environments;Carbon metabolism	|FRUCTOSE-6P|	|Carbohydrate-Derivatives|;|Carbohydrates|;|Glycans|;|HEXOSE-6-PHOSPHATES|;|Hexose-phosphates|;|SUGAR-6-PHOSPHATES|;|Sugar-Phosphate|	0.74598	0.158755	0.0387982	-0.0548901	0.137378	0.861724	1.29023	0.112256	0.00145863	2.03621	0.112256	0.000278206
PM3B	C4	PM3B-C4	D-Asparagine	|CPD-3633|	C01905	NA	NA	|CPD-3633|	|All-Amino-Acids|;|Amino-Acids|;|Carboxylates|;|D-Amino-Acids|;|Polar-amino-acids|;|Uncharged-polar-amino-acids|	-0.0521415	0.0967013	0.752346	0.128317	0.180599	0.700783	0.247767	0.0683782	0.0370496	0.195625	0.0683782	0.0646813
PM2A	B8	PM2A-B8	Arbutin	|HYDROQUINONE-O-BETA-D-GLUCOPYRANOSIDE|	C06186	eco00010;eco02060	Glycolysis / Gluconeogenesis;Phosphotransferase system (PTS)	|HYDROQUINONE-O-BETA-D-GLUCOPYRANOSIDE|	|Aromatics|;|Beta-D-glucosides|;|Carbohydrate-Derivatives|;|Carbohydrates|;|Glucosides|;|Glycans|;|Glycosides|;|Organic-aromatic-compounds|	0.118861	0.065352	0.275265	0.52657	0.196379	0.0496818	-0.0515419	0.0462108	0.368089	0.0673188	0.0462108	0.260893
PM4A	F6	PM4A-F6	Dithiophosphate_S	|CPD-3735|	NA	NA	NA	NA	NA	-0.0358631	0.13672	0.882914	-0.0478086	0.246583	0.958345	0.750452	0.0966759	0.00450068	0.714589	0.0966759	0.00417932
PM1	E11	PM1-E11	2-Deoxy Adenosine	|DEOXYADENOSINE|	C00559	eco00230;eco01100	Purine metabolism;Metabolic pathways	|DEOXYADENOSINE|	|All-Nucleosides|;|Deoxy-Ribonucleosides|;|Nucleosides|;|Organic-heterobicyclic-compounds|;|Organic-heterocyclic-compound|;|Organonitrogen-Heterocyclic-Compounds|;|Purine-Deoxyribonucleosides|;|Purine-Nucleosides|;|Purines|	0.650398	0.132002	0.0364616	-0.0473681	0.142147	0.880319	1.53102	0.0933397	0.000581526	2.18142	0.0933397	0.000138597
PM4A	F9	PM4A-F9	L-Cysteinyl-Glycine	|CYS-GLY|	NA	NA	NA	|CYS-GLY|	|DIPEPTIDES|;|Peptides|	0.0382175	0.343729	0.957236	-0.0418099	0.329224	0.980581	0.455857	0.243053	0.171535	0.494075	0.243053	0.141313
PM2A	C7	PM2A-C7	beta-Methyl-D-Galactoside	|METHYL-BETA-D-GALACTOSIDE|	C03619	eco02010	ABC transporters	|METHYL-BETA-D-GALACTOSIDE|	|Carbohydrate-Derivatives|;|Carbohydrates|;|Galactosides|;|Glycans|;|Glycosides|	-0.0395969	0.421728	0.962733	0.943645	0.198291	0.000422656	1.17506	0.298207	0.0290746	1.13546	0.298207	0.0302222
PM4A	G1	PM4A-G1	N-Acetyl-L-Cysteine	|CPD-9175|	C06809	NA	NA	|CPD-9175|	|All-Amino-Acids|;|Amino-Acids|;|Carboxylates|;|Modified-Amino-Acids|;|N-Acetylated-Amino-Acids|;|N-Acylated-Amino-Acids|;|N-Alpha-Acetylated-Amino-Acids|;|N-Substituted-Amino-Acids|	-0.0216601	0.0600196	0.840693	-0.0385917	0.236408	0.972649	0.178993	0.0424403	0.0242894	0.157333	0.0424403	0.0322936
PM4A	F4	PM4A-F4	Tetrathionate	|CPD-14|	C02084	eco00920;eco01120;eco02020	Sulfur metabolism;Microbial metabolism in diverse environments;Two-component system	|CPD-14|	|Anions|;|Inorganic-Anions|;|Inorganic-Ions|;|Ions|	0.124336	0.138878	0.595706	-0.0365324	0.169017	0.949359	0.756889	0.0982016	0.00455094	0.881225	0.0982016	0.00229389
PM3B	E7	PM3B-E7	D,L-Lactamide	|CPD-13407|	NA	NA	NA	|CPD-13407|	|Amides|;|Carboxamides|	-0.0201567	0.144936	0.948678	0.116072	0.163907	0.700783	0.374947	0.102485	0.0363971	0.35479	0.102485	0.0389171
PM2A	H8	PM2A-H8	Putrescine	|PUTRESCINE|	C00134	eco00330;eco00480;eco01100;eco01110;eco01130;eco02010	Arginine and proline metabolism;Glutathione metabolism;Metabolic pathways;Biosynthesis of secondary metabolites;Biosynthesis of antibiotics;ABC transporters	|PUTRESCINE|	|Aliphatic-Alpha-Omega-Diamines|;|Aliphatic-Amines|;|Aliphatic-Diamines|;|All-Amines|	0.227464	0.0875036	0.144119	-0.0169999	0.258735	0.995765	0.0449145	0.0618744	0.545521	0.272378	0.0618744	0.0211659
PM3B	D8	PM3B-D8	Ethylamine	|ETHAMINE|	C00797	NA	NA	NA	NA	0.0680651	0.0919638	0.672431	-0.015293	0.158769	0.99364	0.358188	0.0650282	0.0122359	0.426253	0.0650282	0.00610138
PM2A	C2	PM2A-C2	L-Glucose	|CPD-3607|	NA	NA	NA	|CPD-3607|	|Carbohydrates|;|Glucose|;|Glycans|;|Hexoses|;|L-Hexoses|;|Monosaccharides|;|Sugar|	0.325154	0.0414069	0.0158377	0.596199	0.145857	0.00241271	-0.01403	0.0292791	0.690139	0.311124	0.0292791	0.00133567
PM3B	H3	PM3B-H3	Ala-Glu	|CPD0-1445|	NA	NA	NA	|CPD0-1445|	|DIPEPTIDES|;|Peptides|	0.899072	0.320572	0.125261	-0.012654	0.190776	0.995765	0.94149	0.226679	0.0249524	1.84056	0.226679	0.00312708
PM3B	C10	PM3B-C10	L-Citrulline_N	|L-CITRULLINE|	C00327	eco00220;eco01100;eco01110;eco01130;eco01230	Arginine biosynthesis;Metabolic pathways;Biosynthesis of secondary metabolites;Biosynthesis of antibiotics;Biosynthesis of amino acids	|L-CITRULLINE|	|All-Amino-Acids|;|Alpha-Amino-Acids|;|Amino-Acids|;|Carboxylates|	0.0098849	0.0730543	0.948982	-0.00957599	0.155803	0.995765	0.232425	0.0516572	0.0206785	0.24231	0.0516572	0.0173281
PM3B	E5	PM3B-E5	Formamide	|FORMAMIDE|	C00488	eco00460;eco00910;eco01200	Cyanoamino acid metabolism;Nitrogen metabolism;Carbon metabolism	NA	NA	-0.00835996	0.0819171	0.959052	0.392389	0.215076	0.212559	0.172223	0.0579241	0.0610789	0.163863	0.0579241	0.0665314
PM4A	C11	PM4A-C11	Cytidine- 2',3'-cyclic monophosphate	|CPD-3713|	NA	NA	NA	|CPD-3713|	|All-Nucleosides|;|Cyclic-Nucleoside-Monophosphates|;|Cyclic-Ribonucleoside-Monophosphates|;|Nucleotides|;|Organic-heterocyclic-compound|;|Organonitrogen-Heterocyclic-Compounds|;|Pyrimidines|	0.410202	0.162296	0.149578	-0.00639659	0.179621	1	2.34434	0.114761	0.000426395	2.75455	0.114761	0.000138216
PM3B	F4	PM3B-F4	Cytidine_N	|CYTIDINE|	C00475	eco00240;eco01100	Pyrimidine metabolism;Metabolic pathways	|CYTIDINE|	|All-Nucleosides|;|Nucleosides|;|Organic-heterocyclic-compound|;|Organonitrogen-Heterocyclic-Compounds|;|Pyrimidine-Nucleosides|;|Pyrimidines|;|Ribonucleosides|	0.813944	0.17123	0.0380956	-0.0053542	0.139642	1	2.8535	0.121078	0.000426395	3.66744	0.121078	9.24804e-05
PM4A	B4	PM4A-B4	beta-Glycerol Phosphate	|CPD-536|	C02979	NA	NA	NA	NA	0.082462	0.241024	0.848769	-0.00198677	0.20634	1	0.309288	0.17043	0.181942	0.39175	0.17043	0.108187
PM3B	G9	PM3B-G9	epsilon-Amino-N-Caproic Acid	|CPD-884|	C02378	eco00930;eco01100;eco01120	Caprolactam degradation;Metabolic pathways;Microbial metabolism in diverse environments	NA	NA	-0.00187526	0.0877419	0.986575	0.0567929	0.172261	0.881517	0.118707	0.0620429	0.165914	0.116832	0.0620429	0.16503
PM2A	B7	PM2A-B7	L-Arabitol	|L-ARABITOL|	C00532	eco00040;eco01100	Pentose and glucuronate interconversions;Metabolic pathways	|L-ARABITOL|	|Alcohols|;|Carbohydrates|;|Glycans|;|Pentitols|;|Sugar-alcohols|;|Sugar|	0.256187	0.0859927	0.111976	0.0902136	0.172919	0.793643	-0.00087001	0.060806	0.991887	0.255317	0.060806	0.0237232
PM3B	G5	PM3B-G5	Allantoin	|ALLANTOIN|	C01551	NA	NA	|S-ALLANTOIN|;|R--ALLANTOIN|	|Amides|;|Cyclic-Amides|	0.00467769	0.145523	0.986575	0.0780917	0.128835	0.762648	0.183403	0.1029	0.186719	0.188081	0.1029	0.173664
PM1	G9	PM1-G9	Mono Methyl Succinate	|CPD-3572|	NA	NA	NA	NA	NA	0.244751	0.163665	0.358634	0.0104573	0.189413	0.99772	0.642874	0.115729	0.0121369	0.887625	0.115729	0.00375019
PM4A	D1	PM4A-D1	D-Mannose-1-Phosphate	|MANNOSE-1P|	C00636	eco00051;eco00520;eco01100;eco01110	Fructose and mannose metabolism;Amino sugar and nucleotide sugar metabolism;Metabolic pathways;Biosynthesis of secondary metabolites	|MANNOSE-1P|	|Alpha-Hexose-1-Phosphates|;|Carbohydrate-Derivatives|;|Carbohydrates|;|Glycans|;|Hexose-1-Phosphate|;|Hexose-phosphates|;|Sugar-1-Phosphate|;|Sugar-Phosphate|	0.0106612	0.41571	0.986575	0.0827385	0.166778	0.808472	1.07394	0.293951	0.0363989	1.0846	0.293951	0.0326554
PM2A	G7	PM2A-G7	L-Homoserine	|HOMO-SER|	C00263	eco00260;eco00270;eco00300;eco00920;eco01100;eco01110;eco01120;eco01130;eco01230	Glycine, serine and threonine metabolism;Cysteine and methionine metabolism;Lysine biosynthesis;Sulfur metabolism;Metabolic pathways;Biosynthesis of secondary metabolites;Microbial metabolism in diverse environments;Biosynthesis of antibiotics;Biosynthesis of amino acids	|HOMO-SER|	|All-Amino-Acids|;|Alpha-Amino-Acids|;|Amino-Acids|;|Carboxylates|;|Non-standard-amino-acids|	0.0585876	0.124639	0.777708	0.6788	0.189237	0.00808139	0.0111984	0.088133	0.914676	0.069786	0.088133	0.517458
PM2A	A6	PM2A-A6	Dextrin	|Dextrins|	C00721	eco00500;eco01100	Starch and sucrose metabolism;Metabolic pathways	|CPD0-2595|;|CPD-3781|;|CPD-3782|;|CPD-3783|	|Carbohydrates|;|Cyclodextrins|;|Glucans|;|Glycans|;|Polysaccharides|	0.013495	0.266438	0.982784	0.327032	0.262315	0.432959	0.559774	0.1884	0.0610789	0.573269	0.1884	0.0547703
PM2A	C1	PM2A-C1	Gentiobiose	|CPD-3605|	C08240	NA	NA	|CPD-3605|	|Carbohydrates|;|Disaccharides|;|Glycans|;|Oligosaccharides|	0.144747	0.0551951	0.143404	0.273827	0.133498	0.148913	0.0164929	0.0390288	0.717029	0.16124	0.0390288	0.0244174
PM3B	D12	PM3B-D12	Agmatine	|AGMATHINE|	C00179	eco00330;eco01100	Arginine and proline metabolism;Metabolic pathways	|AGMATHINE|	|Aliphatic-Amines|;|All-Amines|	0.219811	0.0823316	0.138263	1.00291	0.127666	1.5179e-06	0.0195511	0.0582172	0.772213	0.239363	0.0582172	0.0246746
PM1	F6	PM1-F6	Bromo Succinic Acid	|CPD-13405|	NA	NA	NA	|CPD-13405|	|Bromide|;|Organohalogen-Compounds|	0.0205969	0.107812	0.918374	0.110389	0.115771	0.568709	1.25369	0.0762345	0.000581526	1.27429	0.0762345	0.000334667
PM2A	D10	PM2A-D10	gamma-Amino Butyric Acid	|4-AMINO-BUTYRATE|	C00334	eco00250;eco00330;eco00410;eco00650;eco00760;eco01100;eco01120;eco02024	Alanine, aspartate and glutamate metabolism;Arginine and proline metabolism;beta-Alanine metabolism;Butanoate metabolism;Nicotinate and nicotinamide metabolism;Metabolic pathways;Microbial metabolism in diverse environments;Quorum sensing	NA	NA	0.0228679	0.0416597	0.752346	0.166374	0.18494	0.589636	0.301444	0.0294579	0.00202929	0.324312	0.0294579	0.00121183
PM1	G2	PM1-G2	Tricarballylic Acid	|CPD-3571|	NA	NA	NA	|CPD-3571|	|Carboxylates|;|Tricarboxylates|	0.13375	0.0763858	0.291175	0.0259222	0.143965	0.963158	0.267163	0.0540129	0.0163851	0.400913	0.0540129	0.00413952
PM3B	D6	PM3B-D6	N-Amylamine	|CPD-3681|	NA	NA	NA	|CPD-3681|	|All-Amines|	0.0284077	0.139095	0.913302	0.105737	0.13048	0.646682	0.349814	0.0983548	0.0388137	0.378222	0.0983548	0.0297584
PM1	F3	PM1-F3	m-Inositol	|MYO-INOSITOL|	C00137	eco00052;eco00053;eco00521;eco00562;eco01100;eco01120;eco01130;eco02010	Galactose metabolism;Ascorbate and aldarate metabolism;Streptomycin biosynthesis;Inositol phosphate metabolism;Metabolic pathways;Microbial metabolism in diverse environments;Biosynthesis of antibiotics;ABC transporters	|MYO-INOSITOL|	|Alcohols|;|Inositols|	0.575191	0.151931	0.0615877	1.03668	0.195833	0.000123025	0.0288986	0.107431	0.816315	0.60409	0.107431	0.010131
PM1	H3	PM1-H3	m-Hydroxy Phenyl Acetic Acid	|3-HYDROXYPHENYLACETATE|	C05593	eco00350;eco00360;eco01120	Tyrosine metabolism;Phenylalanine metabolism;Microbial metabolism in diverse environments	|3-HYDROXYPHENYLACETATE|	|Carboxylates|;|Monocarboxylates|	0.683661	0.0959678	0.0192995	0.0295157	0.114918	0.928955	1.42153	0.0678595	0.000426395	2.10519	0.0678595	8.87907e-05
PM1	G8	PM1-G8	N-Acetyl-beta-D-Mannosamine	|N-ACETYL-D-MANNOSAMINE|	C00645	eco00520;eco01100	Amino sugar and nucleotide sugar metabolism;Metabolic pathways	|N-ACETYL-D-MANNOSAMINE|	|Amino-Sugars|;|Carbohydrates|;|Glycans|;|Hexosamines|;|Monosaccharides|;|N-acetyl-D-hexosamines|;|Sugar|	0.526924	0.128303	0.0537595	0.0430292	0.126262	0.876605	1.77129	0.090724	0.000427227	2.29822	0.090724	0.000127101
PM1	E6	PM1-E6	alpha-Hydroxy Glutaric Acid-gamma-Lactone	|CPD-13414|	NA	NA	NA	|CPD-13414|	|Esters|;|Gamma-lactones|;|Lactones|	0.0519846	0.110363	0.777708	0.647596	0.161154	0.00267887	0.762621	0.0780386	0.00232845	0.814606	0.0780386	0.00139808
PM3B	H10	PM3B-H10	Gly-Glu	|CPD-3569|	NA	NA	NA	|CPD-3569|	|DIPEPTIDES|;|Peptides|	0.0529029	0.21168	0.887557	0.231531	0.254377	0.589636	0.52316	0.149681	0.0406735	0.576063	0.149681	0.0297584
PM1	D11	PM1-D11	Sucrose	|SUCROSE|	C00089	eco00052;eco00500;eco01100;eco02010;eco02060	Galactose metabolism;Starch and sucrose metabolism;Metabolic pathways;ABC transporters;Phosphotransferase system (PTS)	|SUCROSE|	|Carbohydrates|;|Disaccharides|;|Glycans|;|Oligosaccharides|	0.055084	0.188638	0.869703	0.474195	0.144135	0.0150055	0.278789	0.133387	0.14038	0.333873	0.133387	0.0888677
PM3B	F5	PM3B-F5	Cytosine_N	|CYTOSINE|	C00380	eco00240;eco01100	Pyrimidine metabolism;Metabolic pathways	|CYTOSINE|	|All-Nucleosides|;|Bases|;|Organic-heterocyclic-compound|;|Organonitrogen-Heterocyclic-Compounds|;|Pyrimidine-Bases|;|Pyrimidines|	0.057271	0.115499	0.772353	0.152773	0.180414	0.629735	0.291746	0.0816704	0.038442	0.349017	0.0816704	0.0226598
PM2A	B3	PM2A-B3	beta-D-Allose	|ALLOSE|	C01487	eco00051;eco01120;eco02010	Fructose and mannose metabolism;Microbial metabolism in diverse environments;ABC transporters	|CPD-15629|	|Aldehydes-Or-Ketones|;|Aldehydes|;|Aldohexoses|;|Aldoses|;|Carbohydrates|;|D-Aldoses|;|D-Hexoses|;|Glycans|;|Hexoses|;|Monosaccharides|;|Sugar|	0.396957	0.14023	0.122808	0.0588492	0.164165	0.86971	1.30781	0.0991575	0.000952011	1.70476	0.0991575	0.000314464
PM3B	H5	PM3B-H5	Ala-His	|CPD-13401|	NA	NA	NA	|CPD-13401|	|DIPEPTIDES|;|Peptides|	0.783694	0.201394	0.0597955	0.0611876	0.166391	0.86971	0.565922	0.142407	0.0283972	1.34962	0.142407	0.00189946
PM1	D6	PM1-D6	alpha-Keto-Glutaric Acid	|2-KETOGLUTARATE|	C00026	eco00020;eco00040;eco00053;eco00220;eco00250;eco00300;eco00340;eco00430;eco00471;eco00630;eco00650;eco00660;eco01100;eco01110;eco01120;eco01130;eco01200;eco01210;eco01230	Citrate cycle (TCA cycle);Pentose and glucuronate interconversions;Ascorbate and aldarate metabolism;Arginine biosynthesis;Alanine, aspartate and glutamate metabolism;Lysine biosynthesis;Histidine metabolism;Taurine and hypotaurine metabolism;D-Glutamine and D-glutamate metabolism;Glyoxylate and dicarboxylate metabolism;Butanoate metabolism;C5-Branched dibasic acid metabolism;Metabolic pathways;B…	|2-KETOGLUTARATE|	|2-Oxo-Acids|;|2-Oxo-carboxylates|;|Carboxylates|	0.214643	0.155905	0.401747	0.0633469	0.129906	0.809619	1.72644	0.110242	0.000638816	1.94109	0.110242	0.000300762
PM2A	G5	PM2A-G5	Glycine	|GLY|	C00037	eco00230;eco00260;eco00310;eco00460;eco00480;eco00630;eco00680;eco00730;eco00860;eco00970;eco01100;eco01110;eco01120;eco01130;eco01200;eco01230;eco01502;eco02010;eco02026	Purine metabolism;Glycine, serine and threonine metabolism;Lysine degradation;Cyanoamino acid metabolism;Glutathione metabolism;Glyoxylate and dicarboxylate metabolism;Methane metabolism;Thiamine metabolism;Porphyrin and chlorophyll metabolism;Aminoacyl-tRNA biosynthesis;Metabolic pathways;Biosynthesis of secondary metabolites;Microbial metabolism in diverse environments;Biosynthesis of antibioti…	|GLY|	|All-Amino-Acids|;|Alpha-Amino-Acids|;|Amino-Acids-20|;|Amino-Acids|;|Carboxylates|;|Neutral-Amino-Acids|;|Non-polar-amino-acids|;|Polar-amino-acids|;|Uncharged-polar-amino-acids|	0.0910557	0.079263	0.488771	0.312647	0.205541	0.314871	0.0647144	0.0560474	0.355694	0.15577	0.0560474	0.069469
PM2A	D3	PM2A-D3	Sedoheptulosan	|CPD-3614|	NA	NA	NA	NA	NA	0.0664952	0.0929985	0.674219	0.15563	0.13199	0.466657	0.137767	0.0657598	0.140095	0.204262	0.0657598	0.052083
PM2A	F10	PM2A-F10	Succinamic Acid	|CPD-8979|	NA	NA	NA	NA	NA	0.291084	0.0993472	0.114275	0.0687499	0.17475	0.864718	0.462823	0.0702491	0.00745328	0.753907	0.0702491	0.00131658
PM1	E9	PM1-E9	Adonitol	|RIBITOL|	C00474	eco00040;eco00740;eco01100	Pentose and glucuronate interconversions;Riboflavin metabolism;Metabolic pathways	|RIBITOL|	|Alcohols|;|Carbohydrates|;|Glycans|;|Pentitols|;|Sugar-alcohols|;|Sugar|	0.305434	0.181741	0.30485	0.170937	0.124561	0.376584	0.0800831	0.12851	0.601884	0.385518	0.12851	0.0569153
PM3B	G4	PM3B-G4	Alloxan	|CPD-3684|	C07599	NA	NA	|CPD-3684|	|All-Amines|	0.0986422	0.192978	0.762992	0.0806328	0.110889	0.694749	0.43364	0.136456	0.0524104	0.532282	0.136456	0.0286443
PM1	H2	PM1-H2	p-Hydroxy Phenyl Acetic Acid	|4-HYDROXYPHENYLACETATE|	C00642	eco00350;eco00360;eco01120;eco01220	Tyrosine metabolism;Phenylalanine metabolism;Microbial metabolism in diverse environments;Degradation of aromatic compounds	NA	NA	0.516122	0.0892646	0.0280649	0.0833396	0.152291	0.786418	1.61565	0.0631196	0.000426395	2.13177	0.0631196	8.27429e-05
PM3B	F8	PM3B-F8	Thymine_N	|THYMINE|	C00178	eco00240;eco01100	Pyrimidine metabolism;Metabolic pathways	|THYMINE|	|All-Nucleosides|;|Bases|;|Organic-heterocyclic-compound|;|Organonitrogen-Heterocyclic-Compounds|;|Pyrimidine-Bases|;|Pyrimidines|	0.0834481	0.101456	0.629822	0.191458	0.142393	0.394949	0.0848759	0.0717404	0.345077	0.168324	0.0717404	0.103028
PM1	H5	PM1-H5	D-Psicose	|PSICOSE|	C06468	NA	NA	|PSICOSE|	|Carbohydrates|;|Glycans|;|Hexoses|;|Ketoses|;|Monosaccharides|;|Sugar|	0.0842186	0.0875544	0.563272	0.217604	0.141225	0.304927	0.738692	0.0619103	0.00129076	0.82291	0.0619103	0.000674819
PM3B	D7	PM3B-D7	N-Butylamine	|BUTYLAMINE|	NA	NA	NA	NA	NA	0.0858588	0.114364	0.672431	0.421119	0.153719	0.0513323	0.398214	0.0808676	0.0164618	0.484073	0.0808676	0.00824518
PM4A	D2	PM4A-D2	D-Mannose-6-Phosphate	|MANNOSE-6P|	C00275	eco00051;eco00520;eco01100;eco01110;eco02060	Fructose and mannose metabolism;Amino sugar and nucleotide sugar metabolism;Metabolic pathways;Biosynthesis of secondary metabolites;Phosphotransferase system (PTS)	|MANNOSE-6P|	|Carbohydrate-Derivatives|;|Carbohydrates|;|Glycans|;|HEXOSE-6-PHOSPHATES|;|Hexose-phosphates|;|SUGAR-6-PHOSPHATES|;|Sugar-Phosphate|	0.619077	0.526504	0.479442	0.0890786	0.162816	0.786418	0.805539	0.372294	0.130601	1.42462	0.372294	0.0298604
PM1	B9	PM1-B9	L-Lactic Acid	|L-LACTATE|	C01432	NA	NA	|L-LACTATE|	|2-Hydroxy-carboxylates|;|Carboxylates|;|Hydroxy-carboxylates|;|L-2-hydroxyacids|;|Short-Chain-Carboxylates|	0.617228	0.0920145	0.0202973	0.0915105	0.174114	0.793643	1.86729	0.0650641	0.000426395	2.48452	0.0650641	8.25562e-05
PM2A	E5	PM2A-E5	D-Glucosamine	|GLUCOSAMINE|	C00329	eco00520;eco01100;eco02060	Amino sugar and nucleotide sugar metabolism;Metabolic pathways;Phosphotransferase system (PTS)	|CPD-12539|;|CPD-12538|	|Amino-Sugars|;|Carbohydrates|;|Glycans|;|Hexosamines|;|Monosaccharides|;|Sugar|	0.743082	0.149724	0.0364297	0.0915963	0.162608	0.784193	1.18558	0.105871	0.0015594	1.92866	0.105871	0.000277257
PM1	H7	PM1-H7	Glucuronamide	|CPD0-1656|	D01791	NA	NA	NA	NA	0.0937451	0.0815612	0.488771	0.414391	0.142533	0.032706	0.12711	0.0576725	0.125302	0.220855	0.0576725	0.0298604
PM3B	E2	PM3B-E2	beta-Phenylethyl-amine	|PHENYLETHYLAMINE|	C05332	eco00360	Phenylalanine metabolism	|PHENYLETHYLAMINE|	|All-Amines|;|Aromatics|;|Aryl-Amines|	0.101373	0.141269	0.674219	0.223129	0.147831	0.323844	0.0967339	0.099892	0.42838	0.198107	0.099892	0.149038
PM2A	B4	PM2A-B4	Amygdalin	|CPD-1125|	C08325	eco00460;eco01110	Cyanoamino acid metabolism;Biosynthesis of secondary metabolites	|CPD-1125|	|Nitriles|	0.200739	0.0844745	0.171096	0.481829	0.160727	0.0275965	0.0971745	0.0597325	0.218262	0.297914	0.0597325	0.014539
PM3B	D2	PM3B-D2	N-Phthaloyl-L-Glutamic Acid	|CPD-3662|	NA	NA	NA	NA	NA	0.100775	0.119157	0.618237	0.183737	0.161153	0.49089	0.436627	0.0842567	0.0142868	0.537402	0.0842567	0.0067136
PM1	A5	PM1-A5	Succinic Acid	|SUC|	C00042	eco00020;eco00190;eco00250;eco00350;eco00360;eco00361;eco00620;eco00630;eco00640;eco00650;eco00760;eco00920;eco01100;eco01110;eco01120;eco01130;eco01200;eco01220;eco02020	Citrate cycle (TCA cycle);Oxidative phosphorylation;Alanine, aspartate and glutamate metabolism;Tyrosine metabolism;Phenylalanine metabolism;Chlorocyclohexane and chlorobenzene degradation;Pyruvate metabolism;Glyoxylate and dicarboxylate metabolism;Propanoate metabolism;Butanoate metabolism;Nicotinate and nicotinamide metabolism;Sulfur metabolism;Metabolic pathways;Biosynthesis of secondary metab…	|SUC|	|C4-dicarboxylates|;|Carboxylates|;|dicarboxylate|	0.317077	0.0888776	0.0703308	0.111041	0.137957	0.646682	1.41904	0.062846	0.000426395	1.73612	0.062846	0.000110594
PM3B	D10	PM3B-D10	Ethylenediamine	|CPD-3682|	C12511	NA	NA	|CPD-3682|	|All-Amines|	0.114729	0.083777	0.402257	0.134524	0.171691	0.662747	0.24836	0.0592393	0.0242894	0.363088	0.0592393	0.00764483
PM1	D12	PM1-D12	Uridine	|URIDINE|	C00299	eco00240;eco01100	Pyrimidine metabolism;Metabolic pathways	|URIDINE|	|All-Nucleosides|;|Nucleosides|;|Organic-heterocyclic-compound|;|Organonitrogen-Heterocyclic-Compounds|;|Pyrimidine-Nucleosides|;|Pyrimidines|;|Ribonucleosides|	0.676039	0.140667	0.0380956	0.115726	0.11319	0.535236	1.71856	0.0994665	0.000533255	2.3946	0.0994665	0.000138216
PM2A	G2	PM2A-G2	L-Alaninamide	|CPD-11636|	NA	NA	NA	NA	NA	0.434646	0.0612904	0.0192995	0.11751	0.153747	0.669048	0.449681	0.0433388	0.00194326	0.884328	0.0433388	0.000208225
PM1	E12	PM1-E12	Adenosine	|ADENOSINE|	C00212	eco00230;eco01100	Purine metabolism;Metabolic pathways	|ADENOSINE|	|All-Nucleosides|;|Nucleosides|;|Organic-heterobicyclic-compounds|;|Organic-heterocyclic-compound|;|Organonitrogen-Heterocyclic-Compounds|;|Purine-Nucleosides|;|Purine-Ribonucleosides|;|Purines|;|Ribonucleosides|	0.868659	0.158441	0.0300392	0.121361	0.171511	0.700783	1.21181	0.112035	0.00171499	2.08047	0.112035	0.000275288
PM3B	F6	PM3B-F6	Guanine_N	|GUANINE|	C00242	eco00230;eco01100	Purine metabolism;Metabolic pathways	|GUANINE|	|All-Nucleosides|;|Bases|;|Organic-heterobicyclic-compounds|;|Organic-heterocyclic-compound|;|Organonitrogen-Heterocyclic-Compounds|;|Purine-Bases|;|Purines|	0.123622	0.129184	0.563887	0.457128	0.180317	0.073849	0.137673	0.0913471	0.245818	0.261294	0.0913471	0.0646813
PM1	B10	PM1-B10	Formic Acid	|FORMATE|	C00058	eco00620;eco00625;eco00630;eco00680;eco00910;eco01100;eco01120;eco01200;eco01220	Pyruvate metabolism;Chloroalkane and chloroalkene degradation;Glyoxylate and dicarboxylate metabolism;Methane metabolism;Nitrogen metabolism;Metabolic pathways;Microbial metabolism in diverse environments;Carbon metabolism;Degradation of aromatic compounds	|FORMATE|	|Carboxylates|;|Short-Chain-Carboxylates|	0.348231	0.149414	0.177742	0.126094	0.173061	0.692867	1.4197	0.105652	0.000896552	1.76793	0.105652	0.000334667
PM3B	C9	PM3B-C9	D-Valine	|CPD-3642|	C06417	NA	NA	|CPD-3642|	|All-Amino-Acids|;|Amino-Acids|;|Carboxylates|;|D-Amino-Acids|;|Non-polar-amino-acids|	0.208789	0.0816989	0.148142	0.244006	0.145208	0.269109	0.130017	0.0577698	0.120272	0.338806	0.0577698	0.00883679
PM2A	F7	PM2A-F7	D-Ribono-1,4-Lactone	|CPD-13413|	NA	NA	NA	|CPD-13413|	|Esters|;|Gamma-lactones|;|Lactones|	0.33869	0.13839	0.160328	0.341511	0.177682	0.182518	0.132466	0.0978564	0.290146	0.471155	0.0978564	0.0161322
PM4A	E4	PM4A-E4	Phosphoryl-Choline	|PHOSPHORYL-CHOLINE|	C00588	eco00564;eco01100	Glycerophospholipid metabolism;Metabolic pathways	NA	NA	0.133342	0.392202	0.848769	0.204253	0.190211	0.51516	0.346688	0.277329	0.32187	0.48003	0.277329	0.192554
PM2A	G4	PM2A-G4	L-Arginine	|ARG|	C00062	eco00220;eco00261;eco00330;eco00970;eco01100;eco01110;eco01130;eco01230;eco02010	Arginine biosynthesis;Monobactam biosynthesis;Arginine and proline metabolism;Aminoacyl-tRNA biosynthesis;Metabolic pathways;Biosynthesis of secondary metabolites;Biosynthesis of antibiotics;Biosynthesis of amino acids;ABC transporters	|ARG|	|All-Amino-Acids|;|Alpha-Amino-Acids|;|Amino-Acids-20|;|Amino-Acids|;|Basic-Amino-Acids|;|Carboxylates|;|L-Amino-Acids|;|Polar-amino-acids|	0.258066	0.0639427	0.0549446	0.40342	0.190693	0.135105	0.136341	0.0452143	0.0591647	0.394407	0.0452143	0.00253924
PM2A	C3	PM2A-C3	Lactitol	|CPD0-2460|	NA	NA	NA	|CPD0-2460|	|Alcohols|;|Alditol-Derivatives|;|Carbohydrates|;|Glycans|;|Sugar-alcohols|;|Sugar|	0.235907	0.0632481	0.0630611	0.348267	0.159048	0.12015	0.141178	0.0447232	0.0532651	0.377085	0.0447232	0.0027937
PM3B	G6	PM3B-G6	Parabanic Acid	|CPD-3685|	NA	NA	NA	|CPD-3685|	|All-Amines|	0.142874	0.104421	0.402257	0.514067	0.167603	0.0273477	0.220579	0.0738365	0.0605829	0.363453	0.0738365	0.0151519
PM3B	H8	PM3B-H8	Gly-Asn	|CPD-13395|	NA	NA	NA	|CPD-13395|	|DIPEPTIDES|;|Peptides|	1.40012	0.300951	0.0395336	0.152785	0.152024	0.550829	0.95496	0.212804	0.0206785	2.35508	0.212804	0.00119891
PM4A	B3	PM4A-B3	D,L-alpha-Glycerol Phosphate	|GLYCEROL-3P|	C00093	eco00561;eco00564;eco01100;eco01110;eco02010	Glycerolipid metabolism;Glycerophospholipid metabolism;Metabolic pathways;Biosynthesis of secondary metabolites;ABC transporters	NA	NA	0.667931	0.349887	0.253117	0.153345	0.186368	0.643924	0.818808	0.247408	0.0472427	1.48674	0.247408	0.00817418
PM2A	D6	PM2A-D6	D-Tagatose	|TAGATOSE|	C00795	eco00052	Galactose metabolism	|TAGATOSE|	|Carbohydrates|;|D-Hexoses|;|Glycans|;|Hexoses|;|Ketoses|;|Monosaccharides|;|Sugar|	0.183368	0.0723644	0.149578	0.292115	0.168603	0.233587	0.666473	0.0511694	0.000962049	0.849841	0.0511694	0.00033538
PM1	G6	PM1-G6	L-Alanyl-Glycine	|ALA-GLY|	NA	NA	NA	|ALA-GLY|	|DIPEPTIDES|;|Peptides|	0.899869	0.0573637	0.00772618	0.185065	0.167026	0.499934	0.946516	0.0405623	0.000426395	1.84639	0.0405623	8.25562e-05
PM2A	E3	PM2A-E3	Citraconic Acid	|2-METHYLMALEATE|	C02226	eco00290;eco00660;eco01100;eco01210	Valine, leucine and isoleucine biosynthesis;C5-Branched dibasic acid metabolism;Metabolic pathways;2-Oxocarboxylic acid metabolism	NA	NA	0.275129	0.0821827	0.0828241	0.358637	0.168925	0.133082	0.18595	0.0581119	0.051747	0.46108	0.0581119	0.00336187
PM1	E8	PM1-E8	beta-Methyl-D-Glucoside	|CPD-3570|	NA	NA	NA	|CPD-3570|	|Beta-D-glucosides|;|Carbohydrate-Derivatives|;|Carbohydrates|;|CPD0-1666|;|Glucosides|;|Glycans|;|Glycosides|	0.192525	0.150247	0.439929	0.282204	0.138525	0.150052	1.86151	0.106241	0.000531052	2.05403	0.106241	0.000245984
PM2A	C5	PM2A-C5	Maltitol	|CPD-3609|	G00275	NA	NA	|CPD-3609|	|Alcohols|;|Alditol-Derivatives|;|Carbohydrates|;|Glycans|;|Sugar-alcohols|;|Sugar|	0.269884	0.0655982	0.0537595	0.196419	0.139393	0.363352	0.249123	0.0463849	0.0130934	0.519007	0.0463849	0.00118678
PM2A	C4	PM2A-C4	D-Melezitose	|CPD-13409|	C08243	NA	NA	|CPD-13409|	|Carbohydrates|;|Glycans|;|Oligosaccharides|;|Trisaccharides|	0.288425	0.0536251	0.0303948	0.216223	0.146716	0.327175	0.197911	0.0379186	0.0140062	0.486336	0.0379186	0.000754523
PM2A	A4	PM2A-A4	beta-Cyclodextrin	|CPD-3781|	NA	NA	NA	|CPD-3781|	|Carbohydrates|;|Cyclodextrins|;|Glucans|;|Glycans|;|Polysaccharides|	0.24668	0.171167	0.377274	0.20038	0.174611	0.485618	0.280114	0.121033	0.113757	0.526795	0.121033	0.0216796
PM2A	D5	PM2A-D5	Stachyose	|CPD-170|	C01613	eco00052	Galactose metabolism	|CPD-170|	|Carbohydrates|;|Glycans|;|Oligosaccharides|;|Tetrasaccharides|	0.317533	0.0586782	0.0303948	0.257081	0.137935	0.200967	0.200938	0.0414918	0.0172669	0.51847	0.0414918	0.000798374
PM1	A12	PM1-A12	Dulcitol	|GALACTITOL|	C01697	eco00052;eco01100;eco02060	Galactose metabolism;Metabolic pathways;Phosphotransferase system (PTS)	|GALACTITOL|	|Alcohols|;|Carbohydrates|;|Glycans|;|Hexitols|;|Sugar-alcohols|;|Sugar|	0.511233	0.105924	0.0380956	0.239487	0.155966	0.307663	0.202053	0.0748997	0.0778478	0.713285	0.0748997	0.00187788
PM4A	C9	PM4A-C9	Cytidine-3'-monophosphate	|CPD-3711|	C05822	eco00240	Pyrimidine metabolism	|CPD-3711|	|3-Phosphomonucleotides|;|All-Nucleosides|;|Organic-heterocyclic-compound|;|Organonitrogen-Heterocyclic-Compounds|;|Pyrimidines|	0.393944	0.122386	0.0913981	0.203358	0.171014	0.466657	2.62102	0.0865396	0.000426395	3.01496	0.0865396	8.25562e-05
PM1	H1	PM1-H1	Glycyl-L-Proline	|CPD-10814|	NA	NA	NA	|CPD-10814|	|DIPEPTIDES|;|Peptides|	0.5253	0.0699098	0.0171986	0.210183	0.135274	0.299593	0.393292	0.0494337	0.00427001	0.918592	0.0494337	0.000275288
PM2A	A5	PM2A-A5	gamma-Cyclodextrin	|CPD-3783|	NA	NA	NA	|CPD-3783|	|Carbohydrates|;|Cyclodextrins|;|Glucans|;|Glycans|;|Polysaccharides|	0.261549	0.098292	0.138643	0.448654	0.17626	0.0639053	0.225387	0.069503	0.0498843	0.486936	0.069503	0.00490533
PM1	F11	PM1-F11	D-Cellobiose	|CELLOBIOSE|	C00185	eco00500;eco01100;eco02010;eco02060	Starch and sucrose metabolism;Metabolic pathways;ABC transporters;Phosphotransferase system (PTS)	|CELLOBIOSE|	|Carbohydrates|;|Disaccharides|;|Glucans|;|Glycans|;|Oligosaccharides|;|Polysaccharides|	0.276761	0.172498	0.324156	0.230114	0.126949	0.212127	0.397029	0.121975	0.0495197	0.67379	0.121975	0.0106873
PM1	F4	PM1-F4	D-Threonine	|D-THREONINE|	C00820	NA	NA	|D-THREONINE|	|All-Amino-Acids|;|Amino-Acids|;|Carboxylates|;|D-Amino-Acids|	0.345021	0.194436	0.285485	0.502113	0.164603	0.0242658	0.230274	0.137487	0.207615	0.575295	0.137487	0.0238085
PM2A	B5	PM2A-B5	D-Arabinose	|D-ARABINOSE|	C00216	NA	NA	|CPD-12044|;|CPD-12043|;|CPD-12047|;|CPD-12049|;|CPD-15700|	|Aldehydes-Or-Ketones|;|Aldehydes|;|Aldopentoses|;|Aldoses|;|Arabinofuranoses|;|Arabinoses|;|Carbohydrates|;|D-ARABINOSE|;|D-Pentoses|;|Glycans|;|Monosaccharides|;|Pentoses|;|Sugar|;|Aldopyranoses|;|Arabinopyranoses|;|D-aldopyranoses|	0.233465	0.116526	0.235646	0.37901	0.156905	0.073849	1.22436	0.0823961	0.000687562	1.45782	0.0823961	0.000298947
PM2A	C9	PM2A-C9	beta-Methyl-D-Glucuronic Acid	|CPD-3611|	C08350	NA	NA	|CPD-3611|	|Carbohydrates|	0.236912	0.532693	0.789982	0.460956	0.256273	0.212559	1.1765	0.376671	0.054114	1.41341	0.376671	0.0315165
PM3B	F1	PM3B-F1	N-Acetyl-D-Mannosamine	|N-ACETYL-D-MANNOSAMINE|	C00645	eco00520;eco01100	Amino sugar and nucleotide sugar metabolism;Metabolic pathways	|N-ACETYL-D-MANNOSAMINE|	|Amino-Sugars|;|Carbohydrates|;|Glycans|;|Hexosamines|;|Monosaccharides|;|N-acetyl-D-hexosamines|;|Sugar|	1.5257	0.212815	0.0192995	0.242996	0.141809	0.246011	0.976887	0.150483	0.00764251	2.50259	0.150483	0.00033538
PM2A	C8	PM2A-C8	3-Methyl Glucose	|CPD0-1937|	NA	NA	NA	NA	NA	0.255486	0.100891	0.149578	1.37737	0.151669	5.06897e-09	0.265712	0.0713409	0.0345054	0.521198	0.0713409	0.00431422
PM2A	D7	PM2A-D7	Turanose	|CPD-13399|	G03588	NA	NA	|CPD-13399|	|Carbohydrates|;|Disaccharides|;|Glycans|;|Oligosaccharides|	0.256724	0.0870658	0.114275	0.367862	0.201446	0.21102	0.589353	0.0615648	0.00249658	0.846077	0.0615648	0.000603538
PM2A	D9	PM2A-D9	N-Acetyl-D-Glucosaminitol	|CPD-3615|	NA	NA	NA	|CPD-3615|	|Carbohydrate-Derivatives|;|Carbohydrates|;|Glycans|	0.376227	0.115363	0.088465	0.262371	0.140992	0.202514	0.304231	0.0815741	0.0345054	0.680459	0.0815741	0.00289085
PM3B	H9	PM3B-H9	Gly-Gln	|CPD-13394|	NA	NA	NA	|CPD-13394|	|DIPEPTIDES|;|Peptides|	1.22331	0.236914	0.0333205	0.280606	0.261353	0.51516	0.532642	0.167523	0.0524104	1.75596	0.167523	0.00138652
PM1	C10	PM1-C10	Maltose	|MALTOSE|	C00208	eco00500;eco01100;eco02010;eco02030;eco02060	Starch and sucrose metabolism;Metabolic pathways;ABC transporters;Bacterial chemotaxis;Phosphotransferase system (PTS)	NA	NA	0.316245	0.188616	0.30485	0.822491	0.150097	4.99623e-05	1.81476	0.133371	0.000876093	2.13101	0.133371	0.000369538
PM1	E1	PM1-E1	L-Glutamine	|GLN|	C00064	eco00220;eco00230;eco00240;eco00250;eco00471;eco00630;eco00910;eco00970;eco01100;eco01120;eco01230;eco02010;eco02020	Arginine biosynthesis;Purine metabolism;Pyrimidine metabolism;Alanine, aspartate and glutamate metabolism;D-Glutamine and D-glutamate metabolism;Glyoxylate and dicarboxylate metabolism;Nitrogen metabolism;Aminoacyl-tRNA biosynthesis;Metabolic pathways;Microbial metabolism in diverse environments;Biosynthesis of amino acids;ABC transporters;Two-component system	|GLN|	|All-Amino-Acids|;|Alpha-Amino-Acids|;|Amino-Acids-20|;|Amino-Acids|;|Carboxylates|;|L-Amino-Acids|;|Neutral-Amino-Acids|;|Polar-amino-acids|;|Uncharged-polar-amino-acids|	0.813298	0.0934949	0.0134975	0.324483	0.157329	0.142908	1.08976	0.0661109	0.000581526	1.90306	0.0661109	0.000102669
PM2A	E12	PM2A-E12	5-Keto-D-Gluconic Acid	|5-DEHYDROGLUCOTE|	C01062	NA	NA	NA	NA	1.13453	0.15375	0.0179312	0.324634	0.180716	0.212127	0.816585	0.108717	0.00486472	1.95112	0.108717	0.000286323
PM1	F8	PM1-F8	Mucic Acid	|D-GALACTARATE|	C01807	NA	NA	|D-GALACTARATE|	|Alpha-omega-dicarboxylates|;|Carboxylates|;|dicarboxylate|	0.710695	0.12937	0.0300392	0.350409	0.171747	0.150912	1.57886	0.0914784	0.000533255	2.28956	0.0914784	0.000127421
PM1	C6	PM1-C6	L-Rhamnose	|L-rhamnose|	C00507	eco00051;eco01120	Fructose and mannose metabolism;Microbial metabolism in diverse environments	|RHAMNOSE|;|CPD0-1112|	|6-Deoxyhexoses|;|Aldehydes-Or-Ketones|;|Aldehydes|;|Aldopyranoses|;|Aldoses|;|Carbohydrates|;|Glycans|;|Hexoses|;|L-aldopyranoses|;|L-Hexoses|;|Modified-Sugars|;|Monosaccharides|;|Sugar|	0.421263	0.212382	0.238273	0.800266	0.240957	0.0135654	1.61702	0.150177	0.00171905	2.03828	0.150177	0.000627697
PM3B	H4	PM3B-H4	Ala-Gly	|ALA-GLY|	NA	NA	NA	|ALA-GLY|	|DIPEPTIDES|;|Peptides|	0.842369	0.170616	0.0364616	0.443291	0.146239	0.0369273	0.739226	0.120644	0.00933065	1.5816	0.120644	0.000700901
PM1	E10	PM1-E10	Maltotriose	|MALTOTRIOSE|	C01835	eco02010	ABC transporters	|MALTOTRIOSE|	|Carbohydrates|;|Glucans|;|Glycans|;|Malto-Oligosaccharides|;|Oligosaccharides|;|Polysaccharides|;|Trisaccharides|	0.505106	0.127496	0.0573782	0.990756	0.125977	1.1385e-07	1.78779	0.0901531	0.000426395	2.2929	0.0901531	0.000127101
PM1	B5	PM1-B5	D-Glucuronic Acid	|GLUCUROTE|	C00191	eco00040;eco00053;eco00520;eco00562;eco01100	Pentose and glucuronate interconversions;Ascorbate and aldarate metabolism;Amino sugar and nucleotide sugar metabolism;Inositol phosphate metabolism;Metabolic pathways	|CPD-14488|;|CPD-15530|;|CPD-12521|	|Carboxylates|;|GLUCURONATE|;|Monocarboxylates|;|Uronates|	1.23232	0.105225	0.00963953	0.516111	0.170427	0.025329	1.18243	0.0744056	0.000623498	2.41475	0.0744056	8.62191e-05
PM1	B7	PM1-B7	D,L-alpha-Glycerol-Phosphate	|GLYCEROL-3P|	C00093	eco00561;eco00564;eco01100;eco01110;eco02010	Glycerolipid metabolism;Glycerophospholipid metabolism;Metabolic pathways;Biosynthesis of secondary metabolites;ABC transporters	NA	NA	0.842306	0.0924156	0.0129546	0.526089	0.14341	0.00626479	1.50993	0.0653477	0.000426395	2.35224	0.0653477	8.25562e-05
PM1	C12	PM1-C12	Thymidine	|THYMIDINE|	C00214	eco00240;eco01100	Pyrimidine metabolism;Metabolic pathways	|THYMIDINE|	|All-Nucleosides|;|Deoxy-Ribonucleosides|;|Nucleosides|;|Organic-heterocyclic-compound|;|Organonitrogen-Heterocyclic-Compounds|;|Pyrimidine-Deoxyribonucleosides|;|Pyrimidine-Nucleosides|;|Pyrimidines|	1.16124	0.201118	0.0280649	0.562069	0.167324	0.0121611	1.18512	0.142212	0.00384272	2.34636	0.142212	0.000338624
PM2A	B1	PM2A-B1	N-Acetyl-DGalactosamine	|N-acetyl-D-galactosamine|	C01074	NA	NA	|CPD-3604|	|Amino-Sugars|;|Carbohydrates|;|Glycans|;|Hexosamines|;|Monosaccharides|;|N-acetyl-D-hexosamines|;|Sugar|	0.86114	0.158108	0.0303149	0.578889	0.126268	0.00068922	1.04886	0.111799	0.00262081	1.91	0.111799	0.000318227
PM1	C4	PM1-C4	D-Ribose	|RIBOSE|	C00121	eco00030;eco02010;eco02030	Pentose phosphate pathway;ABC transporters;Bacterial chemotaxis	|CPD0-1108|;|CPD-10330|;|CPD-15829|;|CPD0-1110|;|CPD-15818|	|Aldehydes-Or-Ketones|;|Aldehydes|;|Aldopentoses|;|Aldoses|;|Carbohydrates|;|Glycans|;|Monosaccharides|;|Pentoses|;|RIBOSE|;|Sugar|;|Aldopyranoses|;|D-aldopyranoses|	0.642817	0.132002	0.0375401	1.5106	0.183365	4.4347e-08	1.73223	0.0933395	0.000459521	2.37505	0.0933395	0.000127101
PM2A	B12	PM2A-B12	3-0-beta-D-Galactopyranosyl-D-Arabinose	|CPD-3785|	NA	NA	NA	|CPD-3785|	|Carbohydrates|;|Disaccharides|;|Glycans|;|Oligosaccharides|	0.686361	0.115611	0.027472	1.55629	0.184988	2.94828e-08	1.18499	0.0817496	0.000734022	1.87135	0.0817496	0.000138597
PM1	F12	PM1-F12	Inosine	|INOSINE|	C00294	eco00230;eco01100	Purine metabolism;Metabolic pathways	|INOSINE|	|All-Nucleosides|;|Nucleosides|;|Organic-heterobicyclic-compounds|;|Organic-heterocyclic-compound|;|Organonitrogen-Heterocyclic-Compounds|;|Purine-Nucleosides|;|Purine-Ribonucleosides|;|Purines|;|Ribonucleosides|	0.939004	0.115581	0.0146042	0.717764	0.177181	0.00249672	1.10849	0.0817284	0.000876093	2.04749	0.0817284	0.000127421
PM1	G10	PM1-G10	Methyl Pyruvate	|CPD-3573|	NA	NA	NA	|CPD-3573|	|Esters|	1.23394	0.0714256	0.00772618	0.728249	0.227128	0.0192782	1.0928	0.0505055	0.000426395	2.32674	0.0505055	8.25562e-05
PM1	C7	PM1-C7	D-Fructose	|BETA-D-FRUCTOSE|	C00095	eco00051;eco00052;eco00500;eco01100;eco01120;eco02010;eco02060	Fructose and mannose metabolism;Galactose metabolism;Starch and sucrose metabolism;Metabolic pathways;Microbial metabolism in diverse environments;ABC transporters;Phosphotransferase system (PTS)	|BETA-D-FRUCTOSE|	|Carbohydrates|;|D-Hexoses|;|Fructose|;|Glycans|;|Hexoses|;|Modified-Sugars|;|Monosaccharides|;|Sugar|	0.736395	0.170383	0.047433	1.78085	0.126927	1.35934e-13	1.37216	0.120479	0.00147671	2.10856	0.120479	0.000304091
PM1	B3	PM1-B3	Glycerol	|GLYCEROL|	C00116	eco00040;eco00052;eco00561;eco01100;eco02010	Pentose and glucuronate interconversions;Galactose metabolism;Glycerolipid metabolism;Metabolic pathways;ABC transporters	|GLYCEROL|	|Alcohols|;|Carbohydrates|;|Glycans|;|Sugar-alcohols|;|Sugar|	0.746093	0.110688	0.0202973	1.24824	0.139949	7.21538e-09	1.76406	0.0782681	0.000426395	2.51015	0.0782681	8.62191e-05
PM1	C11	PM1-C11	D-Melibiose	|MELIBIOSE|	C05402	eco00052;eco02010	Galactose metabolism;ABC transporters	|MELIBIOSE|	|Carbohydrates|;|Disaccharides|;|Glycans|;|Oligosaccharides|	0.79751	0.0882058	0.0129546	1.82344	0.1368	2.98696e-12	1.47174	0.0623709	0.000426395	2.26925	0.0623709	8.25562e-05
PM2A	B2	PM2A-B2	N-Acetyl-Neuraminic Acid	|CPD0-1123|	C00270	eco00520;eco01100	Amino sugar and nucleotide sugar metabolism;Metabolic pathways	|CPD0-1123|	|Amino-Sugars|;|Carbohydrates|;|CPD-1119|;|Glycans|;|Monosaccharides|;|Sugar|	0.809716	0.170716	0.0380956	1.05745	0.156042	1.27667e-06	1.2185	0.120715	0.0021177	2.02821	0.120715	0.000334667
PM1	C1	PM1-C1	D-Glucose-6-Phosphate	|Glucose-6-phosphate|	C00092	eco00500;eco00521;eco00562;eco01100;eco01130;eco02020;eco02060	Starch and sucrose metabolism;Streptomycin biosynthesis;Inositol phosphate metabolism;Metabolic pathways;Biosynthesis of antibiotics;Two-component system;Phosphotransferase system (PTS)	|ALPHA-GLC-6-P|;|GLC-6-P|	|Carbohydrate-Derivatives|;|Carbohydrates|;|Glycans|;|HEXOSE-6-PHOSPHATES|;|Hexose-phosphates|;|SUGAR-6-PHOSPHATES|;|Sugar-Phosphate|	1.19355	0.106753	0.00963953	0.822956	0.148738	3.73774e-05	0.983409	0.0754855	0.000962049	2.17696	0.0754855	0.000102669
PM1	D8	PM1-D8	alpha-Methyl-D-Galactoside	|CPD-3565|	C03619	eco02010	ABC transporters	|CPD-3565|	|Carbohydrate-Derivatives|;|Carbohydrates|;|Galactosides|;|Glycans|;|Glycosides|	0.85208	0.131314	0.0216134	1.11248	0.142365	8.82265e-08	1.65209	0.0928527	0.000516743	2.50417	0.0928527	0.000112088
PM1	A8	PM1-A8	L-Proline	|PRO|	C00148	eco00330;eco00332;eco00401;eco00970;eco01100;eco01110;eco01130;eco01230;eco02010	Arginine and proline metabolism;Carbapenem biosynthesis;Novobiocin biosynthesis;Aminoacyl-tRNA biosynthesis;Metabolic pathways;Biosynthesis of secondary metabolites;Biosynthesis of antibiotics;Biosynthesis of amino acids;ABC transporters	|PRO|	|All-Amino-Acids|;|Alpha-Amino-Acids|;|Amino-Acids-20|;|Amino-Acids|;|Carboxylates|;|L-Amino-Acids|;|Neutral-Amino-Acids|;|Non-polar-amino-acids|	0.866952	0.0674012	0.00963953	1.06404	0.131832	8.82265e-08	1.12952	0.0476598	0.000426395	1.99647	0.0476598	8.25562e-05
PM1	A3	PM1-A3	N-Acetyl-D-Glucosamine	|N-acetyl-D-glucosamine|	C00140	eco00520;eco01100;eco02010;eco02060	Amino sugar and nucleotide sugar metabolism;Metabolic pathways;ABC transporters;Phosphotransferase system (PTS)	NA	NA	1.03037	0.089167	0.00963953	0.87419	0.277391	0.0192782	0.946716	0.0630506	0.000687562	1.97709	0.0630506	8.87907e-05
PM1	C9	PM1-C9	alpha-D-Glucose	|ALPHA-GLUCOSE|	C00031	eco00010;eco00030;eco00052;eco00500;eco00520;eco00521;eco01100;eco01110;eco01130;eco02010;eco02020;eco02060	Glycolysis / Gluconeogenesis;Pentose phosphate pathway;Galactose metabolism;Starch and sucrose metabolism;Amino sugar and nucleotide sugar metabolism;Streptomycin biosynthesis;Metabolic pathways;Biosynthesis of secondary metabolites;Biosynthesis of antibiotics;ABC transporters;Two-component system;Phosphotransferase system (PTS)	|ALPHA-GLUCOSE|	|Aldehydes-Or-Ketones|;|Aldehydes|;|Aldohexoses|;|Aldopyranoses|;|Aldoses|;|Carbohydrates|;|D-aldopyranoses|;|D-Aldoses|;|D-Glucose|;|D-Hexoses|;|Glucose|;|Glycans|;|Hexoses|;|Monosaccharides|;|Sugar|	1.17859	0.126502	0.0129546	1.45189	0.118196	1.22498e-11	0.877152	0.0894506	0.00232094	2.05574	0.0894506	0.000138597
PM2A	A10	PM2A-A10	Laminarin	|CPD-3602|	C00771	NA	NA	NA	NA	0.883253	0.185876	0.0380956	1.22157	0.132961	2.9241e-08	1.04985	0.131434	0.00427001	1.93311	0.131434	0.000485912
PM1	A6	PM1-A6	D-Galactose	|D-Galactose|	C00124	eco00052;eco01100;eco02030;eco02060	Galactose metabolism;Metabolic pathways;Bacterial chemotaxis;Phosphotransferase system (PTS)	|CPD0-2485|;|CPD0-2486|;|ALPHA-D-GALACTOSE|;|GALACTOSE|;|CPD-15590|	|Aldehydes-Or-Ketones|;|Aldehydes|;|Aldohexoses|;|Aldoses|;|Carbohydrates|;|D-Aldoses|;|D-Galactose|;|D-Hexoses|;|Glycans|;|Hexoses|;|Monosaccharides|;|Sugar|;|Aldopyranoses|;|D-aldopyranoses|	0.916091	0.0991785	0.0129546	1.61063	0.120028	6.21387e-13	1.5351	0.0701298	0.000426395	2.45119	0.0701298	8.25562e-05
PM1	A10	PM1-A10	D-Trehalose	|TREHALOSE|	C01083	eco00500;eco01100;eco01110;eco02010;eco02060	Starch and sucrose metabolism;Metabolic pathways;Biosynthesis of secondary metabolites;ABC transporters;Phosphotransferase system (PTS)	|TREHALOSE|	|Carbohydrates|;|Disaccharides|;|Glycans|;|Oligosaccharides|	0.926647	0.108108	0.0137719	1.42672	0.148432	2.07642e-09	1.21699	0.0764441	0.000623498	2.14364	0.0764441	0.000107252
PM1	B8	PM1-B8	D-Xylose	|D-Xylose|	C00181	eco00040;eco00520;eco01100;eco02010	Pentose and glucuronate interconversions;Amino sugar and nucleotide sugar metabolism;Metabolic pathways;ABC transporters	|XYLOSE|;|BETA-D-XYLOSE|;|CPD-15377|	|Aldehydes-Or-Ketones|;|Aldehydes|;|Aldopentoses|;|Aldopyranoses|;|Aldoses|;|Carbohydrates|;|D-aldopyranoses|;|D-L-Xylose|;|D-Pentoses|;|Glycans|;|Monosaccharides|;|Pentoses|;|Sugar|	0.927715	0.141949	0.0214674	1.09789	0.136834	7.10891e-08	1.49056	0.100373	0.000687562	2.41827	0.100373	0.000138216
PM1	E3	PM1-E3	D-Glucose-1-Phosphate	|GLC-1-P|	C00103	eco00010;eco00040;eco00052;eco00500;eco00520;eco00521;eco00523;eco00525;eco01100;eco01110;eco01120;eco01130	Glycolysis / Gluconeogenesis;Pentose and glucuronate interconversions;Galactose metabolism;Starch and sucrose metabolism;Amino sugar and nucleotide sugar metabolism;Streptomycin biosynthesis;Polyketide sugar unit biosynthesis;Acarbose and validamycin biosynthesis;Metabolic pathways;Biosynthesis of secondary metabolites;Microbial metabolism in diverse environments;Biosynthesis of antibiotics	|GLC-1-P|	|Aldose-Phosphates|;|Alpha-Hexose-1-Phosphates|;|Carbohydrate-Derivatives|;|Carbohydrates|;|Glycans|;|Hexose-1-Phosphate|;|Hexose-phosphates|;|Sugar-1-Phosphate|;|Sugar-Phosphate|	0.941554	0.0967309	0.0129546	1.59468	0.192216	5.9432e-08	1.59619	0.0683991	0.000426395	2.53774	0.0683991	8.25562e-05
PM1	A11	PM1-A11	D-Mannose	|CPD-13559|	C00159	eco00051;eco00052;eco00520;eco01100;eco02010;eco02060	Fructose and mannose metabolism;Galactose metabolism;Amino sugar and nucleotide sugar metabolism;Metabolic pathways;ABC transporters;Phosphotransferase system (PTS)	|CPD-13559|	|Aldehydes-Or-Ketones|;|Aldehydes|;|Aldohexoses|;|Aldopyranoses|;|Aldoses|;|Carbohydrates|;|D-aldopyranoses|;|D-Aldoses|;|D-Hexoses|;|Glycans|;|Hexoses|;|Mannoses|;|Monosaccharides|;|Sugar|	0.948036	0.0837487	0.00963953	1.14099	0.142472	8.82265e-08	1.42353	0.0592193	0.000426395	2.37157	0.0592193	8.25562e-05
PM1	B11	PM1-B11	D-Mannitol	|MANNITOL|	C00392	eco00051;eco02010;eco02060	Fructose and mannose metabolism;ABC transporters;Phosphotransferase system (PTS)	|MANNITOL|	|Alcohols|;|Carbohydrates|;|Glycans|;|Hexitols|;|Sugar-alcohols|;|Sugar|	0.97281	0.0946465	0.0112649	1.64888	0.151449	3.71069e-10	1.31661	0.0669252	0.000426395	2.28942	0.0669252	8.25562e-05
PM1	D9	PM1-D9	alpha-D-Lactose	|Alpha-lactose|	C00243	eco00052;eco01100;eco02010;eco02060	Galactose metabolism;Metabolic pathways;ABC transporters;Phosphotransferase system (PTS)	|Alpha-lactose|	|Carbohydrates|;|Disaccharides|;|Glycans|;|Oligosaccharides|	0.975533	0.157467	0.0246828	1.73382	0.143902	3.96209e-11	1.3135	0.111346	0.00133341	2.28903	0.111346	0.000205461
PM1	H8	PM1-H8	Pyruvic Acid	|PYRUVATE|	C00022	eco00010;eco00020;eco00030;eco00040;eco00053;eco00250;eco00260;eco00261;eco00270;eco00290;eco00330;eco00350;eco00360;eco00362;eco00430;eco00440;eco00473;eco00620;eco00621;eco00622;eco00630;eco00650;eco00660;eco00680;eco00730;eco00760;eco00770;eco00900;eco01100;eco01110;eco01120;eco01130;eco01200;eco01210;eco01220;eco01230;eco01502;eco02060	Glycolysis / Gluconeogenesis;Citrate cycle (TCA cycle);Pentose phosphate pathway;Pentose and glucuronate interconversions;Ascorbate and aldarate metabolism;Alanine, aspartate and glutamate metabolism;Glycine, serine and threonine metabolism;Monobactam biosynthesis;Cysteine and methionine metabolism;Valine, leucine and isoleucine biosynthesis;Arginine and proline metabolism;Tyrosine metabolism;Phe…	|PYRUVATE|	|2-Oxo-Acids|;|2-Oxo-carboxylates|;|Carboxylates|;|Short-Chain-Carboxylates|	0.977898	0.064203	0.00772618	0.991186	0.168578	1.51616e-05	1.36118	0.0453984	0.000426395	2.33908	0.0453984	8.25562e-05
PM1	A2	PM1-A2	L-Arabinose	|L-ARABINOSE|	C00259	eco00040;eco00053;eco00520;eco01100;eco02010	Pentose and glucuronate interconversions;Ascorbate and aldarate metabolism;Amino sugar and nucleotide sugar metabolism;Metabolic pathways;ABC transporters	|CPD-15699|;|CPD-12045|;|ARABINOSE|	|Aldehydes-Or-Ketones|;|Aldehydes|;|Aldopentoses|;|Aldoses|;|Arabinoses|;|Carbohydrates|;|Glycans|;|L-ARABINOSE|;|Monosaccharides|;|Pentoses|;|Sugar|;|Arabinofuranoses|;|Aldopyranoses|;|Arabinopyranoses|;|L-aldopyranoses|	0.994736	0.104162	0.0129546	1.67876	0.145075	2.04413e-11	1.00087	0.0736535	0.000876093	1.9956	0.0736535	0.000112088
PM1	H10	PM1-H10	D-Galacturonic Acid	|D-GALACTUROTE|	C00333	eco00040;eco00053;eco00520;eco01100;eco02010	Pentose and glucuronate interconversions;Ascorbate and aldarate metabolism;Amino sugar and nucleotide sugar metabolism;Metabolic pathways;ABC transporters	|CPD-12523|;|CPD-15633|	|Carbohydrates|;|Carboxylates|;|Glycans|;|Monocarboxylates|;|Uronates|	1.18446	0.0785311	0.00772618	1.3192	0.22069	1.16984e-05	1.01956	0.0555299	0.000467152	2.20402	0.0555299	8.25562e-05
PM1	C2	PM1-C2	D-Galactonic Acid-gamma-Lactone	|D-GALACTONO-1-4-LACTONE|	C03383	eco00052;eco01100	Galactose metabolism;Metabolic pathways	|D-GALACTONO-1-4-LACTONE|	|Esters|;|Gamma-lactones|;|Lactones|	1.02525	0.122221	0.0139594	1.58803	0.105644	2.68507e-14	1.41559	0.0864231	0.000581526	2.44084	0.0864231	0.000107252
PM1	B2	PM1-B2	D-Sorbitol	|SORBITOL|	C00794	eco00051;eco00052;eco01100;eco02010;eco02060	Fructose and mannose metabolism;Galactose metabolism;Metabolic pathways;ABC transporters;Phosphotransferase system (PTS)	|SORBITOL|	|Alcohols|;|Carbohydrates|;|Glycans|;|Hexitols|;|Sugar-alcohols|;|Sugar|	1.05945	0.0974893	0.00963953	1.50671	0.224537	1.55922e-06	1.3949	0.0689354	0.000426395	2.45435	0.0689354	8.25562e-05
PM1	H9	PM1-H9	L-Galactonic Acid-gamma-Lactone	|CPD-330|	C01115	eco00053;eco01100;eco01110	Ascorbate and aldarate metabolism;Metabolic pathways;Biosynthesis of secondary metabolites	|CPD-330|	|Esters|;|Gamma-lactones|;|Lactones|	1.15921	0.0870217	0.00963953	1.21746	0.186184	3.32869e-06	1.07489	0.0615337	0.000531052	2.23411	0.0615337	8.25562e-05
PM1	B12	PM1-B12	L-Glutamic Acid	|GLT|	C00025	eco00220;eco00250;eco00330;eco00332;eco00340;eco00430;eco00471;eco00480;eco00630;eco00650;eco00660;eco00860;eco00910;eco00970;eco01100;eco01110;eco01120;eco01130;eco01200;eco01210;eco01230;eco02010;eco02020	Arginine biosynthesis;Alanine, aspartate and glutamate metabolism;Arginine and proline metabolism;Carbapenem biosynthesis;Histidine metabolism;Taurine and hypotaurine metabolism;D-Glutamine and D-glutamate metabolism;Glutathione metabolism;Glyoxylate and dicarboxylate metabolism;Butanoate metabolism;C5-Branched dibasic acid metabolism;Porphyrin and chlorophyll metabolism;Nitrogen metabolism;Amino…	|GLT|	|All-Amino-Acids|;|Alpha-Amino-Acids|;|Amino-Acids-20|;|Amino-Acids|;|Carboxylates|;|L-Amino-Acids|;|Polar-amino-acids|	1.10211	0.0980662	0.00963953	1.15743	0.138652	2.9241e-08	1.28629	0.0693433	0.000459521	2.3884	0.0693433	8.25562e-05
PM1	B1	PM1-B1	D-Serine	|D-SERINE|	C00740	eco00260;eco01100;eco01502	Glycine, serine and threonine metabolism;Metabolic pathways;Vancomycin resistance	|D-SERINE|	|All-Amino-Acids|;|Amino-Acids|;|Carboxylates|;|D-Amino-Acids|	1.114	0.102292	0.00963953	1.39724	0.150215	2.31702e-09	1.44457	0.0723314	0.000426395	2.55857	0.0723314	8.25562e-05
PM1	B6	PM1-B6	D-Gluconic Acid	|GLUCOTE|	C00257	eco00030;eco01100;eco01110;eco01120;eco01130;eco01200	Pentose phosphate pathway;Metabolic pathways;Biosynthesis of secondary metabolites;Microbial metabolism in diverse environments;Biosynthesis of antibiotics;Carbon metabolism	|GLUCONATE|	|Aldonic-Acids|;|Carbohydrate-acids|;|Carbohydrates|;|Carboxylates|;|Monocarboxylates|	1.28228	0.0868164	0.00772618	1.7039	0.24827	1.5179e-06	1.20988	0.0613885	0.000426395	2.49215	0.0613885	8.25562e-05

## Sheet: E. coli_OP50_EcoCyc_enrichment
Class	Hierarchy	Ec_Ant	Ec_Syn	Ce_Ant	Ce_Syn
|dicarboxylate|	2	0.223712	0.00384133	1	0.492046
|C4-dicarboxylates|	3	0.599408	0.00200298	1	0.399946
|All-Nucleosides|	1	2.84831e-06	1	0.845721	0.33238
|Organic-heterocyclic-compound|	1	0.000541075	1	0.630399	0.942815
|Peptides|	1	6.08762e-09	1	0.968528	0.683238
|DIPEPTIDES|	2	6.08762e-09	1	0.968528	0.683238
|Hydroxy-carboxylates|	2	0.00318764	1	1	0.33238
|Nucleosides|	2	6.47163e-06	1	0.122733	1
|Organic-heterobicyclic-compounds|	2	0.00443458	1	0.630399	0.459325
|Organonitrogen-Heterocyclic-Compounds|	2	0.000541075	1	0.630399	0.942815
|Purines|	3	0.00443458	1	0.630399	0.459325
|Ribonucleosides|	3	0.000830463	1	0.470517	1
|Purine-Nucleosides|	4	0.00673322	1	0.41784	1
|Amino-Sugars|	5	3.02891e-08	1	0.116646	1
|Neutral-Amino-Acids|	5	0.000830463	1	0.470517	0.357339
|SUGAR-6-PHOSPHATES|	5	0.00673322	1	0.0645314	1
|Hexosamines|	6	3.48297e-07	1	0.470517	1
|N-acetyl-D-hexosamines|	7	7.32429e-05	1	0.352935	1
|L-Amino-Acids|	3	0.00722039	0.00384133	0.204907	0.285823
|Polar-amino-acids|	3	0.0224569	0.00990944	0.844942	0.601055
|Amino-Acids-20|	4	0.00379771	0.0306206	0.159287	0.285823
|Alpha-Amino-Acids|	3	0.0108115	0.0519908	0.0875097	0.0481064
|All-Amino-Acids|	1	0.0340918	0.0010118	0.0935601	0.043594
|Amino-Acids|	2	0.0340918	0.0010118	0.0935601	0.043594
|Lactones|	2	0.050393	1	0.00189041	1
|Gamma-lactones|	3	0.050393	1	0.00189041	1
|Glycosides|	4	0.461207	1	0.000126726	1
|Modified-Sugars|	4	0.461207	1	0.00443576	1
|L-Hexoses|	6	0.533147	1	0.0080901	1
|6-Deoxyhexoses|	7	1	1	0.0432221	1
|Alcohols|	1	5.65977e-05	0.845093	0.0156831	0.623761
|Aldehydes-Or-Ketones|	1	1.03667e-15	1	5.8935e-22	1
|Carbohydrates|	1	1.23281e-40	0.694166	6.97449e-40	0.33238
|Esters|	1	0.00673322	1	0.000126726	1
|Aldehydes|	2	4.22307e-16	1	2.20487e-22	1
|Glycans|	2	5.55975e-40	0.694166	5.31848e-39	0.33238
|Monocarboxylates|	2	3.28627e-05	0.128524	5.5647e-06	1
|Carbohydrate-Derivatives|	3	0.00160448	1	4.08028e-05	1
|Oligosaccharides|	3	4.10082e-06	0.845093	9.59647e-06	1
|Sugar|	3	1.64302e-29	0.71665	3.40309e-23	0.285823
|Uronates|	3	4.76772e-06	1	1.43193e-06	1
|Disaccharides|	4	0.00960286	0.712077	0.000387984	1
|Monosaccharides|	4	1.6122e-24	1	3.77091e-22	0.356205
|Sugar-alcohols|	4	8.00972e-05	0.712077	0.0430979	0.506542
|Sugar-Phosphate|	4	0.00154251	1	0.012606	1
|Aldoses|	5	4.22307e-16	1	2.20487e-22	1
|Hexose-phosphates|	5	0.000830463	1	0.0080901	1
|Hexoses|	5	8.71323e-07	1	8.92552e-11	1
|Pentoses|	5	6.08762e-09	0.945721	2.01609e-10	0.683238
|Aldopentoses|	6	1.26677e-09	1	3.62238e-11	1
|Aldopyranoses|	6	4.79659e-08	1	8.06547e-13	1
|D-Aldoses|	6	1.53863e-07	1	2.13199e-08	1
|D-Hexoses|	6	5.37157e-08	1	5.2338e-09	1
|D-Pentoses|	6	0.0272518	1	0.0180788	1
|HEXOSE-6-PHOSPHATES|	6	0.00318764	1	0.0432221	1
|Aldohexoses|	7	1.53863e-07	1	2.13199e-08	1
|Arabinoses|	7	0.0272518	1	0.0180788	1
|D-aldopyranoses|	7	5.37157e-08	1	5.2338e-09	1
|RIBOSE|	7	4.76772e-06	1	1.43193e-06	1
|D-Galactose|	8	4.76772e-06	1	1.43193e-06	1
|Carboxylates|	1	1.39257e-07	1.62739e-09	5.5647e-06	0.00714545

## Sheet: E. coli_OP50_KEGG_enrichment
PathwayID	Pathway	Ec_Ant	Ec_Syn	Ce_Ant	Ce_Syn
eco00010	Glycolysis / Gluconeogenesis	1	1	1	0.304845
eco00020	Citrate cycle (TCA cycle)	1	1	1	1
eco00030	Pentose phosphate pathway	1	0.961874	1	0.211452
eco00040	Pentose and glucuronate interconversions	1	0.487549	1	0.223815
eco00051	Fructose and mannose metabolism	1	0.961874	1	0.573916
eco00052	Galactose metabolism	1	4.24679e-05	1	0.000115903
eco00053	Ascorbate and aldarate metabolism	1	0.412394	1	0.0376155
eco00121	Secondary bile acid biosynthesis	1	1	1	1
eco00130	Ubiquinone and other terpenoid-quinone biosynthesis	1	1	1	1
eco00190	Oxidative phosphorylation	1	1	1	1
eco00220	Arginine biosynthesis	1	1	1	1
eco00230	Purine metabolism	1	1	1	1
eco00240	Pyrimidine metabolism	1	1	1	1
eco00250	Alanine, aspartate and glutamate metabolism	1	1	1	1
eco00260	Glycine, serine and threonine metabolism	1	1	1	1
eco00261	Monobactam biosynthesis	1	1	1	1
eco00270	Cysteine and methionine metabolism	1	1	1	1
eco00280	Valine, leucine and isoleucine degradation	1	1	1	0.945055
eco00290	Valine, leucine and isoleucine biosynthesis	1	1	1	1
eco00300	Lysine biosynthesis	1	1	1	1
eco00310	Lysine degradation	1	1	1	1
eco00330	Arginine and proline metabolism	1	1	1	1
eco00332	Carbapenem biosynthesis	1	0.988309	1	0.945055
eco00340	Histidine metabolism	1	1	1	1
eco00350	Tyrosine metabolism	1	1	1	1
eco00360	Phenylalanine metabolism	1	1	1	1
eco00361	Chlorocyclohexane and chlorobenzene degradation	1	1	1	1
eco00362	Benzoate degradation	1	0.988309	1	0.945055
eco00380	Tryptophan metabolism	1	1	1	1
eco00400	Phenylalanine, tyrosine and tryptophan biosynthesis	1	1	1	1
eco00401	Novobiocin biosynthesis	1	1	1	1
eco00410	beta-Alanine metabolism	1	1	1	1
eco00430	Taurine and hypotaurine metabolism	1	1	1	1
eco00440	Phosphonate and phosphinate metabolism	1	1	1	1
eco00450	Selenocompound metabolism	1	0.988309	1	1
eco00460	Cyanoamino acid metabolism	1	1	1	1
eco00471	D-Glutamine and D-glutamate metabolism	1	0.988309	1	1
eco00473	D-Alanine metabolism	1	0.351574	1	1
eco00480	Glutathione metabolism	1	1	1	1
eco00500	Starch and sucrose metabolism	1	0.351574	1	0.0356337
eco00520	Amino sugar and nucleotide sugar metabolism	1	0.0136846	1	0.0706514
eco00523	Polyketide sugar unit biosynthesis	1	0.988309	1	0.945055
eco00525	Acarbose and validamycin biosynthesis	1	0.988309	1	0.945055
eco00550	Peptidoglycan biosynthesis	1	1	1	1
eco00561	Glycerolipid metabolism	1	0.988309	1	1
eco00562	Inositol phosphate metabolism	1	0.988309	1	0.304845
eco00564	Glycerophospholipid metabolism	1	1	1	1
eco00600	Sphingolipid metabolism	1	1	1	1
eco00620	Pyruvate metabolism	1	1	1	1
eco00621	Dioxin degradation	1	0.988309	1	0.945055
eco00622	Xylene degradation	1	0.988309	1	0.945055
eco00625	Chloroalkane and chloroalkene degradation	1	1	1	1
eco00627	Aminobenzoate degradation	1	1	1	1
eco00630	Glyoxylate and dicarboxylate metabolism	1	1	1	1
eco00640	Propanoate metabolism	1	1	1	1
eco00650	Butanoate metabolism	1	1	1	1
eco00660	C5-Branched dibasic acid metabolism	1	1	1	1
eco00680	Methane metabolism	1	1	1	1
eco00730	Thiamine metabolism	1	1	1	1
eco00740	Riboflavin metabolism	1	1	1	1
eco00760	Nicotinate and nicotinamide metabolism	1	1	1	1
eco00770	Pantothenate and CoA biosynthesis	1	1	1	1
eco00780	Biotin metabolism	1	1	1	1
eco00790	Folate biosynthesis	1	1	1	1
eco00860	Porphyrin and chlorophyll metabolism	1	1	1	1
eco00900	Terpenoid backbone biosynthesis	1	0.988309	1	0.945055
eco00910	Nitrogen metabolism	1	1	1	1
eco00920	Sulfur metabolism	1	1	1	1
eco00930	Caprolactam degradation	1	1	1	1
eco00970	Aminoacyl-tRNA biosynthesis	1	1	1	1
eco01100	Metabolic pathways	1	0.961874	1	1
eco01110	Biosynthesis of secondary metabolites	1	1	1	1
eco01120	Microbial metabolism in diverse environments	1	1	1	1
eco01130	Biosynthesis of antibiotics	1	1	1	1
eco01200	Carbon metabolism	1	1	1	1
eco01210	2-Oxocarboxylic acid metabolism	1	1	1	1
eco01220	Degradation of aromatic compounds	1	1	1	1
eco01230	Biosynthesis of amino acids	1	1	1	1
eco01503	Cationic antimicrobial peptide (CAMP) resistance	1	1	1	1
eco02010	ABC transporters	1	0.961874	1	0.0356337
eco02020	Two-component system	1	0.988309	1	0.945055
eco02024	Quorum sensing	1	1	1	1
eco02026	Biofilm formation - Escherichia coli	1	1	1	1
eco02030	Bacterial chemotaxis	1	0.988309	1	0.304845
eco02060	Phosphotransferase system (PTS)	1	0.00154684	1	0.000296356
eco04122	Sulfur relay system	1	1	1	1

## Sheet: E. coli_OP50_Venn
Plate	Well	Index	MetaboliteU	EcoCycID	KEGG_ID	Ec_Antagonistic	Ec_Synergistic	Ce_Antagonistic	Ce_Synergistic
PM3B	C1	PM3B-C1	L-Tyrosine_N	|TYR|	C00082		TRUE
PM2A	F9	PM2A-F9	Sorbic Acid	|CPD-3624|					TRUE
PM4A	G2	PM4A-G2	S-Methyl-L-Cysteine	|S-METHYL-L-CYSTEINE|	C03540
PM3B	G10	PM3B-G10	D,L-delta-Amino-Caprylic Acid	|CPD-3687|
PM1	H6	PM1-H6	L-Lyxose	|L-LYXOSE|	C01508		TRUE
PM1	G7	PM1-G7	Acetoacetic Acid	|3-KETOBUTYRATE|	C00164		TRUE	TRUE
PM4A	E11	PM4A-E11	Inositol Hexaphosphate	|MI-HEXAKISPHOSPHATE|	C01204
PM2A	B9	PM2A-B9	2-Deoxy-D-Ribose	|2-DEOXYRIBOSE|	C01801				TRUE
PM2A	E11	PM2A-E11	Itaconic Acid	|ITACOTE|	C00490	TRUE			TRUE
PM4A	A3	PM4A-A3	Pyrophosphate	|PPI|	C00013
PM4A	E6	PM4A-E6	Phosphono Acetic Acid	|CPD-764|	C05682				TRUE
PM4A	G11	PM4A-G11	L-Methionine Sulfoxide	|L-Methionine-sulfoxides|	C02989
PM3B	C6	PM3B-C6	D-Glutamic Acid	|D-GLT|	C00217		TRUE		TRUE
PM2A	B10	PM2A-B10	i-Erythritol	|ERYTHRITOL|	C00503		TRUE		TRUE
PM1	G11	PM1-G11	D-Malic Acid	|CPD-660|	C00497		TRUE
PM2A	F8	PM2A-F8	Sebacic Acid	|CPD-3623|	C08277				TRUE
PM3B	G2	PM3B-G2	Xanthosine	|XANTHOSINE|	C01762
PM4A	H6	PM4A-H6	Taurine	|TAURINE|	C00245
PM2A	H9	PM2A-H9	Dihydroxy Acetone	|DIHYDROXYACETONE|	C00184	TRUE			TRUE
PM1	G4	PM1-G4	L-Threonine	|THR|	C00188
PM2A	F1	PM2A-F1	D-Lactic Acid Methyl Ester	|CPD-3621|		TRUE			TRUE
PM4A	H1	PM4A-H1	L-Djenkolic Acid	|CPD-3740|	C08275
PM4A	B7	PM4A-B7	D-3-Phospho-Glyceric Acid	|G3P|	C00197
PM2A	E8	PM2A-E8	beta-Hydroxy Butyric Acid	|CPD-335|	C01089				TRUE
PM1	F7	PM1-F7	Propionic Acid	|PROPIOTE|	C00163
PM4A	B1	PM4A-B1	Thiophosphate_P	|CPD-3734|
PM4A	B6	PM4A-B6	D-2-Phospho-Glyceric Acid	|2-PG|	C00631
PM2A	B11	PM2A-B11	D-Fucose	|D-Fucoses|	C01018
PM1	F9	PM1-F9	Glycolic Acid	|GLYCOLLATE|	C00160		TRUE
PM4A	H12	PM4A-H12	Tetramethylene Sulfone	|CPD-3747|
PM4A	E10	PM4A-E10	Thymidine-5'-monophosphate	|TMP|	C00364
PM1	G5	PM1-G5	L-Alanine	|L-ALPHA-ALANINE|	C00041	TRUE			TRUE
PM2A	F12	PM2A-F12	L-Tartaric Acid	|TARTRATE|	C00898
PM2A	E4	PM2A-E4	Citramalic Acid	|CPD-14325|	C00815		TRUE		TRUE
PM3B	H11	PM3B-H11	Gly-Met	|CPD-13393|
PM4A	B11	PM4A-B11	Guanosine-2',3'-cyclic monophosphate	|CPD-3709|					TRUE
PM3B	H12	PM3B-H12	Met-Ala	|CPD-13390|		TRUE
PM4A	C7	PM4A-C7	6-Phospho-Gluconic Acid	|CPD-2961|
PM4A	A10	PM4A-A10	Adenosine-5'-monophosphate	|AMP|	C00020				TRUE
PM4A	G12	PM4A-G12	L-Methionine Sulfone	|CPD-3739|					TRUE
PM1	E2	PM1-E2	m-Tartaric Acid	|MESO-TARTRATE|	C00552
PM2A	G11	PM2A-G11	L-Lysine	|LYS|	C00047
PM2A	H6	PM2A-H6	Sec-Butylamine	|CPD-3627|
PM1	D3	PM1-D3	D-Glucosaminic Acid	|GLUCOSAMITE|	C03752			TRUE
PM4A	E7	PM4A-E7	2-Aminoethyl Phosphonic Acid	|CPD-1106|	C03557
PM2A	G12	PM2A-G12	L-Methionine	|MET|	C00073
PM1	D7	PM1-D7	alpha-Keto-Butyric Acid	|2-OXOBUTANOATE|	C00109				TRUE
PM1	D2	PM1-D2	D-Aspartic Acid	|CPD-302|	C00402		TRUE
PM3B	H1	PM3B-H1	Ala-Asp	|CPD-13404|	C02871	TRUE			TRUE
PM4A	D4	PM4A-D4	Phospho-L-Arginine	|L-ARGININE-P|	C05945
PM4A	H11	PM4A-H11	Methane Sulfonic Acid	|CPD-3746|	C11145
PM2A	B6	PM2A-B6	D-Arabitol	|CPD-355|	C01904
PM4A	D12	PM4A-D12	Uridine-3',5'-cyclic-monophosphate	|CPD-3727|
PM1	A7	PM1-A7	L-Aspartic Acid	|L-ASPARTATE|	C00049		TRUE		TRUE
PM4A	A11	PM4A-A11	Adenosine-2',3'-cyclic monophosphate	|CPD-3707|
PM2A	A8	PM2A-A8	Glycogen		C00182
PM1	C3	PM1-C3	D,L-Malic Acid	|RS-Malate|	C00497
PM4A	G5	PM4A-G5	Glutathione_S	|GLUTATHIONE|	C00051
PM2A	D11	PM2A-D11	delta-Amino Valeric Acid	|5-AMINOPENTANOATE|	C00431
PM1	D1	PM1-D1	L-Asparagine	|ASN|	C00152
PM2A	C6	PM2A-C6	alpha-Methyl-D-Glucoside	|CPD-3582|
PM2A	D12	PM2A-D12	Butyric Acid	|BUTYRIC_ACID|	C00246
PM2A	G3	PM2A-G3	N-Acetyl-L-Glutamic Acid	|ACETYL-GLU|	C00624
PM4A	G3	PM4A-G3	Cystathionine	|L-CYSTATHIONINE|	C00542		TRUE
PM4A	B10	PM4A-B10	Guanosine-5'-monophosphate	|GMP|	C00144	TRUE
PM4A	G10	PM4A-G10	N-Acetyl-D,L-Methionine	|CPD-3738|	C02712
PM4A	G6	PM4A-G6	D,L-Ethionine	|ETHIONINE|	C11227
PM4A	H10	PM4A-H10	2-Hydroxyethane Sulfonic Acid	|CPD-3745|	C05123
PM4A	D11	PM4A-D11	Uridine-2',3'-cyclic-monophosphate	|CPD-3725|	C02355
PM4A	C5	PM4A-C5	2-Deoxy-D-Glucose 6-Phosphate	|2-DEOXY-D-GLUCOSE-6-PHOSPHATE|	C06369			TRUE
PM4A	C10	PM4A-C10	Cytidine-5'-monophosphate	|CMP|	C00055
PM2A	F3	PM2A-F3	Melibionic Acid	|CPD-3801|			TRUE
PM4A	D7	PM4A-D7	O-Phospho-L-Threonine	|L-THREONINE-O-3-PHOSPHATE|
PM3B	D5	PM3B-D5	Methylamine	|METHYLAMINE|	C00218
PM4A	D8	PM4A-D8	Uridine-2'-monophosphate	|CPD-3723|	C03031
PM2A	A9	PM2A-A9	Inulin	|Inulin|	C00368
PM3B	H7	PM3B-H7	Ala-Thr	|CPD-13397|		TRUE
PM4A	D10	PM4A-D10	Uridine-5'-monophosphate	|UMP|	C00105
PM4A	A9	PM4A-A9	Adenosine-3'-monophosphate	|CPD-3706|	C01367	TRUE
PM4A	D5	PM4A-D5	O-Phospho-D-Serine	|CPD-3722|	C02532
PM3B	E9	PM3B-E9	D-Galactosamine	|GALACTOSAMINE|	C02262	TRUE
PM4A	F10	PM4A-F10	L-Cysteic Acid	|L-CYSTEATE|	C00506
PM4A	F8	PM4A-F8	D-Cysteine	|D-CYSTEINE|	C00793
PM3B	A11	PM3B-A11	L-Cysteine_N	|CYS|	C00097
PM4A	C8	PM4A-C8	Cytidine-2'-monophosphate	|CPD-3710|	C03104
PM4A	E3	PM4A-E3	Phosphocreatine	|CREATINE-P|	C02305
PM1	G12	PM1-G12	L-Malic Acid	|MAL|	C00149
PM4A	D6	PM4A-D6	O-Phospho-L-Serine	|3-P-SERINE|	C01005
PM2A	C12	PM2A-C12	Palatinose	|CPD-230|	C01742
PM2A	G8	PM2A-G8	Hydroxy-L-Proline	|4-HYDROXY-L-PROLINE|	C01015
PM4A	F7	PM4A-F7	L-Cysteine_S	|CYS|	C00097
PM4A	A7	PM4A-A7	Hypophosphite	|CPD-27|
PM4A	G9	PM4A-G9	Glycyl-L-Methionine	|CPD-13393|
PM1	F10	PM1-F10	Glyoxylic Acid	|GLYOX|	C00048
PM1	B4	PM1-B4	L-Fucose	|L-fucoses|	C01019
PM2A	H11	PM2A-H11	2,3-Butanone	|DIACETYL|	C00741
PM3B	A2	PM3B-A2	Ammonia	|AMMONIA|	C00014
PM4A	F5	PM4A-F5	Thiophosphate_S	|CPD-3734|
PM4A	C6	PM4A-C6	D-Glucosamine-6-Phosphate	|D-GLUCOSAMINE-6-P|	C00352
PM4A	H4	PM4A-H4	D,L-Lipoamide	|LIPOAMIDE|	C00248
PM4A	E8	PM4A-E8	Methylene Diphosphonic Acid	|CPD-3731|
PM3B	A5	PM3B-A5	Urea	|UREA|	C00086
PM3B	H2	PM3B-H2	Ala-Gln	|CPD-13403|		TRUE
PM1	F2	PM1-F2	Citric Acid	|CIT|	C00158
PM1	C8	PM1-C8	Acetic Acid	|ACET|	C00033
PM3B	A3	PM3B-A3	Nitrite	|NITRITE|	C00088
PM4A	E5	PM4A-E5	O-Phosphoryl Ethanolamine	|PHOSPHORYL-ETHANOLAMINE|	C00346
PM1	A9	PM1-A9	D-Alanine	|D-ALANINE|	C00133	TRUE
PM2A	F6	PM2A-F6	Quinic Acid	|QUITE|	C00296
PM3B	G12	PM3B-G12	alpha-Amino-N-Valeric Acid	|L-2-AMINOPENTANOIC-ACID|	C01826
PM4A	G4	PM4A-G4	Lanthionine	|CPD-3736|
PM4A	D3	PM4A-D3	Cysteamine-S-Phosphate	|CPD-3721|
PM2A	D4	PM2A-D4	L-Sorbose	|CPD-9569|	C00247	TRUE
PM4A	B9	PM4A-B9	Guanosine-3'-monophosphate	|CPD-3708|	C06193
PM4A	A8	PM4A-A8	Adenosine-2'-monophosphate	|CPD-3705|	C00946	TRUE
PM4A	A12	PM4A-A12	Adenosine-3',5'-cyclic monophosphate	|CAMP|	C00575
PM2A	A3	PM2A-A3	alpha-Cyclodextrin	|CPD-3782|				TRUE
PM3B	H6	PM3B-H6	Ala-Leu	|CPD-13398|	C05035	TRUE
PM4A	B8	PM4A-B8	Guanosine-2'-monophosphate	|CPD-13025|		TRUE
PM4A	A5	PM4A-A5	Tripolyphosphate	|P3I|	C00536
PM3B	E12	PM3B-E12	N-Acetyl-D-Galactosamine	|N-acetyl-D-galactosamine|	C01074
PM4A	G8	PM4A-G8	D-Methionine	|CPD-218|	C00855
PM2A	H12	PM2A-H12	3-Hydroxy 2-Butanone	|ACETOIN|	C00466
PM2A	F11	PM2A-F11	D-Tartaric Acid	|D-TARTRATE|	C02107
PM3B	F10	PM3B-F10	Uracil_N	|URACIL|	C00106
PM2A	F2	PM2A-F2	Malonic Acid	|MALOTE|	C00383
PM1	D5	PM1-D5	Tween 40	|CPD-3567|		TRUE
PM1	E7	PM1-E7	alpha-Hydroxy Butyric Acid	|CPD-3564|	C05984
PM3B	B12	PM3B-B12	L-Tryptophan_N	|TRP|	C00078
PM3B	G8	PM3B-G8	gamma-Amino-N-Butyric Acid	|4-AMINO-BUTYRATE|	C00334
PM4A	A6	PM4A-A6	Triethyl Phosphate	|CPD-3703|
PM3B	A4	PM3B-A4	Nitrate	|NITRATE|	C00244
PM1	G3	PM1-G3	L-Serine	|SER|	C00065
PM3B	G11	PM3B-G11	delta-Amino-N-Valeric Acid	|5-AMINOPENTANOATE|	C00431
PM2A	D8	PM2A-D8	Xylitol	|XYLITOL|	C00379
PM4A	C1	PM4A-C1	Phosphoenol Pyruvate	|PHOSPHO-ENOL-PYRUVATE|	C00074
PM2A	H2	PM2A-H2	L-Phenylalanine	|PHE|	C00079
PM4A	B2	PM4A-B2	Dithiophosphate_P	|CPD-3735|
PM1	D10	PM1-D10	Lactulose	|CPD-3561|	C07064
PM2A	F5	PM2A-F5	Oxalomalic Acid	|CPD-628|	C01990
PM3B	D4	PM3B-D4	Hydroxylamine	|HYDROXYLAMINE|	C00192
PM3B	G3	PM3B-G3	Uric Acid	|URATE|	C00366
PM2A	F4	PM2A-F4	Oxalic Acid	|OXALATE|	C00209
PM2A	A12	PM2A-A12	Pectin	|Pectin|	C00714
PM4A	E9	PM4A-E9	Thymidine-3'-monophosphate	|CPD-3732|
PM4A	H9	PM4A-H9	Butane Sulfonic Acid	|CPD-3744|
PM2A	H3	PM2A-H3	L-Pyroglutamic Acid	|5-OXOPROLINE|	C02238
PM1	G1	PM1-G1	Glycyl-L-Glutamic Acid	|CPD-3569|
PM4A	H7	PM4A-H7	Hypotaurine	|HYPOTAURINE|	C00519
PM1	F1	PM1-F1	Glycyl-L-Aspartic Acid	|CPD-13406|	C02871
PM4A	F3	PM4A-F3	Thiosulfate	|S2O3|	C00320
PM4A	F2	PM4A-F2	Sulfate	|SULFATE|	C00059
PM4A	H8	PM4A-H8	p-Amino Benzene Sulfonic Acid	|CPD-10427|	C00568
PM4A	E12	PM4A-E12	Thymidine 3',5'-cyclic-monophosphate	|CPD-3733|
PM4A	C12	PM4A-C12	Cytidine- 3',5'-cyclic monophosphate	|CPD-683|	C00941
PM2A	H1	PM2A-H1	L-Ornithine	|L-ORNITHINE|	C00077
PM1	A4	PM1-A4	D-Saccharic Acid	|D-GLUCARATE|	C00818
PM2A	G9	PM2A-G9	L-Isoleucine	|ILE|	C00407
PM2A	E10	PM2A-E10	alpha-Keto-Valeric Acid	|CPD-3618|	C00567			TRUE
PM4A	E2	PM4A-E2	O-Phospho-L-Tyrosine	|CPD-3728|	C06501
PM1	C5	PM1-C5	Tween 20	|CPD-3566|	C11624	TRUE
PM4A	H5	PM4A-H5	Taurocholic Acid	|CPD-3743|	C05122
PM3B	C7	PM3B-C7	D-Lysine	|CPD-219|	C00739
PM4A	D9	PM4A-D9	Uridine-3'-monophosphate	|CPD-3724|	C01368
PM3B	E1	PM3B-E1	Histamine	|HISTAMINE|	C00388
PM4A	H3	PM4A-H3	1-Thio-beta-D-Glucose	|CPD-3742|
PM4A	H2	PM4A-H2	Thiourea	|CPD-3741|	C14415
PM4A	B5	PM4A-B5	Carbamyl Phosphate	|CARBAMOYL-P|	C00169
PM3B	F7	PM3B-F7	Guanosine_N	|GUANOSINE|	C00387
PM3B	D9	PM3B-D9	Ethanolamine	|ETHANOL-AMINE|	C00189
PM1	D4	PM1-D4	1,2-Propanediol	|PROPANE-1-2-DIOL|	C00583
PM1	F5	PM1-F5	Fumaric Acid	|FUM|	C00122
PM1	E4	PM1-E4	D-Fructose-6-Phosphate	|FRUCTOSE-6P|	C00085	TRUE
PM3B	C4	PM3B-C4	D-Asparagine	|CPD-3633|	C01905
PM2A	H10	PM2A-H10	2,3-Butanediol	|BUTANEDIOL|	C03044
PM3B	A6	PM3B-A6	Biuret	|CPD-809|	C06555
PM4A	F6	PM4A-F6	Dithiophosphate_S	|CPD-3735|
PM1	E11	PM1-E11	2-Deoxy Adenosine	|DEOXYADENOSINE|	C00559	TRUE
PM4A	F9	PM4A-F9	L-Cysteinyl-Glycine	|CYS-GLY|
PM4A	E1	PM4A-E1	O-Phospho-D-Tyrosine	|CPD-3729|	C06501
PM4A	F11	PM4A-F11	Cysteamine	|CPD-239|	C01678
PM2A	H7	PM2A-H7	D,L-Octopamine	|CPD-58|	C04227
PM2A	H5	PM2A-H5	D,L-Carnitine	|DL-CARNITINE|	C00487
PM2A	C7	PM2A-C7	beta-Methyl-D-Galactoside	|METHYL-BETA-D-GALACTOSIDE|	C03619			TRUE
PM4A	G1	PM4A-G1	N-Acetyl-L-Cysteine	|CPD-9175|	C06809
PM2A	A11	PM2A-A11	Mannan	|Mannan|	C00464
PM4A	F4	PM4A-F4	Tetrathionate	|CPD-14|	C02084
PM2A	E9	PM2A-E9	gamma-Hydroxy Butyric Acid	|4-HYDROXY-BUTYRATE|	C00989	TRUE
PM3B	E7	PM3B-E7	D,L-Lactamide	|CPD-13407|
PM2A	H8	PM2A-H8	Putrescine	|PUTRESCINE|	C00134
PM3B	D8	PM3B-D8	Ethylamine	|ETHAMINE|	C00797
PM2A	G10	PM2A-G10	L-Leucine	|LEU|	C00123
PM3B	H3	PM3B-H3	Ala-Glu	|CPD0-1445|
PM3B	C10	PM3B-C10	L-Citrulline_N	|L-CITRULLINE|	C00327
PM3B	E5	PM3B-E5	Formamide	|FORMAMIDE|	C00488
PM4A	C11	PM4A-C11	Cytidine- 2',3'-cyclic monophosphate	|CPD-3713|
PM3B	F4	PM3B-F4	Cytidine_N	|CYTIDINE|	C00475	TRUE
PM4A	B4	PM4A-B4	beta-Glycerol Phosphate	|CPD-536|	C02979
PM3B	G9	PM3B-G9	epsilon-Amino-N-Caproic Acid	|CPD-884|	C02378
PM4A	B12	PM4A-B12	Guanosine-3',5'-cyclic monophosphate	|CGMP|	C00942
PM4A	F12	PM4A-F12	L-Cysteine Sulfinic Acid	|3-SULFINOALANINE|	C00606
PM3B	G5	PM3B-G5	Allantoin	|ALLANTOIN|	C01551
PM4A	A2	PM4A-A2	Phosphate	|Pi|	C00009
PM1	G9	PM1-G9	Mono Methyl Succinate	|CPD-3572|
PM4A	D1	PM4A-D1	D-Mannose-1-Phosphate	|MANNOSE-1P|	C00636
PM2A	A6	PM2A-A6	Dextrin	|Dextrins|	C00721
PM1	F6	PM1-F6	Bromo Succinic Acid	|CPD-13405|
PM2A	D10	PM2A-D10	gamma-Amino Butyric Acid	|4-AMINO-BUTYRATE|	C00334
PM1	G2	PM1-G2	Tricarballylic Acid	|CPD-3571|
PM2A	C10	PM2A-C10	alpha-Methyl-D-Mannoside	|CPD-3612|
PM3B	D6	PM3B-D6	N-Amylamine	|CPD-3681|
PM1	H3	PM1-H3	m-Hydroxy Phenyl Acetic Acid	|3-HYDROXYPHENYLACETATE|	C05593	TRUE
PM1	G8	PM1-G8	N-Acetyl-beta-D-Mannosamine	|N-ACETYL-D-MANNOSAMINE|	C00645
PM2A	G1	PM2A-G1	Acetamide	|ACETAMIDE|	C06244
PM1	H4	PM1-H4	Tyramine	|TYRAMINE|	C00483			TRUE
PM1	E6	PM1-E6	alpha-Hydroxy Glutaric Acid-gamma-Lactone	|CPD-13414|				TRUE
PM3B	H10	PM3B-H10	Gly-Glu	|CPD-3569|
PM1	D11	PM1-D11	Sucrose	|SUCROSE|	C00089			TRUE
PM2A	A2	PM2A-A2	Chondroitin Sulfate C	|Chondroitin-Sulfate-C|	C00635			TRUE
PM3B	F5	PM3B-F5	Cytosine_N	|CYTOSINE|	C00380
PM2A	G7	PM2A-G7	L-Homoserine	|HOMO-SER|	C00263			TRUE
PM2A	B3	PM2A-B3	beta-D-Allose	|ALLOSE|	C01487
PM3B	H5	PM3B-H5	Ala-His	|CPD-13401|
PM1	D6	PM1-D6	alpha-Keto-Glutaric Acid	|2-KETOGLUTARATE|	C00026
PM2A	D3	PM2A-D3	Sedoheptulosan	|CPD-3614|
PM2A	F10	PM2A-F10	Succinamic Acid	|CPD-8979|
PM3B	G4	PM3B-G4	Alloxan	|CPD-3684|	C07599
PM1	H2	PM1-H2	p-Hydroxy Phenyl Acetic Acid	|4-HYDROXYPHENYLACETATE|	C00642	TRUE
PM3B	F8	PM3B-F8	Thymine_N	|THYMINE|	C00178
PM3B	F2	PM3B-F2	Adenine_N	|ADENINE|	C00147
PM1	H5	PM1-H5	D-Psicose	|PSICOSE|	C06468
PM3B	G7	PM3B-G7	D,L-alpha-Amino-N-Butyric Acid	|2-Aminobutyrate|	C02261
PM3B	D7	PM3B-D7	N-Butylamine	|BUTYLAMINE|
PM3B	E10	PM3B-E10	D-Mannosamine	|D-Mannosamines|	C03570	TRUE
PM4A	D2	PM4A-D2	D-Mannose-6-Phosphate	|MANNOSE-6P|	C00275
PM2A	B7	PM2A-B7	L-Arabitol	|L-ARABITOL|	C00532
PM2A	G5	PM2A-G5	Glycine	|GLY|	C00037
PM1	B9	PM1-B9	L-Lactic Acid	|L-LACTATE|	C01432	TRUE
PM2A	E5	PM2A-E5	D-Glucosamine	|GLUCOSAMINE|	C00329	TRUE
PM1	H7	PM1-H7	Glucuronamide	|CPD0-1656|	D01791			TRUE
PM4A	C2	PM4A-C2	Phospho-Glycolic Acid	|CPD-67|	C00988
PM3B	D2	PM3B-D2	N-Phthaloyl-L-Glutamic Acid	|CPD-3662|
PM2A	G6	PM2A-G6	L-Histidine	|HIS|	C00135
PM3B	E2	PM3B-E2	beta-Phenylethyl-amine	|PHENYLETHYLAMINE|	C05332
PM1	A5	PM1-A5	Succinic Acid	|SUC|	C00042
PM3B	D10	PM3B-D10	Ethylenediamine	|CPD-3682|	C12511
PM1	D12	PM1-D12	Uridine	|URIDINE|	C00299	TRUE
PM2A	G2	PM2A-G2	L-Alaninamide	|CPD-11636|		TRUE
PM2A	B8	PM2A-B8	Arbutin	|HYDROQUINONE-O-BETA-D-GLUCOPYRANOSIDE|	C06186			TRUE
PM1	E12	PM1-E12	Adenosine	|ADENOSINE|	C00212	TRUE
PM3B	F6	PM3B-F6	Guanine_N	|GUANINE|	C00242
PM2A	A7	PM2A-A7	Gelatin	|CPD-13419|	C01498
PM1	B10	PM1-B10	Formic Acid	|FORMATE|	C00058
PM4A	E4	PM4A-E4	Phosphoryl-Choline	|PHOSPHORYL-CHOLINE|	C00588
PM2A	D2	PM2A-D2	Salicin	|CPD-1142|	C01451			TRUE
PM3B	G6	PM3B-G6	Parabanic Acid	|CPD-3685|				TRUE
PM2A	C1	PM2A-C1	Gentiobiose	|CPD-3605|	C08240
PM3B	H8	PM3B-H8	Gly-Asn	|CPD-13395|		TRUE
PM1	H12	PM1-H12	2-Aminoethanol	|ETHANOL-AMINE|	C00189
PM4A	B3	PM4A-B3	D,L-alpha-Glycerol Phosphate	|GLYCEROL-3P|	C00093
PM1	H11	PM1-H11	Phenylethyl-amine	|PHENYLETHYLAMINE|	C05332
PM1	E9	PM1-E9	Adonitol	|RIBITOL|	C00474
PM3B	G1	PM3B-G1	Xanthine	|XANTHINE|	C00385
PM2A	D6	PM2A-D6	D-Tagatose	|TAGATOSE|	C00795
PM1	G6	PM1-G6	L-Alanyl-Glycine	|ALA-GLY|		TRUE
PM1	E8	PM1-E8	beta-Methyl-D-Glucoside	|CPD-3570|
PM2A	C5	PM2A-C5	Maltitol	|CPD-3609|	G00275
PM2A	A4	PM2A-A4	beta-Cyclodextrin	|CPD-3781|
PM2A	B4	PM2A-B4	Amygdalin	|CPD-1125|	C08325			TRUE
PM4A	C9	PM4A-C9	Cytidine-3'-monophosphate	|CPD-3711|	C05822
PM2A	C11	PM2A-C11	beta-Methyl-D-Xyloside	|CPD-3613|
PM3B	C9	PM3B-C9	D-Valine	|CPD-3642|	C06417
PM1	H1	PM1-H1	Glycyl-L-Proline	|CPD-10814|		TRUE
PM2A	C4	PM2A-C4	D-Melezitose	|CPD-13409|	C08243	TRUE
PM3B	D12	PM3B-D12	Agmatine	|AGMATHINE|	C00179			TRUE
PM1	F11	PM1-F11	D-Cellobiose	|CELLOBIOSE|	C00185
PM2A	B5	PM2A-B5	D-Arabinose	|D-ARABINOSE|	C00216
PM2A	C3	PM2A-C3	Lactitol	|CPD0-2460|
PM2A	C9	PM2A-C9	beta-Methyl-D-Glucuronic Acid	|CPD-3611|	C08350
PM1	A12	PM1-A12	Dulcitol	|GALACTITOL|	C01697	TRUE
PM3B	F1	PM3B-F1	N-Acetyl-D-Mannosamine	|N-ACETYL-D-MANNOSAMINE|	C00645	TRUE
PM2A	C8	PM2A-C8	3-Methyl Glucose	|CPD0-1937|				TRUE
PM2A	D7	PM2A-D7	Turanose	|CPD-13399|	G03588
PM2A	D5	PM2A-D5	Stachyose	|CPD-170|	C01613	TRUE
PM2A	G4	PM2A-G4	L-Arginine	|ARG|	C00062
PM2A	A5	PM2A-A5	gamma-Cyclodextrin	|CPD-3783|
PM2A	D9	PM2A-D9	N-Acetyl-D-Glucosaminitol	|CPD-3615|
PM2A	E3	PM2A-E3	Citraconic Acid	|2-METHYLMALEATE|	C02226
PM3B	H9	PM3B-H9	Gly-Gln	|CPD-13394|		TRUE
PM1	C10	PM1-C10	Maltose	|MALTOSE|	C00208			TRUE
PM1	E1	PM1-E1	L-Glutamine	|GLN|	C00064	TRUE
PM2A	E12	PM2A-E12	5-Keto-D-Gluconic Acid	|5-DEHYDROGLUCOTE|	C01062	TRUE
PM2A	C2	PM2A-C2	L-Glucose	|CPD-3607|		TRUE		TRUE
PM1	E5	PM1-E5	Tween 80	|CPD-3563|	C11625	TRUE
PM2A	F7	PM2A-F7	D-Ribono-1,4-Lactone	|CPD-13413|
PM1	F4	PM1-F4	D-Threonine	|D-THREONINE|	C00820			TRUE
PM2A	H4	PM2A-H4	L-Valine	|VAL|	C00183			TRUE
PM1	F8	PM1-F8	Mucic Acid	|D-GALACTARATE|	C01807	TRUE
PM1	C6	PM1-C6	L-Rhamnose	|L-rhamnose|	C00507			TRUE
PM3B	H4	PM3B-H4	Ala-Gly	|ALA-GLY|		TRUE		TRUE
PM1	E10	PM1-E10	Maltotriose	|MALTOTRIOSE|	C01835			TRUE
PM1	B5	PM1-B5	D-Glucuronic Acid	|GLUCUROTE|	C00191	TRUE		TRUE
PM1	B7	PM1-B7	D,L-alpha-Glycerol-Phosphate	|GLYCEROL-3P|	C00093	TRUE		TRUE
PM4A	A4	PM4A-A4	Trimetaphosphate	|CPD-610|	C02466			TRUE
PM1	C12	PM1-C12	Thymidine	|THYMIDINE|	C00214	TRUE		TRUE
PM1	F3	PM1-F3	m-Inositol	|MYO-INOSITOL|	C00137			TRUE
PM2A	B1	PM2A-B1	N-Acetyl-DGalactosamine	|N-acetyl-D-galactosamine|	C01074	TRUE		TRUE
PM2A	D1	PM2A-D1	D-Raffinose	|CPD-1099|	C00492	TRUE		TRUE
PM1	C4	PM1-C4	D-Ribose	|RIBOSE|	C00121	TRUE		TRUE
PM2A	B12	PM2A-B12	3-0-beta-D-Galactopyranosyl-D-Arabinose	|CPD-3785|		TRUE		TRUE
PM1	F12	PM1-F12	Inosine	|INOSINE|	C00294	TRUE		TRUE
PM1	G10	PM1-G10	Methyl Pyruvate	|CPD-3573|		TRUE		TRUE
PM1	C7	PM1-C7	D-Fructose	|BETA-D-FRUCTOSE|	C00095	TRUE		TRUE
PM1	B3	PM1-B3	Glycerol	|GLYCEROL|	C00116	TRUE		TRUE
PM1	C11	PM1-C11	D-Melibiose	|MELIBIOSE|	C05402	TRUE		TRUE
PM2A	B2	PM2A-B2	N-Acetyl-Neuraminic Acid	|CPD0-1123|	C00270	TRUE		TRUE
PM1	C1	PM1-C1	D-Glucose-6-Phosphate	|Glucose-6-phosphate|	C00092	TRUE		TRUE
PM1	D8	PM1-D8	alpha-Methyl-D-Galactoside	|CPD-3565|	C03619	TRUE		TRUE
PM1	A8	PM1-A8	L-Proline	|PRO|	C00148	TRUE		TRUE
PM1	A3	PM1-A3	N-Acetyl-D-Glucosamine	|N-acetyl-D-glucosamine|	C00140	TRUE		TRUE
PM2A	A10	PM2A-A10	Laminarin	|CPD-3602|	C00771	TRUE		TRUE
PM1	A6	PM1-A6	D-Galactose	|D-Galactose|	C00124	TRUE		TRUE
PM1	A10	PM1-A10	D-Trehalose	|TREHALOSE|	C01083	TRUE		TRUE
PM1	B8	PM1-B8	D-Xylose	|D-Xylose|	C00181	TRUE		TRUE
PM1	E3	PM1-E3	D-Glucose-1-Phosphate	|GLC-1-P|	C00103	TRUE		TRUE
PM1	A11	PM1-A11	D-Mannose	|CPD-13559|	C00159	TRUE		TRUE
PM1	B11	PM1-B11	D-Mannitol	|MANNITOL|	C00392	TRUE		TRUE
PM1	D9	PM1-D9	alpha-D-Lactose	|Alpha-lactose|	C00243	TRUE		TRUE
PM1	H8	PM1-H8	Pyruvic Acid	|PYRUVATE|	C00022	TRUE		TRUE
PM1	A2	PM1-A2	L-Arabinose	|L-ARABINOSE|	C00259	TRUE		TRUE
PM1	C2	PM1-C2	D-Galactonic Acid-gamma-Lactone	|D-GALACTONO-1-4-LACTONE|	C03383	TRUE		TRUE
PM1	B2	PM1-B2	D-Sorbitol	|SORBITOL|	C00794	TRUE		TRUE
PM1	B12	PM1-B12	L-Glutamic Acid	|GLT|	C00025	TRUE		TRUE
PM1	B1	PM1-B1	D-Serine	|D-SERINE|	C00740	TRUE		TRUE
PM1	H9	PM1-H9	L-Galactonic Acid-gamma-Lactone	|CPD-330|	C01115	TRUE		TRUE
PM1	C9	PM1-C9	alpha-D-Glucose	|ALPHA-GLUCOSE|	C00031	TRUE		TRUE
PM1	H10	PM1-H10	D-Galacturonic Acid	|D-GALACTUROTE|	C00333	TRUE		TRUE
PM1	B6	PM1-B6	D-Gluconic Acid	|GLUCOTE|	C00257	TRUE		TRUE
