# Supplementary material for: Host-Microbe-Drug-Nutrient Screen Identifies Bacterial Effectors of Metformin Therapy
Source: Cell. 2019 Sep 5;178(6):1299–1312.e29. doi: 10.1016/j.cell.2019.08.003 (PMC6736778; doi:10.1016/j.cell.2019.08.003)
Supplement: Table S3. E. coli Proteomics Data, Related to Figure 2 [file mmc3.xlsx]

## Sheet: Read_me
E. coli Proteomics Data:
Figure	Column	Description
2A-B, 4C	Gene	Gene name
	Uniprot	Uniprot ID
	EntrezGene	EntrezGene ID
	T-C_logFC	Metformin treatment effect logFC
	T-C_FDR	Metformin treatment effect FDR
E. coli Proteomics/Transcription Factor Enrichment:
Figure	Column	Description
2B	Category	Enrichment category
	Term	Enrichment term
	p	p-value
	FDR	FDR value
		All values are for the metformin treatment effect on OP50

## Sheet: Ecoli_proteomics_data
Gene	Uniprot	EntrezGene	T-C_logFC	T-C_FDR
accA	P0ABD5	944895	0.364968	0.0518867
aceA	P0A9G6	948517	0.257369	0.000193268
aceE	P0AFG8	944834	0.647066	3.89817e-12
acnB	P36683	944864	1.427	0
acs	P27550	948572	0.100648	0.0175576
amn	P0AE12	946508	-0.0818112	0.240507
argT	P09551	949030	0.382546	5.49863e-07
asd	P0A9Q9	947939	0.624463	1.86295e-07
aspC	P00509	945553	-0.249052	3.67592e-07
astA	P0AE37	946261	-0.857064	1.04857e-09
astC	P77581	946255	-0.689778	0
astD	P76217	946260	-0.667336	1.33937e-05
astE	P76215	946256	-1.23778	1.65432e-06
bamA	C4ZRR9	944870	-0.251377	6.12883e-05
bluF	P75990	947592	-0.467369	1.00527e-10
cpdB	P08331	948729	-0.415278	5.35825e-13
crr	P69783	946880	0.602619	0.00342612
cysK	P0ABK5	946877	0.879031	8.95154e-09
ddpA	P76128	946052	0.0354087	0.638332
dhaK	P76015	945747	-0.925093	1.41049e-05
dnaK	P0A6Y9	944750	-0.442431	7.89417e-06
eno	P0A6P9	945032	0.172248	0.0018454
fadL	P10384	946820	-0.826909	4.65713e-06
fbaA	P0AB71	947415	0.156481	0.555145
fepA	P05825	945193	-0.720933	4.03742e-06
ftsZ	P0A9A6	944786	0.722916	4.99043e-08
fucI	P69922	946195	-0.230047	0.00828624
fusA	P0A6M8	947847	-0.448591	0.000123473
gabD	P25526	948060	-0.523778	6.44713e-05
gabT	P22256	948067	0.252524	0.00116592
galF	P0AAB6	946560	-1.84105	1.64798e-05
gapA	P0A9B2	947679	-0.418424	0
gcvP	P33195	947394	0.397396	0.00118446
gcvT	P27248	947390	0.373652	1.60329e-05
gltI	P37902	946938	0.6236	0
glyS	P00961	948080	0.394364	8.59557e-09
gpmA	P62707	945068	-0.813003	4.10332e-07
gsiB	P75797	945459	-0.795757	1.06967e-09
hemL	B7LGL6	946892	0.300416	6.44888e-06
hisJ	P0AEU0	945309	0.821526	7.89417e-06
hldD	P67910	948134	0.215138	0.0303726
hns	P0ACF8	945829	0.0788526	0.182882
hsdM	P08957	948872	-0.373209	0.000837755
icd	P08200	945702	0.733334	2.37944e-09
mdh	P61889	947854	0.929582	0
mdoG	P33136	945005	0.170269	0.017074
metG	P00959	946643	1.7	7.58355e-09
mglB	P0AEE5	949041	-0.609385	0
mipA	P0A908	946301	1.66892	9.02929e-09
mntR	P0A9F1	945437	-0.409212	0.0257365
murA	P0A749	947703	0.237255	1.29813e-05
nadE	P18843	946946	0.75111	1.9414e-05
nagA	P0AF18	945289	0.480589	2.45038e-05
nusA	P0AFF6	947682	-0.478943	2.57622e-05
ompA	P0A910	945571	-1.89929	0
oppA	P23843	945830	0.491883	2.11319e-07
osmY	P0AFH8	948895	-2.13292	1.12571e-11
pckA	P22259	945667	-0.89722	1.923e-10
pepN	P04825	947253	-0.00979263	0.880115
pfkB	P06999	946230	1.31875	9.7596e-09
pnp	Q8X9M3	947672	-0.884982	1.59186e-06
potD	P0AFK9	945682	1.29694	1.40614e-09
poxB	P07003	946132	-1.03491	6.96192e-08
ppa	P0A7A9	948748	0.215059	0.0130082
prlC	P27298	948016	-1.75454	7.33384e-11
proS	P16659	949116	-0.388521	0.000162715
proX	P0AFM2	947165	-2.4492	1.72066e-06
pspA	P0AFM6	945887	0.286367	0.00520904
ptsI	P08839	946879	0.441626	1.17395e-08
purA	P0A7D4	948695	0.409878	2.76392e-05
pykF	P0AD61	946179	-0.675804	7.84929e-08
pyrG	P0A7E5	946116	-0.482126	1.60329e-05
rplI	P0A7R1	948720	-0.112842	0.8078
rpoA	P0A7Z4	947794	0.12637	0.0322654
rpsA	P0AG67	945536	-0.328777	8.36337e-06
sdhA	P0AC41	945402	1.10949	4.2357e-07
sdhB	P07014	945300	1.06237	1.20263e-08
sodA	P66828	948403	-0.113789	0.0542531
sodC	P0AGD1	945343	-0.0136852	0.932648
sucC	P0A836	945312	0.828208	0
sucD	P0AGE9	945314	1.00712	8.13361e-11
sufC	P77499	946128	-0.957394	1.9414e-05
tal	K0BE10	NA	0.484654	1.7763e-06
talB	P0A870	944748	0.824529	6.06576e-06
tdh	P07913	948139	0.250174	0.037262
thiD	P76422	946459	0.27534	0.0378107
tldD	P0AGG8	947749	-0.231835	0.0152324
tnaA	P0A853	948221	0.589219	0
tpiA	B1XB85	948409	-0.378899	2.99382e-08
tsf	P0A6P1	944866	-0.319833	0.00384263
tufA	P0CE47	947838	0.29229	0.000356902
tufB	P0CE48	948482	0.221912	0.000145991
tyrS	P0AGJ9	948855	0.973574	6.59679e-11
ubiF	P75728	945261	-0.313986	0.00289272
uxuB	P39160	946795	0.305958	0.00546884
ycdX	P75914	948477	-0.161973	0.0172324
ychF	P0ABU2	945769	1.10159	1.43061e-08
ydcS	P76108	946005	-0.492311	0.0337894
ydfG	P39831	946085	-0.000535762	0.989556
yghU	Q46845	947472	0.307855	4.66605e-05
yhdW	P45766	947766	0.595797	0.000347029
yncE	P76116	946006	-0.459581	0.041433
ytfQ	P39325	948746	-0.625915	0.00086468

## Sheet: Ecoli_proteomics_TF_enrichment
Category	Term	p	FDR
Transcription factor	Cra	2.87895e-05	0.00587305
Transcription factor	ArgR	0.000159873	0.016307
Transcription factor	NtrC	0.000480242	0.0254778
Transcription factor	CRP	0.000499565	0.0254778
Transcription factor	Fur	0.00800147	0.251971
Transcription factor	ArcA	0.00867324	0.251971
Transcription factor	CsiR	0.0098812	0.251971
Transcription factor	GcvA	0.0098812	0.251971
Transcription factor	Nac	0.0291141	0.659919
Transcription factor	MarA	0.0332967	0.679252
Transcription factor	Mlc	0.0400182	0.742155
Transcription factor	Lrp	0.0517978	0.880562
Transcription factor	PurR	0.0782406	1
Transcription factor	OxyR	0.0973019	1
Transcription factor	NagC	0.118064	1
Transcription factor	DhaR	0.124706	1
Transcription factor	IclR	0.124706	1
Transcription factor	PdhR	0.14806	1
Transcription factor	SdiA	0.153412	1
Transcription factor	FadR	0.172125	1
Transcription factor	FucR	0.208076	1
Transcription factor	PspF	0.208076	1
Transcription factor	ExuR	0.259266	1
Transcription factor	RcdA	0.259266	1
Transcription factor	UxuR	0.259266	1
Transcription factor	PhoP	0.267382	1
Transcription factor	GalR	0.283626	1
Transcription factor	GalS	0.283626	1
Transcription factor	IHF	0.297013	1
Transcription factor	DpiA	0.307199	1
Transcription factor	TorR	0.330009	1
Transcription factor	SoxS	0.379254	1
Transcription factor	MraZ	0.433438	1
Transcription factor	FliZ	0.487781	1
Transcription factor	OmpR	0.504731	1
Transcription factor	RcsB	0.504731	1
Transcription factor	FlhDC	0.508868	1
Transcription factor	Rob	0.581548	1
Transcription factor	GadE	0.608881	1
Transcription factor	FNR	0.652345	1
Transcription factor	CysB	0.658387	1
Transcription factor	IscR	0.658387	1
Transcription factor	NsrR	0.766494	1
Transcription factor	ModE	0.787796	1
Transcription factor	Fis	0.795271	1
Transcription factor	LexA	0.864094	1
Transcription factor	PhoB	0.868692	1
Transcription factor	H-NS	0.877278	1
Transcription factor	AccB	1	1
Transcription factor	AcrR	1	1
Transcription factor	Ada	1	1
Transcription factor	AdiY	1	1
Transcription factor	AgaR	1	1
Transcription factor	AidB	1	1
Transcription factor	AlaS	1	1
Transcription factor	AllR	1	1
Transcription factor	AllS	1	1
Transcription factor	AlsR	1	1
Transcription factor	AppY	1	1
Transcription factor	AraC	1	1
Transcription factor	ArgP	1	1
Transcription factor	ArsR	1	1
Transcription factor	AscG	1	1
Transcription factor	AsnC	1	1
Transcription factor	AtoC	1	1
Transcription factor	BaeR	1	1
Transcription factor	BasR	1	1
Transcription factor	BetI	1	1
Transcription factor	BirA	1	1
Transcription factor	BluR	1	1
Transcription factor	BolA	1	1
Transcription factor	CadC	1	1
Transcription factor	CaiF	1	1
Transcription factor	Cbl	1	1
Transcription factor	CdaR	1	1
Transcription factor	CecR	1	1
Transcription factor	ChbR	1	1
Transcription factor	ComR	1	1
Transcription factor	CpxR	1	1
Transcription factor	CreB	1	1
Transcription factor	CsgD	1	1
Transcription factor	CspA	1	1
Transcription factor	CueR	1	1
Transcription factor	CusR	1	1
Transcription factor	CynR	1	1
Transcription factor	CytR	1	1
Transcription factor	Dan	1	1
Transcription factor	DcuR	1	1
Transcription factor	DeoR	1	1
Transcription factor	DicA	1	1
Transcription factor	DinJ-YafQ	1	1
Transcription factor	DnaA	1	1
Transcription factor	DsdC	1	1
Transcription factor	EbgR	1	1
Transcription factor	EnvR	1	1
Transcription factor	EnvY	1	1
Transcription factor	EvgA	1	1
Transcription factor	FabR	1	1
Transcription factor	FeaR	1	1
Transcription factor	FhlA	1	1
Transcription factor	GadE-RcsB	1	1
Transcription factor	GadW	1	1
Transcription factor	GadX	1	1
Transcription factor	GatR	1	1
Transcription factor	GlcC	1	1
Transcription factor	GlpR	1	1
Transcription factor	GlrR	1	1
Transcription factor	GntR	1	1
Transcription factor	GutM	1	1
Transcription factor	GutR	1	1
Transcription factor	HcaR	1	1
Transcription factor	HdfR	1	1
Transcription factor	HipAB	1	1
Transcription factor	HipB	1	1
Transcription factor	HU	1	1
Transcription factor	HyfR	1	1
Transcription factor	HypT	1	1
Transcription factor	IdnR	1	1
Transcription factor	IlvY	1	1
Transcription factor	KdgR	1	1
Transcription factor	KdpE	1	1
Transcription factor	LacI	1	1
Transcription factor	LeuO	1	1
Transcription factor	LldR	1	1
Transcription factor	LrhA	1	1
Transcription factor	LsrR	1	1
Transcription factor	LysR	1	1
Transcription factor	MalI	1	1
Transcription factor	MalT	1	1
Transcription factor	MarR	1	1
Transcription factor	MatA	1	1
Transcription factor	MazE	1	1
Transcription factor	MazE-MazF	1	1
Transcription factor	McbR	1	1
Transcription factor	MelR	1	1
Transcription factor	MetJ	1	1
Transcription factor	MetR	1	1
Transcription factor	MhpR	1	1
Transcription factor	MlrA	1	1
Transcription factor	MngR	1	1
Transcription factor	MntR	1	1
Transcription factor	MprA	1	1
Transcription factor	MqsA	1	1
Transcription factor	MtlR	1	1
Transcription factor	MurR	1	1
Transcription factor	NadR	1	1
Transcription factor	NanR	1	1
Transcription factor	NarL	1	1
Transcription factor	NarP	1	1
Transcription factor	NemR	1	1
Transcription factor	NhaR	1	1
Transcription factor	NikR	1	1
Transcription factor	NimR	1	1
Transcription factor	NorR	1	1
Transcription factor	NrdR	1	1
Transcription factor	PaaX	1	1
Transcription factor	PepA	1	1
Transcription factor	PgrR	1	1
Transcription factor	PrpR	1	1
Transcription factor	PutA	1	1
Transcription factor	PuuR	1	1
Transcription factor	QseB	1	1
Transcription factor	RbsR	1	1
Transcription factor	RclR	1	1
Transcription factor	RcnR	1	1
Transcription factor	RcsAB	1	1
Transcription factor	RcsB-BglJ	1	1
Transcription factor	RelB	1	1
Transcription factor	RelB-RelE	1	1
Transcription factor	RhaR	1	1
Transcription factor	RhaS	1	1
Transcription factor	RstA	1	1
Transcription factor	RtcR	1	1
Transcription factor	RutR	1	1
Transcription factor	SgrR	1	1
Transcription factor	SlyA	1	1
Transcription factor	SoxR	1	1
Transcription factor	StpA	1	1
Transcription factor	SutR	1	1
Transcription factor	TdcA	1	1
Transcription factor	TdcR	1	1
Transcription factor	TreR	1	1
Transcription factor	TrpR	1	1
Transcription factor	TyrR	1	1
Transcription factor	UhpA	1	1
Transcription factor	UidR	1	1
Transcription factor	UlaR	1	1
Transcription factor	UvrY	1	1
Transcription factor	XapR	1	1
Transcription factor	XylR	1	1
Transcription factor	YdeO	1	1
Transcription factor	YedW	1	1
Transcription factor	YefM	1	1
Transcription factor	YefM-YoeB	1	1
Transcription factor	YehT	1	1
Transcription factor	YeiL	1	1
Transcription factor	YiaJ	1	1
Transcription factor	YjjQ	1	1
Transcription factor	YpdB	1	1
Transcription factor	YqhC	1	1
Transcription factor	YqjI	1	1
Transcription factor	ZntR	1	1
Transcription factor	ZraR	1	1
Transcription factor	Zur	1	1
EcoCyc	N10-formyl-tetrahydrofolate biosynthesis	0.125564	1
EcoCyc	superpathway of L-serine and glycine biosynthesis I	1	1
EcoCyc	salvage pathways of pyrimidine deoxyribonucleotides	1	1
EcoCyc	uracil degradation III	1	1
EcoCyc	phenylethylamine degradation I	1	1
EcoCyc	L-serine degradation	1	1
EcoCyc	L-ascorbate degradation I (bacterial, anaerobic)	1	1
EcoCyc	ethanolamine utilization	1	1
EcoCyc	superpathway of acetate utilization and formation	0.0520487	1
EcoCyc	L-serine biosynthesis	1	1
EcoCyc	phenylacetate degradation I (aerobic)	1	1
EcoCyc	tRNA processing	0.383238	1
EcoCyc	acetoacetate degradation (to acetyl CoA)	1	1
EcoCyc	sulfate reduction I (assimilatory)	1	1
EcoCyc	allantoin degradation IV (anaerobic)	1	1
EcoCyc	biotin biosynthesis from 8-amino-7-oxononanoate I	1	1
EcoCyc	L-alanine degradation I	1	1
EcoCyc	D-sorbitol degradation II	1	1
EcoCyc	2-methylcitrate cycle I	0.034797	1
EcoCyc	sedoheptulose bisphosphate bypass	1	1
EcoCyc	L-alanine biosynthesis II	1	1
EcoCyc	TCA cycle I (prokaryotic)	2.06836e-05	0.00551643
EcoCyc	conversion of succinate to propanoate	1	1
EcoCyc	curcumin degradation	1	1
EcoCyc	L-alanine biosynthesis I	1	1
EcoCyc	thioredoxin pathway	1	1
EcoCyc	D-allose degradation	1	1
EcoCyc	methylphosphonate degradation I	1	1
EcoCyc	two-component alkanesulfonate monooxygenase	1	1
EcoCyc	L-threonine degradation III (to methylglyoxal)	0.148316	1
EcoCyc	L-lysine degradation I	1	1
EcoCyc	hydrogen sulfide biosynthesis I	0.101443	1
EcoCyc	superpathway of chorismate metabolism	1	1
EcoCyc	L-threonine degradation II	0.148316	1
EcoCyc	lipoate biosynthesis and incorporation I	1	1
EcoCyc	D-serine degradation	1	1
EcoCyc	ammonia assimilation cycle III	1	1
EcoCyc	superpathway of L-threonine biosynthesis	0.0520487	1
EcoCyc	fructoselysine and psicoselysine degradation	1	1
EcoCyc	proline to cytochrome bo oxidase electron transfer	1	1
EcoCyc	L-arabinose degradation I	1	1
EcoCyc	trehalose degradation I (low osmolarity)	1	1
EcoCyc	lipoate salvage I	1	1
EcoCyc	cardiolipin biosynthesis III	1	1
EcoCyc	L-arginine biosynthesis I (via L-ornithine)	1	1
EcoCyc	trehalose biosynthesis I	1	1
EcoCyc	cyclopropane fatty acid (CFA) biosynthesis	1	1
EcoCyc	muropeptide degradation	1	1
EcoCyc	L-asparagine biosynthesis I	1	1
EcoCyc	tRNA charging	0.0275068	0.97374
EcoCyc	PRPP biosynthesis II	1	1
EcoCyc	5-(carboxymethoxy)uridine biosynthesis	1	1
EcoCyc	L-asparagine degradation I	1	1
EcoCyc	L-tryptophan biosynthesis	1	1
EcoCyc	PRPP biosynthesis I	1	1
EcoCyc	glycerol-3-phosphate to cytochrome bo oxidase electron transfer	1	1
EcoCyc	L-asparagine biosynthesis II	1	1
EcoCyc	L-tryptophan degradation II (via pyruvate)	0.0520487	1
EcoCyc	aspartate superpathway	0.101443	1
EcoCyc	D-lactate to cytochrome bo oxidase electron transport	1	1
EcoCyc	L-aspartate biosynthesis	0.0520487	1
EcoCyc	L-tyrosine biosynthesis I	0.192792	1
EcoCyc	L-arginine degradation III (arginine decarboxylase/agmatinase pathway)	1	1
EcoCyc	NADH to cytochrome bo oxidase electron transfer II	1	1
EcoCyc	superpathway of L-aspartate and L-asparagine biosynthesis	0.275033	1
EcoCyc	superpathway of ubiquinol-8 biosynthesis (prokaryotic)	1	1
EcoCyc	(5Z)-dodec-5-enoate biosynthesis	1	1
EcoCyc	NADH to cytochrome bd oxidase electron transport II	1	1
EcoCyc	L-arginine degradation II (AST pathway)	3.11663e-05	0.00551643
EcoCyc	UDP-N-acetyl-D-glucosamine biosynthesis I	1	1
EcoCyc	L-selenocysteine biosynthesis I (bacteria)	1	1
EcoCyc	autoinducer AI-2 degradation	1	1
EcoCyc	glycine betaine biosynthesis I (Gram-negative bacteria)	1	1
EcoCyc	L-valine biosynthesis	1	1
EcoCyc	taurine degradation IV	1	1
EcoCyc	nitrate reduction VIIIb (dissimilatory)	1	1
EcoCyc	lactose degradation III	1	1
EcoCyc	xylose degradation I	1	1
EcoCyc	NAD salvage pathway III	1	1
EcoCyc	hydrogen to fumarate electron transfer	1	1
EcoCyc	spermidine biosynthesis I	1	1
EcoCyc	propanoyl CoA degradation I	1	1
EcoCyc	NAD salvage pathway I	0.234994	1
EcoCyc	hydrogen to dimethyl sulfoxide electron transfer	1	1
EcoCyc	L-carnitine degradation I	1	1
EcoCyc	L-proline biosynthesis I	1	1
EcoCyc	NAD biosynthesis I (from aspartate)	0.234994	1
EcoCyc	hydrogen to trimethylamine N-oxide electron transfer	1	1
EcoCyc	coenzyme A biosynthesis I	1	1
EcoCyc	proline degradation	1	1
EcoCyc	pyridoxal 5-phosphate biosynthesis I	1	1
EcoCyc	nitrate reduction IX (dissimilatory)	1	1
EcoCyc	adenosylcobalamin salvage from cobinamide I	1	1
EcoCyc	superpathway of histidine, purine, and pyrimidine biosynthesis	1	1
EcoCyc	pyruvate decarboxylation to acetyl CoA	0.148316	1
EcoCyc	glycerol-3-phosphate to fumarate electron transfer	1	1
EcoCyc	colanic acid building blocks biosynthesis	1	1
EcoCyc	putrescine degradation I	1	1
EcoCyc	L-rhamnose degradation I	1	1
EcoCyc	nitrate reduction X (periplasmic, dissimilatory)	1	1
EcoCyc	cyanate degradation	1	1
EcoCyc	CMP-3-deoxy-D-manno-octulosonate biosynthesis	1	1
EcoCyc	ribose degradation	1	1
EcoCyc	formate to nitrite electron transfer	1	1
EcoCyc	L-cysteine biosynthesis I	0.148316	1
EcoCyc	formaldehyde oxidation II (glutathione-dependent)	1	1
EcoCyc	flavin biosynthesis I (bacteria and plants)	1	1
EcoCyc	peptidoglycan maturation (meso-diaminopimelate containing)	1	1
EcoCyc	L-lysine biosynthesis I	0.475586	1
EcoCyc	folate polyglutamylation	1	1
EcoCyc	adenosine nucleotides degradation II	1	1
EcoCyc	N6-L-threonylcarbamoyladenosine37-modified tRNA biosynthesis	1	1
EcoCyc	D-arabinose degradation I	0.192792	1
EcoCyc	putrescine biosynthesis I	1	1
EcoCyc	xanthine and xanthosine salvage	1	1
EcoCyc	salvage pathways of pyrimidine ribonucleotides	1	1
EcoCyc	superoxide radicals degradation	1	1
EcoCyc	glutathionylspermidine biosynthesis	1	1
EcoCyc	S-adenosyl-L-methionine biosynthesis	1	1
EcoCyc	superpathway of pyrimidine deoxyribonucleotides de novo biosynthesis (E. coli)	1	1
EcoCyc	dTDP-L-rhamnose biosynthesis I	1	1
EcoCyc	glycerol degradation I	1	1
EcoCyc	menaquinol-8 biosynthesis	1	1
EcoCyc	glycogen degradation I	1	1
EcoCyc	enterobacterial common antigen biosynthesis	1	1
EcoCyc	fatty acid biosynthesis initiation I	1	1
EcoCyc	superpathway of S-adenosyl-L-methionine biosynthesis	1	1
EcoCyc	glycogen biosynthesis I (from ADP-D-Glucose)	1	1
EcoCyc	enterobactin biosynthesis	1	1
EcoCyc	putrescine biosynthesis III	1	1
EcoCyc	NAD salvage pathway II	1	1
EcoCyc	glycolate and glyoxylate degradation I	1	1
EcoCyc	Entner-Doudoroff pathway I	1	1
EcoCyc	arsenate detoxification II (glutaredoxin)	1	1
EcoCyc	NAD phosphorylation and dephosphorylation	1	1
EcoCyc	glycolysis I (from glucose 6-phosphate)	0.000233916	0.0207016
EcoCyc	ethanol degradation I	1	1
EcoCyc	2-oxoglutarate decarboxylation to succinyl-CoA	1	1
EcoCyc	lipid IVA biosynthesis	1	1
EcoCyc	superpathway of glycolysis and Entner-Doudoroff	1	1
EcoCyc	fatty acid beta-oxidation I	1	1
EcoCyc	trans, trans-farnesyl diphosphate biosynthesis	1	1
EcoCyc	methylerythritol phosphate pathway I	1	1
EcoCyc	superpathway of glycolysis, pyruvate dehydrogenase, TCA, and glyoxylate bypass	0.148316	1
EcoCyc	fatty acid elongation -- saturated	1	1
EcoCyc	beta-alanine biosynthesis III	1	1
EcoCyc	pentose phosphate pathway (non-oxidative branch)	0.313019	1
EcoCyc	glycolate and glyoxylate degradation II	1	1
EcoCyc	superpathway of fatty acid biosynthesis initiation (E. coli)	1	1
EcoCyc	2-oxopentenoate degradation	1	1
EcoCyc	Nitrogen Regulation Two-Component System	1	1
EcoCyc	glyoxylate cycle	0.0061631	0.389297
EcoCyc	mixed acid fermentation	0.0868468	1
EcoCyc	tetrapyrrole biosynthesis I (from glutamate)	0.275033	1
EcoCyc	O-antigen building blocks biosynthesis (E. coli)	1	1
EcoCyc	glycine biosynthesis I	1	1
EcoCyc	superpathway of fucose and rhamnose degradation	1	1
EcoCyc	siroheme biosynthesis	1	1
EcoCyc	superpathway of ornithine degradation	1	1
EcoCyc	3-phenylpropanoate and 3-(3-hydroxyphenyl)propanoate degradation to 2-oxopent-4-enoate	1	1
EcoCyc	fucose degradation	0.192792	1
EcoCyc	sulfate activation for sulfonation	1	1
EcoCyc	pentose phosphate pathway (oxidative branch)	1	1
EcoCyc	heme biosynthesis I (aerobic)	1	1
EcoCyc	D-galactarate degradation I	1	1
EcoCyc	thiosulfate disproportionation III (rhodanese)	1	1
EcoCyc	citrate lyase activation	1	1
EcoCyc	heme biosynthesis II (anaerobic)	1	1
EcoCyc	D-galactonate degradation	1	1
EcoCyc	methylglyoxal degradation I	1	1
EcoCyc	phosphopantothenate biosynthesis I	1	1
EcoCyc	superpathway of hexitol degradation (bacteria)	1	1
EcoCyc	galactitol degradation	0.275033	1
EcoCyc	L-threonine degradation IV	1	1
EcoCyc	pantothenate and coenzyme A biosynthesis I	1	1
EcoCyc	L-histidine biosynthesis	1	1
EcoCyc	galactose degradation I (Leloir pathway)	1	1
EcoCyc	L-threonine degradation I	1	1
EcoCyc	peptidoglycan biosynthesis I (meso-diaminopimelate containing)	1	1
EcoCyc	L-methionine biosynthesis I	1	1
EcoCyc	D-galacturonate degradation I	1	1
EcoCyc	methylglyoxal degradation III	1	1
EcoCyc	L-phenylalanine biosynthesis I	0.234994	1
EcoCyc	L-threonine biosynthesis	1	1
EcoCyc	L-glutamine biosynthesis I	1	1
EcoCyc	glycolysis II (from fructose 6-phosphate)	0.00016658	0.0196564
EcoCyc	pyridoxal 5-phosphate salvage I	1	1
EcoCyc	L-homoserine biosynthesis	0.192792	1
EcoCyc	N-acetylglucosamine degradation I	0.101443	1
EcoCyc	GDP-mannose biosynthesis	1	1
EcoCyc	superpathway of polyamine biosynthesis I	1	1
EcoCyc	L-idonate degradation	1	1
EcoCyc	D-glucarate degradation I	1	1
EcoCyc	CDP-diacylglycerol biosynthesis I	1	1
EcoCyc	polyisoprenoid biosynthesis (E. coli)	1	1
EcoCyc	L-isoleucine biosynthesis I (from threonine)	1	1
EcoCyc	gluconeogenesis I	0.01152	0.509759
EcoCyc	cardiolipin biosynthesis I	1	1
EcoCyc	ppGpp biosynthesis	1	1
EcoCyc	(Kdo)2-lipid A biosynthesis I	1	1
EcoCyc	D-gluconate degradation	1	1
EcoCyc	phosphatidylethanolamine biosynthesis I	1	1
EcoCyc	trehalose degradation II (trehalase)	1	1
EcoCyc	superpathway of (Kdo)2-lipid A biosynthesis	1	1
EcoCyc	glucose and glucose-1-phosphate degradation	1	1
EcoCyc	UMP biosynthesis	1	1
EcoCyc	putrescine degradation II	1	1
EcoCyc	Kdo transfer to lipid IVA I	1	1
EcoCyc	glutathione-glutaredoxin redox reactions	1	1
EcoCyc	allantoin degradation to ureidoglycolate II (ammonia producing)	1	1
EcoCyc	ADP-L-glycero-beta-D-manno-heptose biosynthesis	1	1
EcoCyc	ketogluconate metabolism	1	1
EcoCyc	L-glutamine degradation I	1	1
EcoCyc	allantoin degradation to glyoxylate III	1	1
EcoCyc	anhydromuropeptides recycling	0.446418	1
EcoCyc	L-cysteine degradation II	0.0239883	0.943538
EcoCyc	glutathione biosynthesis	1	1
EcoCyc	4-hydroxybenzoate biosynthesis II (microbes)	1	1
EcoCyc	biotin-carboxyl carrier protein assembly	1	1
EcoCyc	L-leucine biosynthesis	1	1
EcoCyc	L-glutamate degradation II	0.101443	1
EcoCyc	octaprenyl diphosphate biosynthesis	1	1
EcoCyc	lipoate biosynthesis and incorporation II	1	1
EcoCyc	Lipid A-core biosynthesis	1	1
EcoCyc	L-ornithine biosynthesis I	0.0471168	1
EcoCyc	di-trans,poly-cis-undecaprenyl phosphate biosynthesis	1	1
EcoCyc	ethylene glycol degradation	1	1
EcoCyc	superpathway of lipopolysaccharide biosynthesis	1	1
EcoCyc	L-glutamate biosynthesis I	1	1
EcoCyc	1,4-dihydroxy-2-naphthoate biosynthesis	1	1
EcoCyc	pyrimidine ribonucleosides degradation	1	1
EcoCyc	L-lyxose degradation	1	1
EcoCyc	L-glutamate biosynthesis III	1	1
EcoCyc	superpathway of menaquinol-8 biosynthesis I	1	1
EcoCyc	purine ribonucleosides degradation	1	1
EcoCyc	D-mannose degradation	1	1
EcoCyc	glycerol degradation V	0.192792	1
EcoCyc	demethylmenaquinol-8 biosynthesis I	1	1
EcoCyc	arginine dependent acid resistance	1	1
EcoCyc	mannitol degradation I	1	1
EcoCyc	glycine cleavage	0.00769797	0.389297
EcoCyc	2,3-dihydroxybenzoate biosynthesis	1	1
EcoCyc	2-O-alpha-mannosyl-D-glycerate degradation	1	1
EcoCyc	CMP phosphorylation	1	1
EcoCyc	adenine and adenosine salvage III	1	1
EcoCyc	guanylyl molybdenum cofactor biosynthesis	1	1
EcoCyc	melibiose degradation	1	1
EcoCyc	pyrimidine deoxyribonucleotides dephosphorylation	1	1
EcoCyc	adenine and adenosine salvage V	1	1
EcoCyc	fatty acid biosynthesis initiation III	1	1
EcoCyc	aminopropylcadaverine biosynthesis	1	1
EcoCyc	superpathway of pyrimidine nucleobases salvage	1	1
EcoCyc	tetrahydrofolate biosynthesis	1	1
EcoCyc	fatty acid biosynthesis initiation II	1	1
EcoCyc	L-glutamate degradation IX (via 4-aminobutanoate)	1	1
EcoCyc	adenosine ribonucleotides de novo biosynthesis	0.446418	1
EcoCyc	adenosine nucleotides degradation III	1	1
EcoCyc	palmitate biosynthesis II (bacteria and plants)	1	1
EcoCyc	L-galactonate degradation	1	1
EcoCyc	adenosine deoxyribonucleotides de novo biosynthesis II	1	1
EcoCyc	guanine and guanosine salvage III	1	1
EcoCyc	cis-vaccenate biosynthesis	1	1
EcoCyc	chitobiose degradation	1	1
EcoCyc	guanosine ribonucleotides de novo biosynthesis	1	1
EcoCyc	guanine and guanosine salvage	1	1
EcoCyc	acyl carrier protein metabolism	1	1
EcoCyc	acetate formation from acetyl-CoA I	1	1
EcoCyc	guanosine deoxyribonucleotides de novo biosynthesis II	1	1
EcoCyc	cinnamate and 3-hydroxycinnamate degradation to 2-oxopent-4-enoate	1	1
EcoCyc	pseudouridine degradation	1	1
EcoCyc	acetate conversion to acetyl-CoA	0.0520487	1
EcoCyc	D-fructuronate degradation	0.192792	1
EcoCyc	queuosine biosynthesis	1	1
EcoCyc	citrate degradation	1	1
EcoCyc	fructose degradation	1	1
EcoCyc	beta-D-glucuronide and D-glucuronate degradation	1	1
EcoCyc	preQ0 biosynthesis	1	1
EcoCyc	5-aminoimidazole ribonucleotide biosynthesis I	1	1
EcoCyc	L-lactaldehyde degradation (anaerobic)	1	1
EcoCyc	dTDP-N-acetylthomosamine biosynthesis	1	1
EcoCyc	ubiquinol-8 biosynthesis (prokaryotic)	0.313019	1
EcoCyc	5-aminoimidazole ribonucleotide biosynthesis II	1	1
EcoCyc	L-lactaldehyde degradation (aerobic)	1	1
EcoCyc	UDP-N-acetyl-alpha-D-mannosaminouronate biosynthesis	1	1
EcoCyc	molybdenum cofactor biosynthesis	1	1
EcoCyc	inosine-5-phosphate biosynthesis I	1	1
EcoCyc	CDP-diacylglycerol biosynthesis II	1	1
EcoCyc	UDP-glucose biosynthesis	1	1
EcoCyc	4-amino-2-methyl-5-diphosphomethylpyrimidine biosynthesis	0.101443	1
EcoCyc	6-hydroxymethyl-dihydropterin diphosphate biosynthesis I	1	1
EcoCyc	nitrate reduction III (dissimilatory)	1	1
EcoCyc	UDP-D-galactose biosynthesis	1	1
EcoCyc	thiazole biosynthesis I (facultative anaerobic bacteria)	1	1
EcoCyc	S-adenosyl-L-methionine cycle I	1	1
EcoCyc	N-acetylneuraminate and N-acetylmannosamine degradation I	1	1
EcoCyc	UDP-alpha-D-glucuronate biosynthesis (from UDP-glucose)	1	1
EcoCyc	thiamine diphosphate biosynthesis I (E. coli)	1	1
EcoCyc	autoinducer AI-2 biosynthesis I	1	1
EcoCyc	superpathway of L-asparagine biosynthesis	1	1
EcoCyc	sulfoquinovose degradation I	1	1
EcoCyc	thiamine salvage II	0.192792	1
EcoCyc	chorismate biosynthesis from 3-dehydroquinate	1	1
EcoCyc	succinate to cytochrome bo oxidase electron transfer	0.060768	1
EcoCyc	pyruvate to cytochrome bo oxidase electron transfer	0.234994	1
EcoCyc	hydroxymethylpyrimidine salvage	0.101443	1
EcoCyc	3-dehydroquinate biosynthesis I	1	1
EcoCyc	NADH to cytochrome bd oxidase electron transfer I	1	1
EcoCyc	pyruvate to cytochrome bd terminal oxidase electron transfer	0.275033	1
EcoCyc	glycerophosphodiester degradation	1	1
EcoCyc	adenosylcobalamin salvage from cobalamin	1	1
EcoCyc	NADH to cytochrome bo oxidase electron transfer I	1	1
EcoCyc	methylglyoxal degradation II	1	1
EcoCyc	L-ascorbate degradation II (bacterial, aerobic)	1	1
EcoCyc	superpathway of 5-aminoimidazole ribonucleotide biosynthesis	1	1
EcoCyc	NADH to fumarate electron transfer	1	1
EcoCyc	L-alanine biosynthesis III	1	1
EcoCyc	UTP and CTP de novo biosynthesis	0.148316	1
EcoCyc	palmitoleate biosynthesis I (from (5Z)-dodec-5-enoate)	1	1
EcoCyc	oleate beta-oxidation	1	1
EcoCyc	superpathway of L-alanine biosynthesis	1	1
EcoCyc	purine deoxyribonucleosides degradation I	1	1
EcoCyc	UDP-N-acetylmuramoyl-pentapeptide biosynthesis I (meso-diaminopimelate containing)	0.383238	1
EcoCyc	polymyxin resistance	1	1
EcoCyc	pyrimidine deoxyribonucleotides de novo biosynthesis I	1	1
EcoCyc	2-deoxy-alpha-D-ribose 1-phosphate degradation	1	1
EcoCyc	cytidylyl molybdenum cofactor biosynthesis	1	1
EcoCyc	NADH to trimethylamine N-oxide electron transfer	1	1
EcoCyc	pyrimidine deoxyribonucleotides de novo biosynthesis II	1	1
EcoCyc	pyrimidine deoxyribonucleosides degradation	1	1
EcoCyc	8-amino-7-oxononanoate biosynthesis I	1	1
EcoCyc	NADH to dimethyl sulfoxide electron transfer	1	1
EcoCyc	pyrimidine ribonucleosides salvage I	1	1
EcoCyc	pyrimidine nucleobases salvage I	1	1
EcoCyc	4-aminobutanoate degradation I	0.148316	1
EcoCyc	nitrate reduction VIII (dissimilatory)	1	1
EcoCyc	pyrimidine nucleobases salvage II	1	1
EcoCyc	superpathway of guanine and guanosine salvage	1	1
EcoCyc	4-aminobutanoate degradation II	0.00769797	0.389297
EcoCyc	succinate to cytochrome bd oxidase electron transfer	0.075585	1
EcoCyc	pyrimidine ribonucleosides salvage III	1	1
EcoCyc	GDP-L-fucose biosynthesis I (from GDP-D-mannose)	1	1
EcoCyc	4-aminobenzoate biosynthesis	1	1
EcoCyc	formate to trimethylamine N-oxide electron transfer	1	1
EcoCyc	superpathway of pyrimidine ribonucleosides salvage	1	1
EcoCyc	adenine and adenosine salvage II	1	1
EcoCyc	pyrimidine ribonucleosides salvage II	1	1
EcoCyc	formate to dimethyl sulfoxide electron transfer	1	1
EcoCyc	pyrimidine deoxyribonucleotide phosphorylation	1	1
EcoCyc	guanosine nucleotides degradation III	1	1
EcoCyc	D-malate degradation	1	1
EcoCyc	S-methyl-5-thioadenosine degradation IV	1	1
EcoCyc	trehalose degradation VI (periplasmic)	1	1
EcoCyc	superpathway of heme biosynthesis from uroporphyrinogen-III	1	1
EcoCyc	tetrahydromonapterin biosynthesis	1	1
UP_KEYWORDS	Acetylation	4.10535e-11	4.74063e-08
KEGG_PATHWAY	eco01200:Carbon metabolism	2.33988e-09	2.32803e-06
UP_KEYWORDS	Tricarboxylic acid cycle	1.46955e-07	0.000169695
KEGG_PATHWAY	eco00020:Citrate cycle (TCA cycle)	2.21189e-06	0.00220066
GOTERM_BP_DIRECT	GO:0006099~tricarboxylic acid cycle	2.81391e-06	0.00336409
GOTERM_BP_DIRECT	GO:0006096~glycolytic process	8.21015e-06	0.00981511
UP_KEYWORDS	Protein biosynthesis	2.30118e-05	0.0265695
UP_KEYWORDS	Glycolysis	2.84046e-05	0.0327951
KEGG_PATHWAY	eco00010:Glycolysis / Gluconeogenesis	7.20626e-05	0.0716744
UP_KEYWORDS	Elongation factor	7.83344e-05	0.0904188
UP_KEYWORDS	Ligase	8.34619e-05	0.0963347
UP_KEYWORDS	Periplasm	0.000176315	0.203409
KEGG_PATHWAY	eco01120:Microbial metabolism in diverse environments	0.000207934	0.206688
UP_KEYWORDS	Cytoplasm	0.000283081	0.326399
UP_KEYWORDS	Magnesium	0.000417612	0.481174
UP_KEYWORDS	Metal-binding	0.000461455	0.531568
KEGG_PATHWAY	eco01110:Biosynthesis of secondary metabolites	0.000474219	0.470816
UP_KEYWORDS	Nucleotide-binding	0.000500633	0.57658
KEGG_PATHWAY	eco01100:Metabolic pathways	0.00281503	2.76575
GOTERM_BP_DIRECT	GO:0006414~translational elongation	0.00589015	6.81908
GOTERM_BP_DIRECT	GO:0019545~arginine catabolic process to succinate	0.00589015	6.81908
GOTERM_BP_DIRECT	GO:0019544~arginine catabolic process to glutamate	0.00589015	6.81908
UP_KEYWORDS	Phosphoprotein	0.00641327	7.16026
UP_KEYWORDS	Arginine metabolism	0.00800005	8.85801
UP_KEYWORDS	Pyruvate	0.00800005	8.85801
INTERPRO	IPR004161:Translation elongation factor EFTu/EF1A, domain 2	0.00873048	11.1548
KEGG_PATHWAY	eco01230:Biosynthesis of amino acids	0.0102516	9.74431
UP_KEYWORDS	Oxidoreductase	0.0106127	11.5917
UP_KEYWORDS	Aminoacyl-tRNA synthetase	0.0120001	13.0127
INTERPRO	IPR000795:Elongation factor, GTP-binding domain	0.0145591	17.9481
UP_KEYWORDS	Signal	0.0149689	15.9837
UP_KEYWORDS	GTP-binding	0.0155928	16.5961
KEGG_PATHWAY	eco00680:Methane metabolism	0.0163592	15.1351
GOTERM_BP_DIRECT	GO:0006097~glyoxylate cycle	0.0198676	21.3307
INTERPRO	IPR005225:Small GTP-binding protein domain	0.0216395	25.5528
INTERPRO	IPR001638:Extracellular solute-binding protein, family 3	0.0216395	25.5528
INTERPRO	IPR009000:Translation elongation/initiation factor/Ribosomal, beta-barrel	0.0216395	25.5528
UP_KEYWORDS	Manganese	0.0269644	27.0682
GOTERM_BP_DIRECT	GO:0006865~amino acid transport	0.0286688	29.3728
UP_KEYWORDS	Pyridoxal phosphate	0.0308581	30.368
SMART	SM00062:PBPb	0.0319021	22.6623
INTERPRO	IPR015813:Pyruvate/Phosphoenolpyruvate kinase-like domain	0.0343619	37.6014
UP_KEYWORDS	ATP-binding	0.0359605	34.4857
UP_KEYWORDS	RNA-binding	0.0363547	34.7944
KEGG_PATHWAY	eco00620:Pyruvate metabolism	0.0389406	32.644
KEGG_PATHWAY	eco00640:Propanoate metabolism	0.0390784	32.7401
INTERPRO	IPR004541:Translation elongation factor EFTu/EF1A, bacterial/organelle	0.0420215	43.9566
INTERPRO	IPR004160:Translation elongation factor EFTu/EF1A, C-terminal	0.0420215	43.9566
KEGG_PATHWAY	eco00260:Glycine, serine and threonine metabolism	0.0427638	35.263
COG_ONTOLOGY	Amino acid transport and metabolism	0.0436045	19.2145
INTERPRO	IPR016040:NAD(P)-binding domain	0.0467686	47.5887
INTERPRO	IPR015424:Pyridoxal phosphate-dependent transferase	0.0519582	51.3092
INTERPRO	IPR015421:Pyridoxal phosphate-dependent transferase, major region, subdomain 1	0.0519582	51.3092
UP_KEYWORDS	NAD	0.0599711	51.0391
UP_KEYWORDS	Aminotransferase	0.0610653	51.6931
INTERPRO	IPR001188:Bacterial periplasmic spermidine/putrescine-binding protein	0.0623731	58.0494
KEGG_PATHWAY	eco00330:Arginine and proline metabolism	0.0639818	48.2039
KEGG_PATHWAY	eco00630:Glyoxylate and dicarboxylate metabolism	0.0640517	48.2423
KEGG_PATHWAY	eco01210:2-Oxocarboxylic acid metabolism	0.0704581	51.6611
INTERPRO	IPR009001:Translation elongation factor EF1A/initiation factor IF2gamma, C-terminal	0.0822974	68.6007
INTERPRO	IPR005811:ATP-citrate lyase/succinyl-CoA ligase	0.0822974	68.6007
INTERPRO	IPR005768:Lysine-arginine-ornithine-binding periplasmic protein	0.0822974	68.6007
GOTERM_BP_DIRECT	GO:0051289~protein homotetramerization	0.0878935	66.7088
KEGG_PATHWAY	eco00270:Cysteine and methionine metabolism	0.0915658	61.5366
GOTERM_BP_DIRECT	GO:0015846~polyamine transport	0.0964394	70.2524
GOTERM_BP_DIRECT	GO:0019464~glycine decarboxylation via glycine cleavage system	0.0964394	70.2524
