# Supplementary material for: Host-Microbe-Drug-Nutrient Screen Identifies Bacterial Effectors of Metformin Therapy
Source: Cell. 2019 Sep 5;178(6):1299–1312.e29. doi: 10.1016/j.cell.2019.08.003 (PMC6736778; doi:10.1016/j.cell.2019.08.003)
Supplement: Table S4. E. coli Metabolomics Data, Related to Figures 4, S4, and S5 [file mmc4.xlsx]

## Sheet: Read_me
E. coli Metabolomics Data:
Figure	Column	Description
4A-C, S5A	Metabolite_ID	Metabolite ID
	Metabolite	Metabolite name
	Metabolite_full	Metabolite short name
	KEGG_ID	Metabolite KEGG ID
	HMDB_ID	Metabolite HMDB ID
	XXX_logFC	Comparison logFC
	XXX_FDR	Comparison FDR
		Detailed description of each comparison is provided in sheet "Contrasts"

## Sheet: Contrasts
Description	Contrast	Contrast_type	Strain	Supplement	Target	Reference	C_0_N	C_50_N	CRP_0_N	CRP_50_N	C_0_I50	oeCRP_0_I50	oeCRP_0_I100
Treatment effect on OP50-C	C_Metf	Treatment	OP50-C	None	C_50_N	C_0_N	-1	1	0	0	0	0	0
Treatment effect on crp	CRP_Metf	Treatment	crp	None	CRP_50_N	CRP_0_N	0	0	-1	1	0	0	0
Mutant difference for crp	dCRP	Bacterial mutant	crp	None	CRP_0_N	C_0_N	-1	0	1	0	0	0	0
Interaction between metformin and crp	Int_MetfCRP	Interaction	crp	None	CRP_50_N,C_0_N	CRP_0_N,C_50_N	1	-1	-1	1	0	0	0
Interaction between metformin and oecrp+IPTG50	Int_MetfoeCRP50	Interaction	oecrp	IPTG50	oeCRP_0_I50	C_50_N	0	-1	0	0	0	1	0
Interaction between metformin and oecrp+IPTG100	Int_MetfoeCRP100	Interaction	oecrp	IPTG100	oeCRP_0_I100	C_50_N	0	-1	0	0	0	0	1
IPTG effect on OP50-C	C_IPTG	Supplementation	OP50-C	IPTG50	C_0_I50	C_0_N	-1	0	0	0	1	0	0
Mutant difference for oecrp+IPTG50	oeCRP50	Bacterial mutant	oecrp	IPTG50	oeCRP_0_I50	C_0_I50	0	0	0	0	-1	1	0
Mutant difference for oecrp+IPTG100	oeCRP100	Bacterial mutant	oecrp	IPTG100	oeCRP_0_I100	C_0_I50	0	0	0	0	-1	0	1

## Sheet: Ecoli_metabolomics_data
Metabolite_ID	Metabolite	Metabolite_short	KEGG_ID	HMDB_ID	C_Metf_logFC	C_Metf_FDR	dCRP_logFC	dCRP_FDR	CRP_Metf_logFC	CRP_Metf_FDR	Int_MetfCRP_logFC	Int_MetfCRP_FDR	C_IPTG_logFC	C_IPTG_FDR	oeCRP50_logFC	oeCRP50_FDR	oeCRP100_logFC	oeCRP100_FDR
A_0056	2-Hydroxyglutaric acid	2-Hydroxyglutaric acid	C01087,C02630,C03196	HMDB00606,HMDB00694	-0.726234	0.12531	-6.84189	1.02652e-07	0.602336	0.52576	1.32857	0.150803	-0.162414	0.966514	-1.29755	0.00911213	-4.56677	1.22079e-07
A_0039	2-Phosphoglyceric acid	2-PG	C00631	HMDB03391	0.485089	0.0479744	1.41468	6.65061e-06	-0.0499962	0.898068	-0.535085	0.132199	-0.0595039	0.966594	-0.819279	0.00174605	-1.55494	3.13098e-06
A_0041	3-Phosphoglyceric acid	3-PG	C00197	HMDB00807	0.516916	0.0391758	1.29834	1.59585e-05	0.00694705	0.979994	-0.509969	0.150803	-0.0871764	0.966514	-0.785029	0.00244531	-1.77578	5.71455e-07
A_0036	6-Phosphogluconic acid	6-PG	C00345	HMDB01316	-1.13999	0.0130842	-0.329797	0.461128	0.470242	0.389895	1.61023	0.0138681	0.27535	0.935264	-0.845272	0.0442621	-0.373514	0.537942
A_0018	Acetoacetyl CoA	AAcCoA	C00332	HMDB01484	-0.479596	0.0471254	-0.683277	0.0136478	0.352655	0.127446	0.83225	0.0239035	NA	NA	NA	NA	NA	NA
A_0019	Acetyl CoA	AcCoA	C00024	HMDB01206	0.491897	0.116561	0.0622311	0.855228	0.251697	0.52576	-0.2402	0.620016	0.21872	0.935264	-1.69607	2.16058e-05	-3.43261	3.7305e-09
C_0028	Adenine	Adenine	C00147	HMDB00034	0.487893	0.218802	0.412612	0.299799	-0.0152219	0.979994	-0.503115	0.416645	-0.228779	0.945684	0.972628	0.0142251	0.594767	0.129886
C_0046	Adenosine	Adenosine	C00212	HMDB00050	1.45606	0.000106316	-0.348905	0.258125	-0.382655	0.324431	-1.83872	0.000309278	-0.0301186	0.991999	-0.106568	0.709438	-1.86068	4.73411e-06
A_0048	ADP	ADP	C00008	HMDB01341	0.425672	0.0103546	-0.103788	0.528334	0.357735	0.054146	-0.0679377	0.802036	-0.18119	0.878717	-1.02908	2.48985e-06	-1.14533	5.11995e-07
A_0006	ADP-ribose	ADP-Rib	C00301	HMDB01178	0.628846	0.238055	-0.0135729	0.976105	0.37592	0.560531	-0.252926	0.801626	0.0284539	0.991999	-1.88168	0.00148773	-2.89008	0.000104073
C_0006	Ala	Ala	C00041,C00133,C01401	HMDB00161,HMDB01310	0.556188	0.0450494	2.24223	9.51054e-08	-0.0613794	0.898068	-0.617567	0.121554	0.270198	0.934117	-1.15023	0.000252996	0.265849	0.333031
A_0044	AMP	AMP	C00020	HMDB00045	0.198551	0.38772	-0.277557	0.25222	0.0061911	0.979994	-0.192359	0.620016	-0.268547	0.878717	-1.55646	2.48985e-06	-2.1987	2.58313e-08
C_0039	Arg	Arg	C00062,C00792	HMDB00517,HMDB03416	1.11724	4.68492e-07	1.86612	2.06571e-10	0.160705	0.389895	-0.956535	0.000242375	0.0472354	0.966514	1.68829	1.08484e-09	2.5271	5.04441e-12
C_0049	Argininosuccinic acid	ArgSuccinate	C03406	HMDB00052	1.30358	0.000781838	1.58291	6.82271e-05	0.364628	0.396597	-0.938952	0.0549392	-0.0328425	0.991999	0.76649	0.0223149	0.279947	0.406849
C_0024	Asn	Asn	C00152,C01905,C16438	HMDB00168	-2.56217	0.0237348	2.26387	0.0290664	-0.15787	0.935355	2.4043	0.118617	0.203098	0.991495	-3.87177	0.00324218	-4.36223	0.00490071
C_0026	Asp	Asp	C00049,C00402,C16433	HMDB00191,HMDB06483	0.652326	0.0875109	1.48077	0.00048201	-0.71496	0.12743	-1.36729	0.0170622	-0.547681	0.878717	-1.38517	0.00102103	-1.89563	6.26067e-05
A_0051	ATP	ATP	C00002	HMDB00538	0.364019	0.0589697	0.313718	0.110337	0.314914	0.167897	-0.0491054	0.863096	-0.0209738	0.991999	0.0184633	0.932084	0.161969	0.405131
C_0015	Betaine	Betaine	C00719	HMDB00043	1.61813	0.00595401	0.406662	0.472541	1.75114	0.00928778	0.133005	0.863096	0.202294	0.966514	-1.42977	0.0101018	-4.46858	1.23824e-07
A_0002	cAMP	cAMP	C00575	HMDB00058	-0.403124	0.216306	2.55749	1.0541e-07	0.44158	0.264962	0.844703	0.0664896	-0.686018	0.350629	1.70583	2.33988e-05	2.95119	2.71691e-08
A_0037	N-Carbamoylaspartic acid	Carbamoyl-Asp	C00438	HMDB00828	-1.97819	0.00389139	-1.87274	0.00453196	-1.56212	0.0343456	0.416066	0.681583	-0.228669	0.966514	-0.474284	0.438843	-2.92817	0.000111447
C_0009	Choline	Choline	C00114	HMDB00097	0.907999	0.000298662	0.199883	0.353056	0.431942	0.0811699	-0.476057	0.121554	0.694886	0.121489	0.976194	0.000101588	1.51709	6.29306e-07
A_0063	cis-Aconitic acid	cis-Aconitic acid	C00417	HMDB00072	-1.82479	0.216306	NA	NA	NA	NA	NA	NA	NA	NA	NA	NA	NA	NA
A_0062	Citric acid	Citric acid	C00158	HMDB00094	0.467765	0.621542	-1.11129	0.26367	0.901167	0.469858	0.433401	0.802036	-0.386167	0.966514	-1.51581	0.110639	NA	NA
C_0040	Citrulline	Citrulline	C00327	HMDB00904	-0.202057	0.229709	-1.00219	5.65226e-06	0.283099	0.162418	0.485156	0.0466837	0.00151853	0.991999	-0.431658	0.011756	-0.436211	0.0122805
A_0022	CoA	CoA	C00010	HMDB01423	0.207963	0.54566	-0.507657	0.156448	0.563451	0.167897	0.355489	0.517029	-0.879986	0.277001	0.829466	0.0172308	-0.577481	0.0962897
C_0012	Creatinine	Creatinine	C00791	HMDB00562	0.610428	0.0260404	0.684904	0.0130084	-0.221608	0.52576	-0.832036	0.0303642	0.196347	0.935264	1.51448	1.17117e-05	1.96855	4.87592e-07
A_0033	Dihydroxyacetone phosphate	DHAP	C00111	HMDB01473	-0.00940665	0.982485	0.541322	0.298857	0.754545	0.23298	0.763952	0.328083	0.242818	0.966514	-2.24969	0.000244691	NA	NA
A_0040	2,3-Diphosphoglyceric acid	Diphosphoglycerate	C01159	HMDB01294	-0.256475	0.22301	0.944074	0.000119148	-0.0126857	0.979994	0.24379	0.458631	-0.232441	0.878717	-2.43886	1.73483e-09	-2.37053	1.56579e-08
A_0035	Fructose 1,6-diphosphate	F1,6P	C00354	HMDB01058	-1.7906	0.000781838	-0.0373347	0.934952	0.747079	0.167897	2.53768	0.000779012	0.343439	0.935264	-1.89815	0.000326165	-3.62348	2.31848e-07
A_0014	Fructose 6-phosphate	F6P	C00085,C05345	HMDB00124	-1.83114	0.0011544	0.0415522	0.934952	-0.206463	0.790752	1.62468	0.0246781	0.0852203	0.991999	-2.02117	0.000344763	-2.87455	1.12861e-05
A_0061	Fumaric acid	Fumaric acid	C00122	HMDB00134	1.4217	0.340482	-0.869427	0.585683	0.290176	0.898068	-1.13152	0.620016	1.21141	0.935617	-1.38088	0.491841	NA	NA
C_0008	Î³-Aminobutyric acid	g-Aminobutyric acid	C00334	HMDB00112	0.858709	0.0300463	3.11569	1.02652e-07	-0.405188	0.404728	-1.2639	0.024096	0.421846	0.878717	0.417153	0.270365	1.0964	0.00656518
A_0017	Glucose 1-phosphate	G1P	C00103	HMDB01586	-1.54513	0.0573503	0.455954	0.57695	-0.60892	0.52576	0.936213	0.458631	0.509919	0.935264	-3.04327	0.00148773	NA	NA
A_0013	Glucose 6-phosphate	G6P	C00092,C00668,C01172	HMDB01401	-2.19594	1.70594e-06	0.420279	0.200813	-0.158724	0.738877	2.03722	0.000242375	0.164974	0.966514	-2.05423	2.75861e-06	-2.62779	1.18258e-07
A_0016	Galactose 1-phosphate	Gal1P	C00446	HMDB00645	-0.439215	0.216306	-0.781461	0.0736504	0.226019	0.76242	0.665234	0.29874	-0.00539294	0.991999	-0.215943	0.568738	NA	NA
A_0046	GDP	GDP	C00035	HMDB01201	0.76835	9.15422e-06	0.301988	0.022987	0.0537574	0.790752	-0.714593	0.000779012	0.153405	0.878717	-0.371064	0.00567524	-0.0833619	0.52568
C_0031	Gln	Gln	C00064,C00303,C00819	HMDB00641,HMDB03423	1.2874	0.000781838	-0.425946	0.216058	-0.345456	0.410605	-1.63285	0.00212869	0.37886	0.878717	-0.606746	0.0611562	-1.70004	4.55593e-05
C_0033	Glu	Glu	C00025,C00217,C00302	HMDB00148,HMDB03339	1.56222	0.0011544	2.74709	2.07149e-06	-0.414088	0.44709	-1.97631	0.00316964	0.826372	0.477688	-0.936564	0.0250576	-2.1852	4.38382e-05
C_0002	Gly	Gly	C00037	HMDB00123	4.53496	7.64722e-13	3.66607	1.47122e-11	0.269372	0.386086	-4.26559	4.32554e-10	0.0849028	0.966514	4.02312	2.93099e-12	5.70871	3.28626e-14
A_0028	Glyceraldehyde 3-phosphate	Glyceraldehyde 3-phosphate	C00118,C00661	HMDB01112	2.55549	0.0131088	3.22283	0.00228249	-0.343789	0.566306	-2.89928	0.0178217	-0.352249	0.966514	NA	NA	NA	NA
A_0052	Glycerol 3-phosphate	Glycerol 3-phosphate	C00093	HMDB00126	0.401245	0.248954	0.443605	0.230086	0.0858631	0.898068	-0.315382	0.593413	0.252863	0.935264	-0.788674	0.0250576	-1.46905	0.000395751
A_0043	GMP	GMP	C00144	HMDB01397	0.787977	0.00430598	-0.156661	0.547528	-0.190668	0.52576	-0.978645	0.0118717	0.0436059	0.991999	-0.949155	0.000764954	-0.831763	0.00246703
C_0051	Glutathione (GSH)	GSH	C00051	HMDB00125	-0.617859	0.384587	3.87167	1.59585e-05	0.0824227	0.974821	0.700282	0.540721	-0.826771	0.878717	2.56309	0.00116292	1.85276	0.012504
C_0050	Glutathione (GSSG)	GSSG	C00127	HMDB03337	0.152455	0.649957	0.629999	0.0736504	0.0801329	0.898068	-0.072322	0.876652	0.104841	0.966514	-1.40757	0.000344763	-4.69619	1.74993e-10
A_0049	GTP	GTP	C00044	HMDB01273	0.348167	0.00598004	0.0296765	0.825536	0.325389	0.0172508	-0.0227777	0.876652	0.080256	0.935264	0.070557	0.517484	0.472507	0.000465698
C_0035	Guanine	Guanine	C00242	HMDB00132	2.84092	4.68492e-07	2.32879	1.98968e-06	0.645346	0.12904	-2.19557	0.000309278	-0.338726	0.934117	2.77203	4.00038e-07	5.20111	7.04958e-11
C_0048	Guanosine	Guanosine	C00387	HMDB00133	1.29021	0.000165866	-0.0324738	0.924675	-0.00983557	0.979994	-1.30004	0.00316964	0.00302223	0.991999	0.648444	0.0201512	0.992718	0.00136452
C_0036	His	His	C00135,C00768,C06419	HMDB00177	-0.722864	4.68492e-07	-0.51188	1.52423e-05	0.278303	0.012221	1.00117	5.89549e-07	-0.25432	0.273374	-0.28508	0.00377456	-0.325809	0.00160756
C_0017	Homoserine	Homoserine	C00263	HMDB00719	-0.0865385	0.736222	2.86752	9.90809e-09	-0.607875	0.0794758	-0.521336	0.22701	0.421325	0.878717	0.204877	0.465654	0.787517	0.00868026
C_0020	Hydroxyproline	Hydroxyproline	C01015,C01157	HMDB06055,HMDB00725	-1.06981	1.70594e-06	-1.14234	3.76476e-07	-0.902071	4.6577e-05	0.167739	0.499131	-0.193923	0.878717	0.00224449	0.986306	-0.875062	1.52898e-05
C_0029	Hypoxanthine	Hypoxanthine	C00262	HMDB00157	0.904779	0.0022359	-2.63188	9.91584e-09	-0.107509	0.794103	-1.01229	0.013229	0.191401	0.935264	-0.21439	0.420511	-0.984569	0.00101363
C_0022	Ile	Ile	C00407,C06418,C16434	HMDB00172	0.577234	9.75742e-05	0.21064	0.0762701	0.0975777	0.52576	-0.479656	0.0084584	0.163094	0.878717	0.0747087	0.496392	0.439217	0.000888659
A_0011	IMP	IMP	C00130	HMDB00175	0.161904	0.673752	-0.0873086	0.853661	0.29145	0.559278	0.129547	0.835312	0.0491731	0.991999	-2.19114	2.40716e-05	-2.67488	2.66593e-06
C_0047	Inosine	Inosine	C00294	HMDB00195	0.471149	0.248954	-2.27357	1.59492e-05	0.316993	0.52576	-0.154156	0.82833	0.015429	0.991999	-0.444128	0.282381	-2.04545	7.54836e-05
C_0023	Leu	Leu	C00123,C01570,C16439	HMDB00687	0.452203	0.000165866	0.077843	0.451825	0.126762	0.321558	-0.325441	0.0239035	0.116835	0.878717	0.0638771	0.491841	0.457839	0.000111447
C_0032	Lys	Lys	C00047,C00739,C16440	HMDB00182,HMDB03405	-0.0575447	0.728566	1.51976	6.83877e-08	0.223969	0.327293	0.281514	0.29874	0.108145	0.935617	0.121025	0.484687	0.554031	0.00368965
A_0030	Malonyl CoA	Malonyl-CoA	C00083	HMDB01175	-0.291009	0.0209499	-0.399905	0.00231263	0.373148	0.0110449	0.664157	0.000950198	-0.0417595	0.966514	-0.010625	0.932084	-0.0734399	0.662558
C_0034	Met	Met	C00073,C00855,C01733	HMDB00696	-0.0853455	0.485696	-0.0805676	0.532861	0.354081	0.0140882	0.439426	0.0170622	-0.105117	0.935264	-0.0958884	0.430495	0.184765	0.131084
A_0001	NAD+	NAD+	C00003	HMDB00902	0.227336	0.366559	-0.0910683	0.744352	0.31273	0.327293	0.0853938	0.831226	-0.205913	0.935264	-1.17307	0.000105828	-2.75238	4.00831e-09
A_0004	NADH	NADH	C00004	HMDB01487	-1.0614	0.00129085	-1.4073	6.34407e-05	1.43747	0.000281372	2.49887	1.71365e-05	-0.0900351	0.966514	-2.12711	1.59861e-06	-1.66297	0.000475881
A_0010	NADP+	NADP+	C00006	HMDB00217	1.09588	0.000165866	-0.147636	0.547528	0.206492	0.520804	-0.889384	0.0138681	-0.0654194	0.966594	-1.22515	3.65832e-05	-2.44473	7.91556e-09
A_0029	NADPH	NADPH	C00005	HMDB00221	-1.02849	0.00179066	-1.25651	0.000203839	0.904543	0.0110449	1.93303	0.000242375	-0.257147	0.935264	-1.80998	8.13306e-06	NA	NA
C_0025	Ornithine	Ornithine	C00077,C00515,C01602	HMDB00214,HMDB03374	1.14273	0.0458246	1.32114	0.0227561	0.258685	0.76242	-0.884049	0.29874	-0.0633046	0.991999	1.24073	0.0250576	2.61342	0.000111987
A_0042	Phosphoenolpyruvic acid	PEP	C00074	HMDB00263	0.953754	0.411698	1.62553	0.189098	0.0232217	0.979994	-0.930532	0.620016	-0.0730494	0.991999	-1.08848	0.355468	-3.74152	0.00340168
C_0038	Phe	Phe	C00079,C02057,C02265	HMDB00159	0.0602688	0.524014	-0.554331	6.65061e-06	0.197785	0.0805063	0.137516	0.342024	-0.0895694	0.934117	-0.145758	0.112968	-0.00471948	0.955884
A_0038	PRPP	PRPP	C00119	HMDB00280	1.33207	0.0205842	0.694047	0.216058	0.412331	0.52576	-0.919737	0.267541	1.29235	0.318782	-2.33156	0.000293546	-2.58426	0.0023718
C_0003	Putrescine	Putrescine	C00134	HMDB01414	0.202078	0.550741	1.84506	1.59585e-05	0.0767426	0.898068	-0.125336	0.82833	0.273838	0.935264	-0.808045	0.0194668	-1.56174	0.000152503
A_0054	Pyruvic acid	Pyruvic acid	C00022	HMDB00243	-1.46042	0.0130842	0.739361	0.0447149	0.612626	0.160022	2.07304	0.0057912	-0.542966	0.878717	0.0315937	0.932084	0.0245517	0.955884
A_0023	Ribose 1-phosphate	R1P	C00620	HMDB01489	0.206085	0.561376	-1.11258	0.00416022	0.665663	0.12904	0.459578	0.423094	-0.280098	0.935264	0.408862	0.260677	-0.417046	0.25762
A_0021	Ribose 5-phosphate	R5P	C00117	HMDB01548	0.642001	0.0814493	0.828476	0.0280026	0.349375	0.458612	-0.292626	0.620016	-0.012542	0.991999	-0.499879	0.160918	-1.32043	0.00123945
A_0024	Ribulose 5-phosphate	Ru5P	C00199,C01101	HMDB00618	-0.496253	0.672249	0.384054	0.776986	-0.060873	0.979994	0.43538	0.82833	-0.646656	0.966514	-1.77098	0.337966	-2.39055	0.0867643
C_0052	S-Adenosylmethionine	SAM	C00019	HMDB01185	0.473469	0.0413851	0.112325	0.626277	0.508926	0.0583639	0.0354574	0.891203	-0.370466	0.811399	-1.11765	5.15839e-05	-1.89966	1.07577e-07
C_0010	Ser	Ser	C00065,C00716,C00740	HMDB00187,HMDB03406	2.60316	1.44059e-10	4.03342	1.43885e-13	0.278902	0.242611	-2.32426	1.42771e-07	-0.0500462	0.966594	3.34978	2.93099e-12	2.07424	4.20219e-09
A_0058	Succinic acid	Succinic acid	C00042	HMDB00254	0.578495	0.238055	-0.412864	0.430258	-0.135296	0.895333	-0.713792	0.342024	-0.151015	0.966514	-1.60872	0.00243265	-4.24442	8.88744e-08
A_0034	Adenylosuccinic acid	Succinyl AMP	C03794	HMDB00536	2.72752	2.86043e-06	0.819146	0.0546821	0.157714	0.810534	-2.5698	0.000309278	-0.136898	0.966514	-1.05768	0.0125709	-1.06027	0.0135476
C_0016	Thr	Thr	C00188,C00820	HMDB00167	0.484904	0.241604	2.10727	3.48185e-05	0.272662	0.59204	-0.212242	0.787974	0.13621	0.966514	-1.15314	0.00803268	-2.26689	2.62927e-05
C_0044	Trp	Trp	C00078,C00525,C00806	HMDB00929	1.78842	1.85127e-06	2.29373	5.81742e-08	0.324101	0.327293	-1.46431	0.000779012	0.247753	0.934117	1.54355	9.34976e-06	0.0336435	0.91372
C_0041	Tyr	Tyr	C00082,C01536,C06420	HMDB00158	0.0287239	0.736222	-0.604698	3.53884e-06	-0.0756366	0.52576	-0.104361	0.499131	-0.209792	0.350629	-0.140154	0.139287	0.0122669	0.91372
A_0008	UDP-glucose	UDP-Glc	C00029	HMDB00286	0.986302	0.000361511	-1.25127	1.59585e-05	0.0639406	0.895333	-0.922361	0.0103735	0.208766	0.935264	-1.51055	2.75861e-06	-3.01016	3.14594e-10
C_0014	Val	Val	C00183,C06417,C16436	HMDB00883	0.467691	0.000530731	0.123978	0.294364	0.135228	0.359211	-0.332463	0.0466837	0.113522	0.934117	0.101877	0.369671	0.517194	0.00015749
A_0005	Xanthine	Xanthine	C00385	HMDB00292	0.565797	0.0170305	-1.0651	6.34407e-05	-0.220575	0.44709	-0.786372	0.0184434	-0.146076	0.935264	1.15085	3.65832e-05	0.118885	0.600002
A_0032	XMP	XMP	C00655	HMDB01554	1.22255	0.0589697	2.90332	0.000104445	-0.0193911	0.979994	-1.24194	0.194815	-0.178155	0.966594	-1.13261	0.0705867	-2.67818	0.000353244
C_0005	Î²-Ala	b-Ala	C00099	HMDB00056	NA	NA	NA	NA	-1.9816	0.00208654	NA	NA	NA	NA	NA	NA	NA	NA
A_0059	Malic acid	Malic acid	C00149,C00497,C00711	HMDB00156,HMDB00744	NA	NA	NA	NA	1.17268	0.52576	NA	NA	NA	NA	NA	NA	NA	NA
A_0055	N-Acetylglutamic acid	N-AcGlu	C00624	HMDB01138	NA	NA	NA	NA	1.74471	0.00928778	NA	NA	NA	NA	1.63511	0.0029937	0.457936	0.404759
C_0042	S-Adenosylhomocysteine	SAH	C00021	HMDB00939	NA	NA	NA	NA	0.0933345	NA	NA	NA	NA	NA	NA	NA	NA	NA
C_0030	Spermidine	Spermidine	C00315	HMDB01257	NA	NA	NA	NA	-0.276456	0.893333	NA	NA	NA	NA	NA	NA	NA	NA
