# Supplementary material for: Host-Microbe-Drug-Nutrient Screen Identifies Bacterial Effectors of Metformin Therapy
Source: Cell. 2019 Sep 5;178(6):1299–1312.e29. doi: 10.1016/j.cell.2019.08.003 (PMC6736778; doi:10.1016/j.cell.2019.08.003)
Supplement: Table S5. E. coli and Human Microbiota Metabolic Modeling of Agmatine Production Data, Related to Figures 5 and S5 [file mmc5.xlsx]

## Sheet: Overview
A NGM diet	Molecular composition and source of information for derivation of the Nematodal Growth Medium (NGM) diet.
B Nutrient supplementation	Predicted increases in agmatine production capacity following nutrient supplementation of E. coli OP50 on NGM medium and human microbiota on their hosts diet.
C Biolog validation (CELE)	Comparison of predicted bacterial increases in agmatine production and measured nematodal responses in nutrient supplementation screens.
D Biolog validation (OP50)	Comparison of predicted bacterial increases in agmatine production and measured increases in bacterial growth in nutrient supplementation screens.
E Cohort information	Phenotypic information on the microbiome cohorts.
F Kiel cohort diet	Molecular composition and source of information for derivation of the Kiel cohort diet. Values correspond to total uptake per participant.
G Agm Kiel cohort	Agmatine production capacity in the Kiel cohort.
H Kiel cohort phenotypic test	Association between predicted agmatine production capacity and individual phenotypic variables in the Kiel cohort.
I Agm Swedish cohort	Agmatine production capacity in the Swedish cohort.
J Agm Danish cohort	Agmatine production capacity in the Danish cohort.
K Agm Spanish cohort	Agmatine production capacity in the Spanish cohort.
L Metformin-induced microbiome shift	Bacterial species with significant changes in abundance in metformin-treated patients in the individual cohorts.
M Diet testing	Impact of dietary composition on differences in agmatine production between groups in the Kiel cohort.

## Sheet: A NGM diet
Composition of the NGM diet for E. coli OP50 metabolic modeling. The total amount in mmol/L for each compound is given in column C.
Column D provides the source of data and column E additional comments on how the values was obtained.
Agora-ID	Name	mmol/L	References	Comments
EX_o2(e)	Oxygen	200	NA	Assuming unrestricted availabilty of oxygen
EX_h(e)	Protons	0.001	2	pH 6
EX_h2o(e)	Water	55500	NA	Concentration of water in water
EX_mg2(e)	Magnesium Ion	1.47737	1,4,5
EX_so4(e)	Sulfate Ion	4.22999	1,4,5
EX_pi(e)	Phosphate Ion	25.1141	1,4,5
EX_k(e)	Potasium	25.6095	1,4,5
EX_cl(e)	Chloride	52.7354	1,4,5
EX_ca2(e)	Calcium	1.76114	1,4,5
EX_na1(e)	Sodium	58.1604	1,4,5
EX_chsterol(e)	Cholesterol	0.0129315	1
EX_fe2(e)	Fe	0.00321873	1,4,5	Designed: %50 Fe2+ %50 Fe3+
EX_fe3(e)	Fe	0.00321873	1,4,5	Designed: %50 Fe2+ %50 Fe3+
EX_ala_L(e)	Alanine	2.58154	1,4
EX_asp_L(e)	Aspartic acid	0.939122	1,4
EX_asn_L(e)	Asparagine	0.056767	1,4
EX_glu_L(e)	Glutamic acid	0.688167	1,4	Designed: 50% glutamine 50% glutamate
EX_gln_L(e)	Glutamine	0.688167	1,4	Designed: 50% glutamine 50% glutamate
EX_gly(e)	Glycine	5.29527	1,4
EX_his_L(e)	Histidine	0.128902	1,4
EX_ile_L(e)	Isoleucine	0.400229	1,4
EX_leu_L(e)	Leucine	0.724223	1,4
EX_lys_L(e)	Lysine	0.581435	1,4
EX_met_L(e)	Methionine	0.117286	1,4
EX_phe_L(e)	Phenylalanine	0.423749	1,4
EX_pro_L(e)	Proline	1.91085	1,4
EX_ser_L(e)	Serine	0.356827	1,4
EX_thr_L(e)	Threonine	0.23086	1,4
EX_trp_L(e)	Tryptophan	0.0367235	1,4
EX_tyr_L(e)	Tyrosine	0.0827856	1,4
EX_val_L(e)	Valine	0.597535	1,4
EX_arg_L(e)	Arginine	0.832357	1,4
EX_Lcystin(e)	Cystine	0	1,4
EX_cobalt2(e)	Cobalt	0.00288175	1,5
EX_cu2(e)	Copper	0.00133628	1,5
EX_pb(e)	Lead	0.000819643	1,5
EX_zn2(e)	Zinc	0.00259758	1,5
EX_no3(e)	Nitrate	0.0136814	1,5
EX_mn2(e)	Mangenese	0.0030913	1,5
[1]	doi:10.1101/pdb.rec11474
[2]	http://protocols.mmml.nl/index.php/protocols2/c-elegans/elegans-media
[3]	PMID: 13406219
[4]	BD Bacto Peptone based on BD Bionutrients Technical Manual BD Biosciences – Advanced Bioprocessing, 4th edition
[5]	BD Bacto Agar https://www.bd.com/europe/regulatory/Assets/IFU/Difco_BBL/281230.pdf

## Sheet: B Nutrient supplementation
Comparison of predicted agmatine production capacity following supplementation with different nutrients in either OP50 (columns D & E) or entire microbial communities (column F).
For empty cells (column F), the AGORA models did not contain an uptake of the corresponding compound.
BIGG ID	Exchange reaction	Metabolite	Increase in recoverable ammonia (OP50)	Agmatine production increase (OP50)	Agmatine production increase (Microbiota)
12ppd-R	EX_12ppd-R(e)	NA	1	1
12ppd-S	EX_12ppd-S(e)	NA	1	1
15dap	EX_15dap(e)	1,5-Diaminopentane	1	1	1.21639
2ddglcn	EX_2ddglcn(e)	2-Dehydro-3-deoxy-D-gluconate	1	1	1
4abut	EX_4abut(e)	4-Aminobutanoate	1.24359	1.24359	1.12414
4hphac	EX_4hphac(e)	4-Hydroxyphenylacetate	1	1	1
5mtr	EX_5mtr(e)	5-Methylthio-D-ribose	1	1
M03161	EX_M03161(e)	NA	1	1
ac	EX_ac(e)	Acetate	1	1	1
acald	EX_acald(e)	Acetaldehyde	1	1	1
acgam	EX_acgam(e)	N-Acetyl-D-glucosamine	1.24359	1.24359	1.14813
actn_R	EX_actn_R(e)	R Acetoin C4H8O2	1	1	1
adn	EX_adn(e)	Adenosine	1.24359	1.24359	1.14776
agm	EX_agm(e)	Agmatine	1.97435	1	1
akg	EX_akg(e)	2-Oxoglutarate	1	1	1
ala_D	EX_ala_D(e)	D-Alanine	1.24359	1.24359	1.14512
ala_L	EX_ala_L(e)	L-Alanine	1.24359	1.24359	1.14802
alaasp	EX_alaasp(e)	NA	1.48717	1.48717	1.29604
alagln	EX_alagln(e)	NA	1.73076	1.73076	1.44438
alaglu	EX_alaglu(e)	NA	1.48717	1.48717	1.29626
alagly	EX_alagly(e)	NA	1.48717	1.48717	1.29604
alahis	EX_alahis(e)	NA	1.24359	1.24359	1.17484
alaleu	EX_alaleu(e)	NA	1.48717	1.48717	1.29626
alathr	EX_alathr(e)	NA	1.48717	1.48717	1.29738
alltn	EX_alltn(e)	Allantoin	1	1	1.47755
amob	EX_amob(e)	S-Adenosyl-4-methylthio-2-oxobutanoate	1	1
arab_D	EX_arab_D(e)	D Arabinose C5H10O5	1	1	1
arab_L	EX_arab_L(e)	L-Arabinose	1	1	1
arbt	EX_arbt(e)	Arbutin C12H16O7	1	1	1
arg_L	EX_arg_L(e)	L-Arginine	1.97435	1.97435	1.59754
ascb	EX_ascb(e)	NA	1	1
asn_L	EX_asn_L(e)	L-Asparagine	1.48717	1.48717	1.29626
aso3	EX_aso3(e)	Arsenite	1	1	1
aso4	EX_aso4(e)	Arsenate	1	1	1
asp_L	EX_asp_L(e)	L-Aspartate	1.24359	1.24359	1.14823
btd_RR	EX_btd_RR(e)	NA	1	1	1
btoh	EX_btoh(e)	Butanol	1	1	1
but	EX_but(e)	NA	1	1	1
ca2	EX_ca2(e)	Calcium	1	1	1
cbl1	EX_cbl1(e)	Cob(I)alamin	1	1	1
cd2	EX_cd2(e)	Cadmium	1	1	1
cellb	EX_cellb(e)	Cellobiose	1	1	1
cgly	EX_cgly(e)	Cys Gly C5H10N2O3S	1.48717	1.48717	1.27275
chol	EX_chol(e)	Choline C5H14NO	1	1	1
cit	EX_cit(e)	Citrate	1	1	1
cl	EX_cl(e)	Chloride	1	1	1
co	EX_co(e)	Carbon monoxide	1	1
co2	EX_co2(e)	CO2 CO2	1	1	1
cobalt2	EX_cobalt2(e)	Co2+	1	1	1
cpd01133	EX_cpd01133(e)	NA	1	1
cpd11601	EX_cpd11601(e)	NA	1	1
cpd11746	EX_cpd11746(e)	NA	1	1
cpd15603	EX_cpd15603(e)	NA	1.48717	1.48717
crn	EX_crn(e)	L-Carnitine	1	1	1
cro4	EX_cro4(e)	Chromate	1	1	1
csn	EX_csn(e)	Cytosine	1.73076	1.73076	1.14145
cu2	EX_cu2(e)	Copper	1	1	1
cyan	EX_cyan(e)	Hydrogen cyanide	1	1
cynt	EX_cynt(e)	Cyanate	1.24359	1.24359	1.10738
cys_L	EX_cys_L(e)	L-Cysteine	1.24359	1.24359	1.13651
cytd	EX_cytd(e)	Cytidine	1.73076	1.73076	1.14913
dad_2	EX_dad_2(e)	Deoxyadenosine	1.24359	1.24359	1.14777
dcyt	EX_dcyt(e)	Deoxycytidine	1.73076	1.73076	1.14813
dgsn	EX_dgsn(e)	Deoxyguanosine	1.24359	1.24359	1.14293
dhptd	EX_dhptd(e)	4,5-dihydroxy-2,3-pentanedione	1	1
din	EX_din(e)	Deoxyinosine	1	1	1
dms	EX_dms(e)	Dimethyl sulfide	1	1	1
drib	EX_drib(e)	NA	1	1	1
duri	EX_duri(e)	Deoxyuridine	1.48717	1.48717	1
etha	EX_etha(e)	Ethanolamine	1.24359	1.24359	1.14247
etoh	EX_etoh(e)	Ethanol	1	1	1
fald	EX_fald(e)	Formaldehyde	1	1
fe2	EX_fe2(e)	Fe2+ mitochondria	1	1	1
fe3	EX_fe3(e)	Iron (Fe3+)	1	1	1
fe3dcit	EX_fe3dcit(e)	NA	1	1
fecrm	EX_fecrm(e)	Ferrichrome	1	1	1
fol	EX_fol(e)	Folate	1	1	1
for	EX_for(e)	Formate	1	1	1
fru	EX_fru(e)	D-Fructose	1	1	1
fuc1p_L	EX_fuc1p_L(e)	L-Fucose 1-phosphate	1	1	1
fum	EX_fum(e)	Fumarate	1	1	1
g6p	EX_g6p(e)	D-Glucose 6-phosphate	1	1	1
gal	EX_gal(e)	D-Galactose	1	1	1
galctn_D	EX_galctn_D(e)	D-Galactonate	1	1	1
galt	EX_galt(e)	Galactitol	1	1	1
galur	EX_galur(e)	D-Galacturonate	1	1	1
gam	EX_gam(e)	D-Glucosamine	1.24359	1.24359	1.14813
gbbtn	EX_gbbtn(e)	Gamma-butyrobetaine	1	1	1
glc_D	EX_glc_D(e)	D-Glucose	1	1	1
glcn	EX_glcn(e)	D-Gluconate	1	1	1
glcur	EX_glcur(e)	D-Glucuronate	1	1	1
gln_L	EX_gln_L(e)	L-Glutamine	1.48717	1.48717	1.29827
glu_L	EX_glu_L(e)	L-Glutamate	1.24359	1.24359	1.14823
gly	EX_gly(e)	Glycine	1.24359	1.24359	1.14799
glyald	EX_glyald(e)	D-Glyceraldehyde	1	1
glyasn	EX_glyasn(e)	NA	1.73076	1.73076	1.44438
glyasp	EX_glyasp(e)	NA	1.48717	1.48717	1.29604
glyc	EX_glyc(e)	Glycerol	1	1	1
glyc3p	EX_glyc3p(e)	Glycerol 3-phosphate	1	1	1
glyclt	EX_glyclt(e)	Glycolate C2H3O3	1	1	1
glygln	EX_glygln(e)	NA	1.73076	1.73076	1.44573
glyglu	EX_glyglu(e)	NA	1.48717	1.48717	1.29828
glyleu	EX_glyleu(e)	Glycylleucine	1.48717	1.48717	1.29604
glymet	EX_glymet(e)	NA	1.3743	1.3743	1.27332
glyphe	EX_glyphe(e)	NA	1.24359	1.24359	1.29324
glypro	EX_glypro(e)	Glycylproline	1.48717	1.48717	1.29626
glytyr	EX_glytyr(e)	NA	1.48717	1.48717	1.29335
gsn	EX_gsn(e)	Guanosine	1.24359	1.24359	1.13639
h	EX_h(e)	H+	1	1	1
h2	EX_h2(e)	Hydrogen	1	1	1
h2o	EX_h2o(e)	H2O H2O	1	1	1
h2o2	EX_h2o2(e)	Hydrogen peroxide	1	1
h2s	EX_h2s(e)	Hydrogen sulfide	1	1	1
hdca	EX_hdca(e)	Hexadecanoate (n-C16:0)	1	1	1
hg2	EX_hg2(e)	Mercury charged 2 Hg	1	1	1
his_L	EX_his_L(e)	L-Histidine	1	1	1
idon_L	EX_idon_L(e)	L-Idonate	1	1	1
ile_L	EX_ile_L(e)	L-Isoleucine	1.24359	1.24359	1.14191
indole	EX_indole(e)	Indole	1	1	1
inost	EX_inost(e)	Myo-Inositol	1	1	1
ins	EX_ins(e)	Inosine	1	1	1
k	EX_k(e)	Potassium	1	1	1
lac_D	EX_lac_D(e)	D-Lactate	1	1	1
lac_L	EX_lac_L(e)	L-Lactate	1	1	1
lcts	EX_lcts(e)	Lactose C12H22O11	1	1	1
leu_L	EX_leu_L(e)	L-Leucine	1.24359	1.24359	1.14794
lys_L	EX_lys_L(e)	L-Lysine	1.48717	1.48717	1.1915
mal_L	EX_mal_L(e)	L-Malate	1	1	1
malt	EX_malt(e)	Maltose C12H22O11	1	1	1
malthx	EX_malthx(e)	Maltohexaose	1	1	1
malttr	EX_malttr(e)	Maltotriose C18H32O16	1	1	1
man	EX_man(e)	D-Mannose	1	1	1
man6p	EX_man6p(e)	D-Mannose 6-phosphate	1	1	1
mdso	EX_mdso(e)	NA	1	1
melib	EX_melib(e)	Melibiose C12H22O11	1	1	1
met_D	EX_met_D(e)	D-Methionine	1	1	1
met_L	EX_met_L(e)	L-Methionine	1.19095	1.19095	1.13529
metala	EX_metala(e)	NA	1.43634	1.43634	1.27251
metsox_R_L	EX_metsox_R_L(e)	L-methionine-R-sulfoxide	1	1	1
metsox_S_L	EX_metsox_S_L(e)	L-Methionine Sulfoxide	1	1	1.1253
mg2	EX_mg2(e)	Magnesium	1	1	1
mn2	EX_mn2(e)	Manganese	1	1	1
mnl	EX_mnl(e)	D-Mannitol	1	1	1
mobd	EX_mobd(e)	Molybdate	1	1	1
n2o	EX_n2o(e)	Nitrous oxide	1	1	1
na1	EX_na1(e)	Sodium	1	1	1
nac	EX_nac(e)	Nicotinate	1	1	1
nh4	EX_nh4(e)	Ammonium	1.24359	1.24359	1.14938
nmn	EX_nmn(e)	NMN C11H14N2O8P	1	1	1.14553
no	EX_no(e)	Nitric oxide	1	1	1
o2	EX_o2(e)	O2 O2	1	1	1.00004
ocdca	EX_ocdca(e)	Octadecanoate (n-C18:0)	1	1	1
orn	EX_orn(e)	Ornithine	1.48717	1.48717	1.30197
pb	EX_pb(e)	NA	1	1	1
phe_L	EX_phe_L(e)	L-Phenylalanine	1	1	1.14656
pheme	EX_pheme(e)	Protoheme C34H30FeN4O4	1	1	1
phyQ	EX_phyQ(e)	NA	1	1
pi	EX_pi(e)	Phosphate	1	1	1
pnto_R	EX_pnto_R(e)	(R)-Pantothenate	1	1	1
ppa	EX_ppa(e)	NA	1	1	1
ppal	EX_ppal(e)	Propanal	1	1
ppi	EX_ppi(e)	Diphosphate	1	1	1
pppn	EX_pppn(e)	Phenylpropanoate	1	1	1
pro_L	EX_pro_L(e)	L-Proline	1.24359	1.24359	1.14824
ptrc	EX_ptrc(e)	Putrescine	1.48717	1.48717	1.28678
pydx	EX_pydx(e)	Pyridoxal	1	1	1
q8	EX_q8(e)	Ubiquinone-8	1	1	1
q8h2	EX_q8h2(e)	Ubiquinol-8	1	1
raffin	EX_raffin(e)	Raffinose C18H32O16	1	1	1
rib_D	EX_rib_D(e)	D-Ribose	1	1	1
ribflv	EX_ribflv(e)	Riboflavin C17H20N4O6	1	1	1
rmn	EX_rmn(e)	L-Rhamnose	1	1	1
rnatrans	EX_rnatrans(e)	NA	1	1
salcn	EX_salcn(e)	Salicin C13H18O7	1	1	1
sbt-d	EX_sbt-d(e)	NA	1	1
ser_D	EX_ser_D(e)	D-Serine	1.24359	1.24359	1.14159
ser_L	EX_ser_L(e)	L-Serine	1.24359	1.24359	1.14813
so4	EX_so4(e)	Sulfate	1	1	1
spmd	EX_spmd(e)	Spermidine	1.73076	1.73076	1
starch	EX_starch(e)	Starch C12H20O10	1	1
succ	EX_succ(e)	Succinate	1	1	1
sucr	EX_sucr(e)	Sucrose C12H22O11	1	1	1
taur	EX_taur(e)	Taurine C2H7NO3S	1.24359	1.24359	1.00413
thm	EX_thm(e)	Thiamin	1	1	1
thr_L	EX_thr_L(e)	L-Threonine	1.24359	1.24359	1.14802
thymd	EX_thymd(e)	Thymidine C10H14N2O5	1.48717	1.48717	1
tmao	EX_tmao(e)	Trimethylamine N-oxide	1	1	1
tre	EX_tre(e)	Trehalose	1	1	1
trp_L	EX_trp_L(e)	L-Tryptophan	1.24359	1.24359	1.14795
tsul	EX_tsul(e)	Thiosulfate	1	1	1
ttdca	EX_ttdca(e)	NA	1	1	1
tyr_L	EX_tyr_L(e)	L-Tyrosine	1.24359	1.24359	1.14656
ura	EX_ura(e)	Uracil	1.48717	1.48717	1
uri	EX_uri(e)	Uridine	1.48717	1.48717	1
val_L	EX_val_L(e)	L-Valine	1.24359	1.24359	1.14795
xan	EX_xan(e)	Xanthine	1	1	1
xyl_D	EX_xyl_D(e)	D-Xylose	1	1	1
yvite	EX_yvite(e)	NA	1	1
zn2	EX_zn2(e)	Zinc	1	1	1

## Sheet: C Biolog validation (CELE)
Comparison of predicted agmatine production capacity increases in E. coli OP50 following nutrient supplementation with experimentally measured Pacs-2::GFP induction in C. elegans from the 4-way screen.
Biolog Plate index	Replicate	Metabolite	BIGG ID	Exchange reaction	Agmatine production increase	Norm_Q90
PM1-A12	Rep2	Dulcitol	galt	EX_galt(e)	1	-0.784991
PM1-A12	Rep3	Dulcitol	galt	EX_galt(e)	1	-0.339903
PM1-A12	Rep4	Dulcitol	galt	EX_galt(e)	1	-0.466712
PM1-A12	Rep6	Dulcitol	galt	EX_galt(e)	1	0.123377
PM1-A3	Rep2	N-Acetyl-D-Glucosamine	acgam	EX_acgam(e)	1.24359	-1.27554
PM1-A3	Rep3	N-Acetyl-D-Glucosamine	acgam	EX_acgam(e)	1.24359	0.720259
PM1-A3	Rep4	N-Acetyl-D-Glucosamine	acgam	EX_acgam(e)	1.24359	-1.97861
PM1-A3	Rep6	N-Acetyl-D-Glucosamine	acgam	EX_acgam(e)	1.24359	-1.13455
PM1-A5	Rep2	Succinic Acid	succ	EX_succ(e)	1	-0.190471
PM1-A5	Rep3	Succinic Acid	succ	EX_succ(e)	1	-0.0730813
PM1-A5	Rep4	Succinic Acid	succ	EX_succ(e)	1	-0.292617
PM1-A5	Rep6	Succinic Acid	succ	EX_succ(e)	1	0.0803311
PM1-A7	Rep2	L-Aspartic Acid	asp_L	EX_asp_L(e)	1.24359	0.523284
PM1-A7	Rep3	L-Aspartic Acid	asp_L	EX_asp_L(e)	1.24359	0.777373
PM1-A7	Rep4	L-Aspartic Acid	asp_L	EX_asp_L(e)	1.24359	0.198486
PM1-A7	Rep6	L-Aspartic Acid	asp_L	EX_asp_L(e)	1.24359	0.164466
PM1-A8	Rep2	L-Proline	pro_L	EX_pro_L(e)	1.24359	-1.57743
PM1-A8	Rep3	L-Proline	pro_L	EX_pro_L(e)	1.24359	-1.02342
PM1-A8	Rep4	L-Proline	pro_L	EX_pro_L(e)	1.24359	-0.802761
PM1-A8	Rep6	L-Proline	pro_L	EX_pro_L(e)	1.24359	-1.04966
PM1-A9	Rep2	D-Alanine	ala_D	EX_ala_D(e)	1.24359	-0.257994
PM1-A9	Rep3	D-Alanine	ala_D	EX_ala_D(e)	1.24359	0.890004
PM1-A9	Rep4	D-Alanine	ala_D	EX_ala_D(e)	1.24359	0.053098
PM1-A9	Rep6	D-Alanine	ala_D	EX_ala_D(e)	1.24359	1.13378
PM1-B1	Rep2	D-Serine	ser_D	EX_ser_D(e)	1.24359	-1.46629
PM1-B1	Rep3	D-Serine	ser_D	EX_ser_D(e)	1.24359	-1.25944
PM1-B1	Rep4	D-Serine	ser_D	EX_ser_D(e)	1.24359	-0.952139
PM1-B1	Rep6	D-Serine	ser_D	EX_ser_D(e)	1.24359	-1.92346
PM1-B11	Rep2	D-Mannitol	mnl	EX_mnl(e)	1	-1.8654
PM1-B11	Rep3	D-Mannitol	mnl	EX_mnl(e)	1	-1.04853
PM1-B11	Rep4	D-Mannitol	mnl	EX_mnl(e)	1	-2.08513
PM1-B11	Rep6	D-Mannitol	mnl	EX_mnl(e)	1	-1.63182
PM1-B12	Rep2	L-Glutamic Acid	glu_L	EX_glu_L(e)	1.24359	-1.16011
PM1-B12	Rep3	L-Glutamic Acid	glu_L	EX_glu_L(e)	1.24359	-1.262
PM1-B12	Rep4	L-Glutamic Acid	glu_L	EX_glu_L(e)	1.24359	-1.20994
PM1-B12	Rep6	L-Glutamic Acid	glu_L	EX_glu_L(e)	1.24359	-1.34805
PM1-B2	Rep2	D-Sorbitol	sbt-d	EX_sbt-d(e)	1	0.0410094
PM1-B2	Rep3	D-Sorbitol	sbt-d	EX_sbt-d(e)	1	-1.35969
PM1-B2	Rep4	D-Sorbitol	sbt-d	EX_sbt-d(e)	1	-2.19745
PM1-B2	Rep6	D-Sorbitol	sbt-d	EX_sbt-d(e)	1	-1.74598
PM1-B3	Rep2	Glycerol	glyc	EX_glyc(e)	1	-1.32951
PM1-B3	Rep3	Glycerol	glyc	EX_glyc(e)	1	-1.01508
PM1-B3	Rep4	Glycerol	glyc	EX_glyc(e)	1	-1.57969
PM1-B3	Rep6	Glycerol	glyc	EX_glyc(e)	1	-1.42469
PM1-B7	Rep2	D,L-alpha-Glycerol-Phosphate	glyc3p	EX_glyc3p(e)	1	-0.971889
PM1-B7	Rep3	D,L-alpha-Glycerol-Phosphate	glyc3p	EX_glyc3p(e)	1	-0.074175
PM1-B7	Rep4	D,L-alpha-Glycerol-Phosphate	glyc3p	EX_glyc3p(e)	1	-0.563073
PM1-B7	Rep6	D,L-alpha-Glycerol-Phosphate	glyc3p	EX_glyc3p(e)	1	-0.568583
PM1-B9	Rep2	L-Lactic Acid	lac_L	EX_lac_L(e)	1	-0.61843
PM1-B9	Rep3	L-Lactic Acid	lac_L	EX_lac_L(e)	1	-0.161099
PM1-B9	Rep4	L-Lactic Acid	lac_L	EX_lac_L(e)	1	0.156462
PM1-B9	Rep6	L-Lactic Acid	lac_L	EX_lac_L(e)	1	0.610452
PM1-C11	Rep2	D-Melibiose	melib	EX_melib(e)	1	-1.68053
PM1-C11	Rep3	D-Melibiose	melib	EX_melib(e)	1	-1.19314
PM1-C11	Rep4	D-Melibiose	melib	EX_melib(e)	1	-2.20494
PM1-C11	Rep6	D-Melibiose	melib	EX_melib(e)	1	-1.87928
PM1-C12	Rep2	Thymidine	thymd	EX_thymd(e)	1.48717	-1.09727
PM1-C12	Rep3	Thymidine	thymd	EX_thymd(e)	1.48717	-0.382293
PM1-C12	Rep4	Thymidine	thymd	EX_thymd(e)	1.48717	-1.07815
PM1-C12	Rep6	Thymidine	thymd	EX_thymd(e)	1.48717	0.0466023
PM1-C8	Rep2	Acetic Acid	ac	EX_ac(e)	1	0.292166
PM1-C8	Rep3	Acetic Acid	ac	EX_ac(e)	1	0.886537
PM1-C8	Rep4	Acetic Acid	ac	EX_ac(e)	1	-0.486431
PM1-C8	Rep6	Acetic Acid	ac	EX_ac(e)	1	0.20649
PM1-D1	Rep2	L-Asparagine	asn_L	EX_asn_L(e)	1.48717	0.213637
PM1-D1	Rep3	L-Asparagine	asn_L	EX_asn_L(e)	1.48717	0.158051
PM1-D1	Rep4	L-Asparagine	asn_L	EX_asn_L(e)	1.48717	-0.181982
PM1-D1	Rep6	L-Asparagine	asn_L	EX_asn_L(e)	1.48717	-0.630506
PM1-D11	Rep2	Sucrose	sucr	EX_sucr(e)	1	-0.949427
PM1-D11	Rep3	Sucrose	sucr	EX_sucr(e)	1	-0.629111
PM1-D11	Rep4	Sucrose	sucr	EX_sucr(e)	1	-0.331595
PM1-D11	Rep6	Sucrose	sucr	EX_sucr(e)	1	-0.262943
PM1-D12	Rep2	Uridine	uri	EX_uri(e)	1.48717	-0.268207
PM1-D12	Rep3	Uridine	uri	EX_uri(e)	1.48717	0.0978315
PM1-D12	Rep4	Uridine	uri	EX_uri(e)	1.48717	-0.061073
PM1-D12	Rep6	Uridine	uri	EX_uri(e)	1.48717	-0.160611
PM1-D6	Rep2	alpha-Keto-Glutaric Acid	akg	EX_akg(e)	1	0.0443668
PM1-D6	Rep3	alpha-Keto-Glutaric Acid	akg	EX_akg(e)	1	0.0424071
PM1-D6	Rep4	alpha-Keto-Glutaric Acid	akg	EX_akg(e)	1	0.0267226
PM1-D6	Rep6	alpha-Keto-Glutaric Acid	akg	EX_akg(e)	1	-0.372608
PM1-E1	Rep2	L-Glutamine	gln_L	EX_gln_L(e)	1.48717	-0.559204
PM1-E1	Rep3	L-Glutamine	gln_L	EX_gln_L(e)	1.48717	0.47612
PM1-E1	Rep4	L-Glutamine	gln_L	EX_gln_L(e)	1.48717	-0.620798
PM1-E1	Rep6	L-Glutamine	gln_L	EX_gln_L(e)	1.48717	-0.330444
PM1-E10	Rep2	Maltotriose	malttr	EX_malttr(e)	1	-1.17553
PM1-E10	Rep3	Maltotriose	malttr	EX_malttr(e)	1	-1.00004
PM1-E10	Rep4	Maltotriose	malttr	EX_malttr(e)	1	-0.917413
PM1-E10	Rep6	Maltotriose	malttr	EX_malttr(e)	1	-1.29194
PM1-E11	Rep2	2-Deoxy Adenosine	dad_2	EX_dad_2(e)	1.24359	-0.240867
PM1-E11	Rep3	2-Deoxy Adenosine	dad_2	EX_dad_2(e)	1.24359	-0.177935
PM1-E11	Rep4	2-Deoxy Adenosine	dad_2	EX_dad_2(e)	1.24359	-0.244855
PM1-E11	Rep6	2-Deoxy Adenosine	dad_2	EX_dad_2(e)	1.24359	0.583829
PM1-E12	Rep2	Adenosine	adn	EX_adn(e)	1.24359	-0.287691
PM1-E12	Rep3	Adenosine	adn	EX_adn(e)	1.24359	0.744399
PM1-E12	Rep4	Adenosine	adn	EX_adn(e)	1.24359	-0.90896
PM1-E12	Rep6	Adenosine	adn	EX_adn(e)	1.24359	0.196098
PM1-F1	Rep2	Glycyl-L-Aspartic Acid	glyasp	EX_glyasp(e)	1.48717	0.228945
PM1-F1	Rep3	Glycyl-L-Aspartic Acid	glyasp	EX_glyasp(e)	1.48717	0.105372
PM1-F1	Rep4	Glycyl-L-Aspartic Acid	glyasp	EX_glyasp(e)	1.48717	-0.0554264
PM1-F1	Rep6	Glycyl-L-Aspartic Acid	glyasp	EX_glyasp(e)	1.48717	0.409024
PM1-F11	Rep3	D-Cellobiose	cellb	EX_cellb(e)	1	-0.265749
PM1-F11	Rep4	D-Cellobiose	cellb	EX_cellb(e)	1	-0.187871
PM1-F11	Rep6	D-Cellobiose	cellb	EX_cellb(e)	1	-0.202831
PM1-F12	Rep2	Inosine	ins	EX_ins(e)	1	-0.270507
PM1-F12	Rep3	Inosine	ins	EX_ins(e)	1	-1.23029
PM1-F12	Rep4	Inosine	ins	EX_ins(e)	1	0.166608
PM1-F12	Rep6	Inosine	ins	EX_ins(e)	1	-1.23038
PM1-F2	Rep2	Citric Acid	cit	EX_cit(e)	1	-0.634514
PM1-F2	Rep3	Citric Acid	cit	EX_cit(e)	1	-0.645328
PM1-F2	Rep4	Citric Acid	cit	EX_cit(e)	1	-0.135968
PM1-F2	Rep6	Citric Acid	cit	EX_cit(e)	1	-0.0267696
PM1-F5	Rep2	Fumaric Acid	fum	EX_fum(e)	1	-0.257994
PM1-F5	Rep3	Fumaric Acid	fum	EX_fum(e)	1	0.393454
PM1-F5	Rep4	Fumaric Acid	fum	EX_fum(e)	1	0.102878
PM1-F5	Rep6	Fumaric Acid	fum	EX_fum(e)	1	-0.130182
PM1-F9	Rep2	Glycolic Acid	glyclt	EX_glyclt(e)	1	-0.29949
PM1-F9	Rep3	Glycolic Acid	glyclt	EX_glyclt(e)	1	0.472546
PM1-F9	Rep4	Glycolic Acid	glyclt	EX_glyclt(e)	1	-0.234394
PM1-F9	Rep6	Glycolic Acid	glyclt	EX_glyclt(e)	1	0.654339
PM1-G1	Rep2	Glycyl-L-Glutamic Acid	glyglu	EX_glyglu(e)	1.48717	-0.291861
PM1-G1	Rep3	Glycyl-L-Glutamic Acid	glyglu	EX_glyglu(e)	1.48717	0.26407
PM1-G1	Rep4	Glycyl-L-Glutamic Acid	glyglu	EX_glyglu(e)	1.48717	-0.213076
PM1-G1	Rep6	Glycyl-L-Glutamic Acid	glyglu	EX_glyglu(e)	1.48717	0.144761
PM1-G12	Rep2	L-Malic Acid	mal_L	EX_mal_L(e)	1	-0.528523
PM1-G12	Rep3	L-Malic Acid	mal_L	EX_mal_L(e)	1	0.756482
PM1-G12	Rep4	L-Malic Acid	mal_L	EX_mal_L(e)	1	0.00229438
PM1-G12	Rep6	L-Malic Acid	mal_L	EX_mal_L(e)	1	0.847638
PM1-G3	Rep2	L-Serine	ser_L	EX_ser_L(e)	1.24359	-0.0911176
PM1-G3	Rep3	L-Serine	ser_L	EX_ser_L(e)	1.24359	0.316752
PM1-G3	Rep4	L-Serine	ser_L	EX_ser_L(e)	1.24359	0.154991
PM1-G3	Rep6	L-Serine	ser_L	EX_ser_L(e)	1.24359	0.349004
PM1-G4	Rep2	L-Threonine	thr_L	EX_thr_L(e)	1.24359	-0.22596
PM1-G4	Rep3	L-Threonine	thr_L	EX_thr_L(e)	1.24359	-0.334313
PM1-G4	Rep4	L-Threonine	thr_L	EX_thr_L(e)	1.24359	0.183694
PM1-G4	Rep6	L-Threonine	thr_L	EX_thr_L(e)	1.24359	0.30003
PM1-G5	Rep2	L-Alanine	ala_L	EX_ala_L(e)	1.24359	-0.186324
PM1-G5	Rep3	L-Alanine	ala_L	EX_ala_L(e)	1.24359	0.616643
PM1-G5	Rep4	L-Alanine	ala_L	EX_ala_L(e)	1.24359	0.514429
PM1-G5	Rep6	L-Alanine	ala_L	EX_ala_L(e)	1.24359	0.894165
PM1-G6	Rep2	L-Alanyl-Glycine	alagly	EX_alagly(e)	1.48717	-0.399298
PM1-G6	Rep3	L-Alanyl-Glycine	alagly	EX_alagly(e)	1.48717	-0.487066
PM1-G6	Rep4	L-Alanyl-Glycine	alagly	EX_alagly(e)	1.48717	0.0106628
PM1-G6	Rep6	L-Alanyl-Glycine	alagly	EX_alagly(e)	1.48717	-0.0806895
PM1-H1	Rep2	Glycyl-L-Proline	glypro	EX_glypro(e)	1.48717	-0.154643
PM1-H1	Rep3	Glycyl-L-Proline	glypro	EX_glypro(e)	1.48717	-0.286575
PM1-H1	Rep4	Glycyl-L-Proline	glypro	EX_glypro(e)	1.48717	-0.0363922
PM1-H1	Rep6	Glycyl-L-Proline	glypro	EX_glypro(e)	1.48717	0.141824
PM1-H12	Rep2	Ethanolamine	etha	EX_etha(e)	1.24359	-0.017561
PM1-H12	Rep3	Ethanolamine	etha	EX_etha(e)	1.24359	-0.178992
PM1-H12	Rep4	Ethanolamine	etha	EX_etha(e)	1.24359	-0.292549
PM1-H12	Rep6	Ethanolamine	etha	EX_etha(e)	1.24359	-0.00518197
PM2A-D1	Rep2	D-Raffinose	raffin	EX_raffin(e)	1	-0.906776
PM2A-D1	Rep3	D-Raffinose	raffin	EX_raffin(e)	1	-0.441453
PM2A-D1	Rep5	D-Raffinose	raffin	EX_raffin(e)	1	-0.648466
PM2A-D1	Rep6	D-Raffinose	raffin	EX_raffin(e)	1	-0.728388
PM2A-D10	Rep2	gamma-Amino Butyric Acid	4abut	EX_4abut(e)	1.24359	-0.274582
PM2A-D10	Rep3	gamma-Amino Butyric Acid	4abut	EX_4abut(e)	1.24359	0.215144
PM2A-D10	Rep5	gamma-Amino Butyric Acid	4abut	EX_4abut(e)	1.24359	0.534945
PM2A-D10	Rep6	gamma-Amino Butyric Acid	4abut	EX_4abut(e)	1.24359	-0.714457
PM2A-D12	Rep2	Butyric Acid	but	EX_but(e)	1	-0.248009
PM2A-D12	Rep3	Butyric Acid	but	EX_but(e)	1	0.175218
PM2A-D12	Rep5	Butyric Acid	but	EX_but(e)	1	1.01217
PM2A-D12	Rep6	Butyric Acid	but	EX_but(e)	1	1.04126
PM2A-D2	Rep2	Salicin	salcn	EX_salcn(e)	1	-1.04068
PM2A-D2	Rep3	Salicin	salcn	EX_salcn(e)	1	-0.512115
PM2A-D2	Rep5	Salicin	salcn	EX_salcn(e)	1	-0.154028
PM2A-D2	Rep6	Salicin	salcn	EX_salcn(e)	1	-0.657129
PM2A-E5	Rep2	D-Glucosamine	gam	EX_gam(e)	1.24359	0.136831
PM2A-E5	Rep3	D-Glucosamine	gam	EX_gam(e)	1.24359	-0.440173
PM2A-E5	Rep5	D-Glucosamine	gam	EX_gam(e)	1.24359	0.352147
PM2A-E5	Rep6	D-Glucosamine	gam	EX_gam(e)	1.24359	-0.271506
PM2A-G10	Rep2	L-Leucine	leu_L	EX_leu_L(e)	1.24359	-0.120769
PM2A-G10	Rep3	L-Leucine	leu_L	EX_leu_L(e)	1.24359	-0.663598
PM2A-G10	Rep5	L-Leucine	leu_L	EX_leu_L(e)	1.24359	1.18643
PM2A-G10	Rep6	L-Leucine	leu_L	EX_leu_L(e)	1.24359	-0.299719
PM2A-G11	Rep2	L-Lysine	lys_L	EX_lys_L(e)	1.48717	-0.388149
PM2A-G11	Rep3	L-Lysine	lys_L	EX_lys_L(e)	1.48717	-1.48631
PM2A-G11	Rep5	L-Lysine	lys_L	EX_lys_L(e)	1.48717	0.474677
PM2A-G11	Rep6	L-Lysine	lys_L	EX_lys_L(e)	1.48717	0.0630517
PM2A-G12	Rep2	L-Methionine	met_L	EX_met_L(e)	1.19095	0.104935
PM2A-G12	Rep3	L-Methionine	met_L	EX_met_L(e)	1.19095	0.0674299
PM2A-G12	Rep5	L-Methionine	met_L	EX_met_L(e)	1.19095	1.1864
PM2A-G12	Rep6	L-Methionine	met_L	EX_met_L(e)	1.19095	0.395771
PM2A-G4	Rep2	L-Arginine	arg_L	EX_arg_L(e)	1.97435	-1.03139
PM2A-G4	Rep3	L-Arginine	arg_L	EX_arg_L(e)	1.97435	-0.896946
PM2A-G4	Rep5	L-Arginine	arg_L	EX_arg_L(e)	1.97435	0.222958
PM2A-G4	Rep6	L-Arginine	arg_L	EX_arg_L(e)	1.97435	-0.837677
PM2A-G5	Rep2	Glycine	gly	EX_gly(e)	1.24359	-0.0136606
PM2A-G5	Rep3	Glycine	gly	EX_gly(e)	1.24359	-0.683026
PM2A-G5	Rep5	Glycine	gly	EX_gly(e)	1.24359	0.191049
PM2A-G5	Rep6	Glycine	gly	EX_gly(e)	1.24359	-1.14348
PM2A-G6	Rep3	#NV	his_L	EX_his_L(e)	1	-0.90577
PM2A-G6	Rep5	#NV	his_L	EX_his_L(e)	1	0.578749
PM2A-G6	Rep6	#NV	his_L	EX_his_L(e)	1	-0.39313
PM2A-G9	Rep2	L-Isoleucine	ile_L	EX_ile_L(e)	1.24359	-0.213156
PM2A-G9	Rep3	L-Isoleucine	ile_L	EX_ile_L(e)	1.24359	-0.384838
PM2A-G9	Rep5	L-Isoleucine	ile_L	EX_ile_L(e)	1.24359	0.569915
PM2A-G9	Rep6	L-Isoleucine	ile_L	EX_ile_L(e)	1.24359	0.0971142
PM2A-H1	Rep2	L-Ornithine	orn	EX_orn(e)	1.48717	0.12296
PM2A-H1	Rep3	L-Ornithine	orn	EX_orn(e)	1.48717	-0.964479
PM2A-H1	Rep5	L-Ornithine	orn	EX_orn(e)	1.48717	0.0809391
PM2A-H1	Rep6	L-Ornithine	orn	EX_orn(e)	1.48717	-0.668764
PM2A-H2	Rep2	L-Phenylalanine	phe_L	EX_phe_L(e)	1	-0.49249
PM2A-H2	Rep3	L-Phenylalanine	phe_L	EX_phe_L(e)	1	-0.386613
PM2A-H2	Rep5	L-Phenylalanine	phe_L	EX_phe_L(e)	1	-0.37105
PM2A-H2	Rep6	L-Phenylalanine	phe_L	EX_phe_L(e)	1	0.0988011
PM2A-H4	Rep2	L-Valine	val_L	EX_val_L(e)	1.24359	-0.444733
PM2A-H4	Rep3	L-Valine	val_L	EX_val_L(e)	1.24359	-0.289609
PM2A-H4	Rep5	L-Valine	val_L	EX_val_L(e)	1.24359	-0.25348
PM2A-H4	Rep6	L-Valine	val_L	EX_val_L(e)	1.24359	-0.648904
PM2A-H8	Rep2	Putrescine	ptrc	EX_ptrc(e)	1.48717	-0.607717
PM2A-H8	Rep3	Putrescine	ptrc	EX_ptrc(e)	1.48717	-0.0888976
PM2A-H8	Rep5	Putrescine	ptrc	EX_ptrc(e)	1.48717	1.47164
PM2A-H8	Rep6	Putrescine	ptrc	EX_ptrc(e)	1.48717	-0.703047
PM3B-A11	Rep1	L-Cysteine	cys_L	EX_cys_L(e)	1.24359	0.258906
PM3B-A11	Rep3	L-Cysteine	cys_L	EX_cys_L(e)	1.24359	0.333813
PM3B-A11	Rep4	L-Cysteine	cys_L	EX_cys_L(e)	1.24359	0.317824
PM3B-A2	Rep2	Ammonia	nh4	EX_nh4(e)	1.24359	0.0019492
PM3B-A2	Rep3	Ammonia	nh4	EX_nh4(e)	1.24359	-0.346972
PM3B-A2	Rep4	Ammonia	nh4	EX_nh4(e)	1.24359	0.98244
PM3B-B12	Rep1	L-Tryptophan	trp_L	EX_trp_L(e)	1.24359	0.633276
PM3B-B12	Rep2	L-Tryptophan	trp_L	EX_trp_L(e)	1.24359	-0.33594
PM3B-B12	Rep3	L-Tryptophan	trp_L	EX_trp_L(e)	1.24359	0.631838
PM3B-B12	Rep4	L-Tryptophan	trp_L	EX_trp_L(e)	1.24359	0.0831984
PM3B-C1	Rep1	L-Tyrosine	tyr_L	EX_tyr_L(e)	1.24359	0.653294
PM3B-C1	Rep2	L-Tyrosine	tyr_L	EX_tyr_L(e)	1.24359	-0.603742
PM3B-C1	Rep3	L-Tyrosine	tyr_L	EX_tyr_L(e)	1.24359	-0.159412
PM3B-C1	Rep4	L-Tyrosine	tyr_L	EX_tyr_L(e)	1.24359	-0.711983
PM3B-D12	Rep1	Agmatine	agm	EX_agm(e)	1	-0.60747
PM3B-D12	Rep2	Agmatine	agm	EX_agm(e)	1	-1.30719
PM3B-D12	Rep3	Agmatine	agm	EX_agm(e)	1	-0.888436
PM3B-D12	Rep4	Agmatine	agm	EX_agm(e)	1	-1.11196
PM3B-D9	Rep1	Ethanolamine	etha	EX_etha(e)	1.24359	0.106966
PM3B-D9	Rep2	Ethanolamine	etha	EX_etha(e)	1.24359	-0.289516
PM3B-D9	Rep3	Ethanolamine	etha	EX_etha(e)	1.24359	-0.502546
PM3B-D9	Rep4	Ethanolamine	etha	EX_etha(e)	1.24359	0.491111
PM3B-F10	Rep1	Uracil	ura	EX_ura(e)	1.48717	0.0541143
PM3B-F10	Rep3	Uracil	ura	EX_ura(e)	1.48717	0.49022
PM3B-F10	Rep4	Uracil	ura	EX_ura(e)	1.48717	-0.0353823
PM3B-F4	Rep1	Cytidine	cytd	EX_cytd(e)	1.73076	0.118133
PM3B-F4	Rep2	Cytidine	cytd	EX_cytd(e)	1.73076	0.188728
PM3B-F4	Rep3	Cytidine	cytd	EX_cytd(e)	1.73076	0.210408
PM3B-F4	Rep4	Cytidine	cytd	EX_cytd(e)	1.73076	-0.340645
PM3B-F5	Rep1	Cytosine	csn	EX_csn(e)	1.73076	0.456098
PM3B-F5	Rep2	Cytosine	csn	EX_csn(e)	1.73076	-0.584584
PM3B-F5	Rep3	Cytosine	csn	EX_csn(e)	1.73076	-0.178862
PM3B-F5	Rep4	Cytosine	csn	EX_csn(e)	1.73076	-0.121332
PM3B-F7	Rep1	Guanosine	gsn	EX_gsn(e)	1.24359	0.479358
PM3B-F7	Rep2	Guanosine	gsn	EX_gsn(e)	1.24359	0.0508855
PM3B-F7	Rep3	Guanosine	gsn	EX_gsn(e)	1.24359	0.340028
PM3B-F7	Rep4	Guanosine	gsn	EX_gsn(e)	1.24359	-0.0412879
PM3B-G1	Rep1	Xanthine	xan	EX_xan(e)	1	0.511081
PM3B-G1	Rep2	Xanthine	xan	EX_xan(e)	1	-0.287192
PM3B-G1	Rep3	Xanthine	xan	EX_xan(e)	1	0.132854
PM3B-G1	Rep4	Xanthine	xan	EX_xan(e)	1	-0.211978
PM3B-G5	Rep1	Allantoin	alltn	EX_alltn(e)	1	0.215356
PM3B-G5	Rep2	Allantoin	alltn	EX_alltn(e)	1	-0.473469
PM3B-G5	Rep3	Allantoin	alltn	EX_alltn(e)	1	0.112978
PM3B-G5	Rep4	Allantoin	alltn	EX_alltn(e)	1	-0.115075
PM3B-G8	Rep1	gamma-Amino Butyric Acid	4abut	EX_4abut(e)	1.24359	-0.129641
PM3B-G8	Rep2	gamma-Amino Butyric Acid	4abut	EX_4abut(e)	1.24359	-0.954032
PM3B-G8	Rep3	gamma-Amino Butyric Acid	4abut	EX_4abut(e)	1.24359	0.157133
PM3B-G8	Rep4	gamma-Amino Butyric Acid	4abut	EX_4abut(e)	1.24359	-0.131519
PM3B-H1	Rep1	Ala-Asp	alaasp	EX_alaasp(e)	1.48717	0.719347
PM3B-H1	Rep2	Ala-Asp	alaasp	EX_alaasp(e)	1.48717	-0.297176
PM3B-H1	Rep3	Ala-Asp	alaasp	EX_alaasp(e)	1.48717	0.388987
PM3B-H1	Rep4	Ala-Asp	alaasp	EX_alaasp(e)	1.48717	0.403837
PM3B-H10	Rep1	Glycyl-L-Glutamic Acid	glyglu	EX_glyglu(e)	1.48717	1.02524
PM3B-H10	Rep2	Glycyl-L-Glutamic Acid	glyglu	EX_glyglu(e)	1.48717	-1.08052
PM3B-H10	Rep3	Glycyl-L-Glutamic Acid	glyglu	EX_glyglu(e)	1.48717	0.409264
PM3B-H10	Rep4	Glycyl-L-Glutamic Acid	glyglu	EX_glyglu(e)	1.48717	-0.225832
PM3B-H11	Rep1	Gly-Met	glymet	EX_glymet(e)	1.3743	1.41319
PM3B-H11	Rep2	Gly-Met	glymet	EX_glymet(e)	1.3743	-0.267373
PM3B-H11	Rep3	Gly-Met	glymet	EX_glymet(e)	1.3743	0.561872
PM3B-H11	Rep4	Gly-Met	glymet	EX_glymet(e)	1.3743	-0.182733
PM3B-H12	Rep1	Met-Ala	metala	EX_metala(e)	1.43634	0.162857
PM3B-H12	Rep2	Met-Ala	metala	EX_metala(e)	1.43634	-0.298514
PM3B-H12	Rep3	Met-Ala	metala	EX_metala(e)	1.43634	0.750831
PM3B-H12	Rep4	Met-Ala	metala	EX_metala(e)	1.43634	1.22626
PM3B-H2	Rep1	Ala-Gln	alagln	EX_alagln(e)	1.73076	0.790395
PM3B-H2	Rep2	Ala-Gln	alagln	EX_alagln(e)	1.73076	-0.36042
PM3B-H2	Rep3	Ala-Gln	alagln	EX_alagln(e)	1.73076	0.709137
PM3B-H2	Rep4	Ala-Gln	alagln	EX_alagln(e)	1.73076	0.352487
PM3B-H3	Rep2	Ala-Glu	alaglu	EX_alaglu(e)	1.48717	-0.203444
PM3B-H3	Rep3	Ala-Glu	alaglu	EX_alaglu(e)	1.48717	0.228752
PM3B-H4	Rep1	L-Alanyl-Glycine	alagly	EX_alagly(e)	1.48717	-0.436774
PM3B-H4	Rep2	L-Alanyl-Glycine	alagly	EX_alagly(e)	1.48717	-0.365563
PM3B-H4	Rep3	L-Alanyl-Glycine	alagly	EX_alagly(e)	1.48717	-0.488673
PM3B-H5	Rep1	Ala-His	alahis	EX_alahis(e)	1.24359	0.457192
PM3B-H5	Rep2	Ala-His	alahis	EX_alahis(e)	1.24359	0.0797566
PM3B-H5	Rep3	Ala-His	alahis	EX_alahis(e)	1.24359	-0.689059
PM3B-H5	Rep4	Ala-His	alahis	EX_alahis(e)	1.24359	-0.156734
PM3B-H6	Rep2	Ala-Leu	alaleu	EX_alaleu(e)	1.48717	-0.231885
PM3B-H6	Rep3	Ala-Leu	alaleu	EX_alaleu(e)	1.48717	0.16941
PM3B-H6	Rep4	Ala-Leu	alaleu	EX_alaleu(e)	1.48717	0.632185
PM3B-H7	Rep1	Ala-Thr	alathr	EX_alathr(e)	1.48717	0.39253
PM3B-H7	Rep2	Ala-Thr	alathr	EX_alathr(e)	1.48717	-0.366284
PM3B-H7	Rep3	Ala-Thr	alathr	EX_alathr(e)	1.48717	0.694829
PM3B-H7	Rep4	Ala-Thr	alathr	EX_alathr(e)	1.48717	0.429673
PM3B-H8	Rep1	Gly-Asn	glyasn	EX_glyasn(e)	1.73076	0.0509017
PM3B-H8	Rep2	Gly-Asn	glyasn	EX_glyasn(e)	1.73076	-0.991368
PM3B-H8	Rep3	Gly-Asn	glyasn	EX_glyasn(e)	1.73076	-0.125163
PM3B-H8	Rep4	Gly-Asn	glyasn	EX_glyasn(e)	1.73076	0.13591
PM3B-H9	Rep1	Gly-Gln	glygln	EX_glygln(e)	1.73076	0.691651
PM3B-H9	Rep2	Gly-Gln	glygln	EX_glygln(e)	1.73076	-0.910143
PM3B-H9	Rep3	Gly-Gln	glygln	EX_glygln(e)	1.73076	0.577553
PM3B-H9	Rep4	Gly-Gln	glygln	EX_glygln(e)	1.73076	-0.517991
PM4A-A3	Rep1	Pyrophosphate	ppi	EX_ppi(e)	1	0.16792
PM4A-A3	Rep2	Pyrophosphate	ppi	EX_ppi(e)	1	-0.359022
PM4A-A3	Rep3	Pyrophosphate	ppi	EX_ppi(e)	1	-0.0690888
PM4A-A3	Rep4	Pyrophosphate	ppi	EX_ppi(e)	1	-0.0674144
PM4A-B3	Rep1	D,L-alpha-Glycerol-Phosphate	glyc3p	EX_glyc3p(e)	1	-0.102702
PM4A-B3	Rep2	D,L-alpha-Glycerol-Phosphate	glyc3p	EX_glyc3p(e)	1	-0.971893
PM4A-B3	Rep3	D,L-alpha-Glycerol-Phosphate	glyc3p	EX_glyc3p(e)	1	-0.273278
PM4A-B3	Rep4	D,L-alpha-Glycerol-Phosphate	glyc3p	EX_glyc3p(e)	1	0.329288
PM4A-F3	Rep1	Thiosulfate	tsul	EX_tsul(e)	1	-0.210698
PM4A-F3	Rep2	Thiosulfate	tsul	EX_tsul(e)	1	-2.1929
PM4A-F3	Rep3	Thiosulfate	tsul	EX_tsul(e)	1	-0.0827257
PM4A-F3	Rep4	Thiosulfate	tsul	EX_tsul(e)	1	-0.12688
PM4A-F7	Rep1	L-Cysteine	cys_L	EX_cys_L(e)	1.24359	0.098055
PM4A-F7	Rep2	L-Cysteine	cys_L	EX_cys_L(e)	1.24359	-0.512321
PM4A-F7	Rep3	L-Cysteine	cys_L	EX_cys_L(e)	1.24359	-0.187431
PM4A-F7	Rep4	L-Cysteine	cys_L	EX_cys_L(e)	1.24359	0.141223
PM4A-F9	Rep1	L-Cysteinyl-Glycine	cgly	EX_cgly(e)	1.48717	-0.273525
PM4A-F9	Rep2	L-Cysteinyl-Glycine	cgly	EX_cgly(e)	1.48717	-1.11538
PM4A-F9	Rep3	L-Cysteinyl-Glycine	cgly	EX_cgly(e)	1.48717	0.528008
PM4A-F9	Rep4	L-Cysteinyl-Glycine	cgly	EX_cgly(e)	1.48717	0.900505
PM4A-G8	Rep1	D-Methionine	met_D	EX_met_D(e)	1	0.0947422
PM4A-G8	Rep2	D-Methionine	met_D	EX_met_D(e)	1	-1.45834
PM4A-G8	Rep3	D-Methionine	met_D	EX_met_D(e)	1	0.0826589
PM4A-G8	Rep4	D-Methionine	met_D	EX_met_D(e)	1	0.333921
PM4A-G9	Rep1	Gly-Met	glymet	EX_glymet(e)	1.3743	-0.235501
PM4A-G9	Rep3	Gly-Met	glymet	EX_glymet(e)	1.3743	-0.247978
PM4A-G9	Rep4	Gly-Met	glymet	EX_glymet(e)	1.3743	0.712499
PM4A-H6	Rep1	Taurine	taur	EX_taur(e)	1.24359	0.35501
PM4A-H6	Rep3	Taurine	taur	EX_taur(e)	1.24359	-0.111789
PM4A-H6	Rep4	Taurine	taur	EX_taur(e)	1.24359	0.280343

## Sheet: D Biolog validation (ECO)
Comparison of predicted agmatine production capacity increases in E. coli OP50 following nutrient supplementation with experimentally measured bacterial growth phenotype rescue from the 4-way screen.
Biolog Plate index	Replicate	Metabolite	Class	BIGG ID	Exchange reaction	Agmatine production increase	Bacterial growth phenotype rescue
PM1-A12	1	Dulcitol	carbohydrate	galt	EX_galt(e)	1	5.01832
PM1-A12	2	Dulcitol	carbohydrate	galt	EX_galt(e)	1	3.28342
PM1-A12	3	Dulcitol	carbohydrate	galt	EX_galt(e)	1	0.984119
PM1-A3	1	N-Acetyl-D-Glucosamine	carbohydrate	acgam	EX_acgam(e)	1.24359	1.06934
PM1-A3	2	N-Acetyl-D-Glucosamine	carbohydrate	acgam	EX_acgam(e)	1.24359	1.79126
PM1-A3	3	N-Acetyl-D-Glucosamine	carbohydrate	acgam	EX_acgam(e)	1.24359	1.66229
PM1-A5	1	Succinic Acid	carboxylic acid	succ	EX_succ(e)	1	0.532245
PM1-A5	2	Succinic Acid	carboxylic acid	succ	EX_succ(e)	1	0.723
PM1-A5	3	Succinic Acid	carboxylic acid	succ	EX_succ(e)	1	0.675816
PM1-A7	1	L-Aspartic Acid	amino acid	asp_L	EX_asp_L(e)	1.24359	0.265199
PM1-A7	2	L-Aspartic Acid	amino acid	asp_L	EX_asp_L(e)	1.24359	0.294485
PM1-A7	3	L-Aspartic Acid	amino acid	asp_L	EX_asp_L(e)	1.24359	0.348147
PM1-A8	1	L-Proline	amino acid	pro_L	EX_pro_L(e)	1.24359	0.97555
PM1-A8	2	L-Proline	amino acid	pro_L	EX_pro_L(e)	1.24359	1.2674
PM1-A8	3	L-Proline	amino acid	pro_L	EX_pro_L(e)	1.24359	1.23948
PM1-A9	1	D-Alanine	amino acid	ala_D	EX_ala_D(e)	1.24359	1.01266
PM1-A9	2	D-Alanine	amino acid	ala_D	EX_ala_D(e)	1.24359	1.07437
PM1-A9	3	D-Alanine	amino acid	ala_D	EX_ala_D(e)	1.24359	1.05331
PM1-B1	1	D-Serine	amino acid	ser_D	EX_ser_D(e)	1.24359	1.09729
PM1-B1	2	D-Serine	amino acid	ser_D	EX_ser_D(e)	1.24359	1.31998
PM1-B1	3	D-Serine	amino acid	ser_D	EX_ser_D(e)	1.24359	1.58125
PM1-B11	1	D-Mannitol	carbohydrate	mnl	EX_mnl(e)	1	1.09099
PM1-B11	2	D-Mannitol	carbohydrate	mnl	EX_mnl(e)	1	1.2016
PM1-B11	3	D-Mannitol	carbohydrate	mnl	EX_mnl(e)	1	1.39556
PM1-B12	1	L-Glutamic Acid	amino acid	glu_L	EX_glu_L(e)	1.24359	1.16499
PM1-B12	2	L-Glutamic Acid	amino acid	glu_L	EX_glu_L(e)	1.24359	1.30646
PM1-B12	3	L-Glutamic Acid	amino acid	glu_L	EX_glu_L(e)	1.24359	1.63729
PM1-B2	1	D-Sorbitol	carbohydrate	sbt-d	EX_sbt-d(e)	1	1.03272
PM1-B2	2	D-Sorbitol	carbohydrate	sbt-d	EX_sbt-d(e)	1	1.33793
PM1-B2	3	D-Sorbitol	carbohydrate	sbt-d	EX_sbt-d(e)	1	1.52798
PM1-B3	1	Glycerol	carbohydrate	glyc	EX_glyc(e)	1	0.721146
PM1-B3	2	Glycerol	carbohydrate	glyc	EX_glyc(e)	1	0.955475
PM1-B3	3	Glycerol	carbohydrate	glyc	EX_glyc(e)	1	1.06409
PM1-B7	1	D,L-alpha-Glycerol-Phosphate	carbohydrate	glyc3p	EX_glyc3p(e)	1	0.814248
PM1-B7	2	D,L-alpha-Glycerol-Phosphate	carbohydrate	glyc3p	EX_glyc3p(e)	1	1.13044
PM1-B7	3	D,L-alpha-Glycerol-Phosphate	carbohydrate	glyc3p	EX_glyc3p(e)	1	1.17804
PM1-B9	1	L-Lactic Acid	carboxylic acid	lac_L	EX_lac_L(e)	1	0.706798
PM1-B9	2	L-Lactic Acid	carboxylic acid	lac_L	EX_lac_L(e)	1	0.806762
PM1-B9	3	L-Lactic Acid	carboxylic acid	lac_L	EX_lac_L(e)	1	0.89584
PM1-C11	1	D-Melibiose	carbohydrate	melib	EX_melib(e)	1	0.848048
PM1-C11	2	D-Melibiose	carbohydrate	melib	EX_melib(e)	1	1.03487
PM1-C11	3	D-Melibiose	carbohydrate	melib	EX_melib(e)	1	1.13789
PM1-C12	1	Thymidine	carbohydrate	thymd	EX_thymd(e)	1.48717	1.00974
PM1-C12	2	Thymidine	carbohydrate	thymd	EX_thymd(e)	1.48717	1.32068
PM1-C12	3	Thymidine	carbohydrate	thymd	EX_thymd(e)	1.48717	2.40828
PM1-C8	1	Acetic Acid	carboxylic acid	ac	EX_ac(e)	1	0.567126
PM1-C8	2	Acetic Acid	carboxylic acid	ac	EX_ac(e)	1	0.854487
PM1-C8	3	Acetic Acid	carboxylic acid	ac	EX_ac(e)	1	0.669139
PM1-D1	1	L-Asparagine	amino acid	asn_L	EX_asn_L(e)	1.48717	0.274039
PM1-D1	2	L-Asparagine	amino acid	asn_L	EX_asn_L(e)	1.48717	0.202164
PM1-D1	3	L-Asparagine	amino acid	asn_L	EX_asn_L(e)	1.48717	0.313817
PM1-D11	1	Sucrose	carbohydrate	sucr	EX_sucr(e)	1	0.0375422
PM1-D11	2	Sucrose	carbohydrate	sucr	EX_sucr(e)	1	0.446637
PM1-D11	3	Sucrose	carbohydrate	sucr	EX_sucr(e)	1	1.46005
PM1-D12	1	Uridine	carbohydrate	uri	EX_uri(e)	1.48717	0.710752
PM1-D12	2	Uridine	carbohydrate	uri	EX_uri(e)	1.48717	0.802884
PM1-D12	3	Uridine	carbohydrate	uri	EX_uri(e)	1.48717	1.12488
PM1-D6	1	alpha-Keto-Glutaric Acid	carboxylic acid	akg	EX_akg(e)	1	0.399915
PM1-D6	2	alpha-Keto-Glutaric Acid	carboxylic acid	akg	EX_akg(e)	1	0.58706
PM1-D6	3	alpha-Keto-Glutaric Acid	carboxylic acid	akg	EX_akg(e)	1	0.767977
PM1-E1	1	L-Glutamine	amino acid	gln_L	EX_gln_L(e)	1.48717	1.13965
PM1-E1	2	L-Glutamine	amino acid	gln_L	EX_gln_L(e)	1.48717	1.00213
PM1-E1	3	L-Glutamine	amino acid	gln_L	EX_gln_L(e)	1.48717	1.22247
PM1-E10	1	Maltotriose	carbohydrate	malttr	EX_malttr(e)	1	0.602577
PM1-E10	2	Maltotriose	carbohydrate	malttr	EX_malttr(e)	1	0.716003
PM1-E10	3	Maltotriose	carbohydrate	malttr	EX_malttr(e)	1	0.920609
PM1-E11	1	2-Deoxy Adenosine	carbohydrate	dad_2	EX_dad_2(e)	1.24359	0.710116
PM1-E11	2	2-Deoxy Adenosine	carbohydrate	dad_2	EX_dad_2(e)	1.24359	0.792359
PM1-E11	3	2-Deoxy Adenosine	carbohydrate	dad_2	EX_dad_2(e)	1.24359	1.10872
PM1-E12	1	Adenosine	carbohydrate	adn	EX_adn(e)	1.24359	0.880879
PM1-E12	2	Adenosine	carbohydrate	adn	EX_adn(e)	1.24359	1.03141
PM1-E12	3	Adenosine	carbohydrate	adn	EX_adn(e)	1.24359	1.54183
PM1-F1	1	Glycyl-L-Aspartic Acid	amino acid	glyasp	EX_glyasp(e)	1.48717	0.218365
PM1-F1	2	Glycyl-L-Aspartic Acid	amino acid	glyasp	EX_glyasp(e)	1.48717	0.453994
PM1-F1	3	Glycyl-L-Aspartic Acid	amino acid	glyasp	EX_glyasp(e)	1.48717	0.655278
PM1-F11	1	D-Cellobiose	carbohydrate	cellb	EX_cellb(e)	1	0.526897
PM1-F11	2	D-Cellobiose	carbohydrate	cellb	EX_cellb(e)	1	0.743037
PM1-F11	3	D-Cellobiose	carbohydrate	cellb	EX_cellb(e)	1	1.60031
PM1-F12	1	Inosine	carbohydrate	ins	EX_ins(e)	1	0.97073
PM1-F12	2	Inosine	carbohydrate	ins	EX_ins(e)	1	1.27807
PM1-F12	3	Inosine	carbohydrate	ins	EX_ins(e)	1	1.64237
PM1-F2	2	Citric Acid	carboxylic acid	cit	EX_cit(e)	1	0.109956
PM1-F2	3	Citric Acid	carboxylic acid	cit	EX_cit(e)	1	0.461386
PM1-F5	1	Fumaric Acid	carboxylic acid	fum	EX_fum(e)	1	0.316069
PM1-F5	2	Fumaric Acid	carboxylic acid	fum	EX_fum(e)	1	0.480267
PM1-F5	3	Fumaric Acid	carboxylic acid	fum	EX_fum(e)	1	0.602821
PM1-F9	1	Glycolic Acid	carboxylic acid	glyclt	EX_glyclt(e)	1	0.0749978
PM1-F9	2	Glycolic Acid	carboxylic acid	glyclt	EX_glyclt(e)	1	0.197023
PM1-F9	3	Glycolic Acid	carboxylic acid	glyclt	EX_glyclt(e)	1	0.19445
PM1-G1	1	Glycyl-L-Glutamic Acid	amino acid	glyglu	EX_glyglu(e)	1.48717	0.29817
PM1-G1	2	Glycyl-L-Glutamic Acid	amino acid	glyglu	EX_glyglu(e)	1.48717	0.417728
PM1-G1	3	Glycyl-L-Glutamic Acid	amino acid	glyglu	EX_glyglu(e)	1.48717	0.387618
PM1-G12	1	L-Malic Acid	carboxylic acid	mal_L	EX_mal_L(e)	1	0.297426
PM1-G12	2	L-Malic Acid	carboxylic acid	mal_L	EX_mal_L(e)	1	0.26701
PM1-G12	3	L-Malic Acid	carboxylic acid	mal_L	EX_mal_L(e)	1	0.36214
PM1-G3	1	L-Serine	amino acid	ser_L	EX_ser_L(e)	1.24359	0.634171
PM1-G3	2	L-Serine	amino acid	ser_L	EX_ser_L(e)	1.24359	0.745404
PM1-G3	3	L-Serine	amino acid	ser_L	EX_ser_L(e)	1.24359	1.10228
PM1-G4	1	L-Threonine	amino acid	thr_L	EX_thr_L(e)	1.24359	0.0907234
PM1-G4	2	L-Threonine	amino acid	thr_L	EX_thr_L(e)	1.24359	0.151951
PM1-G4	3	L-Threonine	amino acid	thr_L	EX_thr_L(e)	1.24359	0.407897
PM1-G5	1	L-Alanine	amino acid	ala_L	EX_ala_L(e)	1.24359	0.826543
PM1-G5	2	L-Alanine	amino acid	ala_L	EX_ala_L(e)	1.24359	0.919867
PM1-G5	3	L-Alanine	amino acid	ala_L	EX_ala_L(e)	1.24359	0.961152
PM1-G6	1	L-Alanyl-Glycine	amino acid	alagly	EX_alagly(e)	1.48717	1.3489
PM1-G6	2	L-Alanyl-Glycine	amino acid	alagly	EX_alagly(e)	1.48717	1.2913
PM1-G6	3	L-Alanyl-Glycine	amino acid	alagly	EX_alagly(e)	1.48717	1.20943
PM1-H1	1	Glycyl-L-Proline	amino acid	glypro	EX_glypro(e)	1.48717	1.45601
PM1-H1	2	Glycyl-L-Proline	amino acid	glypro	EX_glypro(e)	1.48717	1.30195
PM1-H1	3	Glycyl-L-Proline	amino acid	glypro	EX_glypro(e)	1.48717	1.08997
PM2A-D10	1	gamma-Amino Butyric Acid	carboxylic acid	4abut	EX_4abut(e)	1.24359	0.506192
PM2A-D10	2	gamma-Amino Butyric Acid	carboxylic acid	4abut	EX_4abut(e)	1.24359	0.580888
PM2A-D10	3	gamma-Amino Butyric Acid	carboxylic acid	4abut	EX_4abut(e)	1.24359	0.55781
PM2A-E5	1	D-Glucosamine	carbohydrate	gam	EX_gam(e)	1.24359	0.955053
PM2A-E5	2	D-Glucosamine	carbohydrate	gam	EX_gam(e)	1.24359	1.07307
PM2A-E5	3	D-Glucosamine	carbohydrate	gam	EX_gam(e)	1.24359	1.39782
PM2A-G4	1	L-Arginine	amino acid	arg_L	EX_arg_L(e)	1.97435	1.20231
PM2A-G4	2	L-Arginine	amino acid	arg_L	EX_arg_L(e)	1.97435	1.21031
PM2A-G4	3	L-Arginine	amino acid	arg_L	EX_arg_L(e)	1.97435	4.24715
PM2A-G5	1	Glycine	amino acid	gly	EX_gly(e)	1.24359	2.5632
PM2A-G5	2	Glycine	amino acid	gly	EX_gly(e)	1.24359	2.36409
PM2A-G5	3	Glycine	amino acid	gly	EX_gly(e)	1.24359	0.476182
PM2A-H1	1	L-Ornithine	amino acid	orn	EX_orn(e)	1.48717	0.20047
PM2A-H1	3	L-Ornithine	amino acid	orn	EX_orn(e)	1.48717	1.13063
PM2A-H8	1	Putrescine	amine	ptrc	EX_ptrc(e)	1.48717	2.97959
PM2A-H8	2	Putrescine	amine	ptrc	EX_ptrc(e)	1.48717	1.19623
PM3B-A11	1	L-Cysteine	amino acid	cys_L	EX_cys_L(e)	1.24359	0.319747
PM3B-A11	2	L-Cysteine	amino acid	cys_L	EX_cys_L(e)	1.24359	0.529257
PM3B-A11	3	L-Cysteine	amino acid	cys_L	EX_cys_L(e)	1.24359	0.385884
PM3B-A2	1	Ammonia	inorganic	nh4	EX_nh4(e)	1.24359	0.455255
PM3B-A2	2	Ammonia	inorganic	nh4	EX_nh4(e)	1.24359	3.06306
PM3B-A2	3	Ammonia	inorganic	nh4	EX_nh4(e)	1.24359	0.467855
PM3B-B12	3	L-Tryptophan	amino acid	trp_L	EX_trp_L(e)	1.24359	0.699328
PM3B-D12	1	Agmatine	other	agm	EX_agm(e)	1	0.75962
PM3B-D9	1	Ethanolamine	other	etha	EX_etha(e)	1.24359	0.407731
PM3B-D9	2	Ethanolamine	other	etha	EX_etha(e)	1.24359	0.757139
PM3B-D9	3	Ethanolamine	other	etha	EX_etha(e)	1.24359	0.366362
PM3B-F10	1	Uracil	other	ura	EX_ura(e)	1.48717	0.721495
PM3B-F10	2	Uracil	other	ura	EX_ura(e)	1.48717	2.10748
PM3B-F10	3	Uracil	other	ura	EX_ura(e)	1.48717	0.469343
PM3B-F4	1	Cytidine	other	cytd	EX_cytd(e)	1.73076	0.817339
PM3B-F4	2	Cytidine	other	cytd	EX_cytd(e)	1.73076	1.02885
PM3B-F4	3	Cytidine	other	cytd	EX_cytd(e)	1.73076	0.910705
PM3B-F5	1	Cytosine	other	csn	EX_csn(e)	1.73076	0.416504
PM3B-F5	2	Cytosine	other	csn	EX_csn(e)	1.73076	1.2413
PM3B-F5	3	Cytosine	other	csn	EX_csn(e)	1.73076	0.523543
PM3B-F7	1	Guanosine	other	gsn	EX_gsn(e)	1.24359	1.06454
PM3B-F7	2	Guanosine	other	gsn	EX_gsn(e)	1.24359	5.40485
PM3B-F7	3	Guanosine	other	gsn	EX_gsn(e)	1.24359	1.00995
PM3B-G1	3	Xanthine	other	xan	EX_xan(e)	1	0.664296
PM3B-G5	1	Allantoin	other	alltn	EX_alltn(e)	1	0.205442
PM3B-G5	3	Allantoin	other	alltn	EX_alltn(e)	1	0.531324
PM3B-G8	1	gamma-Amino-N-Butyric Acid	other	4abut	EX_4abut(e)	1.24359	0.181829
PM3B-G8	2	gamma-Amino-N-Butyric Acid	other	4abut	EX_4abut(e)	1.24359	0.607881
PM3B-G8	3	gamma-Amino-N-Butyric Acid	other	4abut	EX_4abut(e)	1.24359	0.308717
PM3B-H1	1	Ala-Asp	peptide	alaasp	EX_alaasp(e)	1.48717	1.87371
PM3B-H1	2	Ala-Asp	peptide	alaasp	EX_alaasp(e)	1.48717	9.02346
PM3B-H1	3	Ala-Asp	peptide	alaasp	EX_alaasp(e)	1.48717	3.98675
PM3B-H10	1	Gly-Glu	peptide	glyglu	EX_glyglu(e)	1.48717	0.277458
PM3B-H10	2	Gly-Glu	peptide	glyglu	EX_glyglu(e)	1.48717	1.08378
PM3B-H10	3	Gly-Glu	peptide	glyglu	EX_glyglu(e)	1.48717	0.826966
PM3B-H12	1	Met-Ala	peptide	metala	EX_metala(e)	1.43634	0.968464
PM3B-H12	2	Met-Ala	peptide	metala	EX_metala(e)	1.43634	3.01771
PM3B-H12	3	Met-Ala	peptide	metala	EX_metala(e)	1.43634	1.71063
PM3B-H2	1	Ala-Gln	peptide	alagln	EX_alagln(e)	1.73076	2.05262
PM3B-H2	2	Ala-Gln	peptide	alagln	EX_alagln(e)	1.73076	62.4025
PM3B-H2	3	Ala-Gln	peptide	alagln	EX_alagln(e)	1.73076	4.59727
PM3B-H3	1	Ala-Glu	peptide	alaglu	EX_alaglu(e)	1.48717	0.647207
PM3B-H3	2	Ala-Glu	peptide	alaglu	EX_alaglu(e)	1.48717	2.48746
PM3B-H3	3	Ala-Glu	peptide	alaglu	EX_alaglu(e)	1.48717	2.0081
PM3B-H4	1	Ala-Gly	peptide	alagly	EX_alagly(e)	1.48717	1.07778
PM3B-H4	2	Ala-Gly	peptide	alagly	EX_alagly(e)	1.48717	2.16482
PM3B-H4	3	Ala-Gly	peptide	alagly	EX_alagly(e)	1.48717	1.49324
PM3B-H5	1	Ala-His	peptide	alahis	EX_alahis(e)	1.24359	0.722066
PM3B-H5	2	Ala-His	peptide	alahis	EX_alahis(e)	1.24359	2.81203
PM3B-H5	3	Ala-His	peptide	alahis	EX_alahis(e)	1.24359	2.14606
PM3B-H6	1	Ala-Leu	peptide	alaleu	EX_alaleu(e)	1.48717	1.17904
PM3B-H6	2	Ala-Leu	peptide	alaleu	EX_alaleu(e)	1.48717	2.1156
PM3B-H6	3	Ala-Leu	peptide	alaleu	EX_alaleu(e)	1.48717	2.35841
PM3B-H7	1	Ala-Thr	peptide	alathr	EX_alathr(e)	1.48717	1.49928
PM3B-H7	2	Ala-Thr	peptide	alathr	EX_alathr(e)	1.48717	4.82222
PM3B-H7	3	Ala-Thr	peptide	alathr	EX_alathr(e)	1.48717	2.93308
PM3B-H8	1	Gly-Asn	peptide	glyasn	EX_glyasn(e)	1.73076	1.17019
PM3B-H8	2	Gly-Asn	peptide	glyasn	EX_glyasn(e)	1.73076	4.66486
PM3B-H8	3	Gly-Asn	peptide	glyasn	EX_glyasn(e)	1.73076	2.38484
PM3B-H9	1	Gly-Gln	peptide	glygln	EX_glygln(e)	1.73076	1.18374
PM3B-H9	2	Gly-Gln	peptide	glygln	EX_glygln(e)	1.73076	6.75739
PM3B-H9	3	Gly-Gln	peptide	glygln	EX_glygln(e)	1.73076	3.56439
PM4A-B3	1	D,L-alpha-Glycerol Phosphate	organic	glyc3p	EX_glyc3p(e)	1	0.809401
PM4A-B3	2	D,L-alpha-Glycerol Phosphate	organic	glyc3p	EX_glyc3p(e)	1	1.49409
PM4A-B3	3	D,L-alpha-Glycerol Phosphate	organic	glyc3p	EX_glyc3p(e)	1	4.27481
PM4A-F3	1	Thiosulfate	inorganic	tsul	EX_tsul(e)	1	0.221632
PM4A-F3	2	Thiosulfate	inorganic	tsul	EX_tsul(e)	1	0.971707
PM4A-F3	3	Thiosulfate	inorganic	tsul	EX_tsul(e)	1	0.373533
PM4A-F7	1	L-Cysteine	organic	cys_L	EX_cys_L(e)	1.24359	0.250948
PM4A-F7	2	L-Cysteine	organic	cys_L	EX_cys_L(e)	1.24359	0.480872
PM4A-F7	3	L-Cysteine	organic	cys_L	EX_cys_L(e)	1.24359	0.286985
PM4A-F9	1	L-Cysteinyl-Glycine	organic	cgly	EX_cgly(e)	1.48717	0.305533
PM4A-F9	3	L-Cysteinyl-Glycine	organic	cgly	EX_cgly(e)	1.48717	0.20994
PM4A-G8	1	D-Methionine	organic	met_D	EX_met_D(e)	1	0.221837
PM4A-G8	2	D-Methionine	organic	met_D	EX_met_D(e)	1	0.592083
PM4A-G8	3	D-Methionine	organic	met_D	EX_met_D(e)	1	0.377919
PM4A-G9	1	Glycyl-L-Methionine	organic	glymet	EX_glymet(e)	1.3743	0.279482
PM4A-G9	2	Glycyl-L-Methionine	organic	glymet	EX_glymet(e)	1.3743	0.556829
PM4A-G9	3	Glycyl-L-Methionine	organic	glymet	EX_glymet(e)	1.3743	0.29
PM4A-H6	3	Taurine	organic	taur	EX_taur(e)	1.24359	2.00165

## Sheet: E Cohort information
Kiel cohort. The age and body mass index are given as median values of the sample set together with the range from first (25 %) to third quartile (75 % of samples).
Only participants with dietary information (Kiel cohort), fecal microbiome data and phenotypic information were considered.
	Lean healthy	Obese healthy	T2D Met-	T2D Met+
Number of Participants (n)	633	492	57	76
Sex (male / female)	230/403	191/301	21/36	33/43
Age [years]	54 (43 - 66)	53 (42 - 63)	55 (46 - 63)	55 (47 - 64)
BMI [kg/m²]	22 (21 - 24)	35 (32 - 43)	43 (36 - 43)	41 (35 - 48)
Spanish cohort
	Placebo Group	Metformin Group
Number of Participants (n)	18	22
Sex (male / female)	9 / 9	8 / 14
Age [years]	55 (54 – 56)	53 (51 – 54)
BMI [kg/m²]	31 (27 – 38)	37 (33 – 43)
Swedish cohort
	Healthy	T2D Met-	T2D Met+
Number of Participants (n)	43	33	20
Sex (male / female)	0 / 43	0 / 33	0 / 20
Age [years]	70 (70 – 71)	71 (70 – 71)	70 (69 – 71)
BMI [kg/m²]	26 (22 – 28)	27 (24 – 30)	29 (27 – 32)
Danish cohort
	Healthy	T2D Met-	T2D Met+
Number of Participants (n)	277	17	58
Sex (male / female)	125 / 152	7 / 10	36 / 22
Age [years]	56 (50 – 61)	65 (51 – 66)	61 (55 – 65)
BMI [kg/m²]	31 (24 – 34)	23 (22 – 32)	30 (25 – 35)

## Sheet: F Kiel cohort diet
Composition of the Kiel diet derived as median uptake across all participants from the Kiel cohort. The total amount in mmol for each compound is given in column C.
Column D provides the source of data and column E additional comments on how the values was obtained. For metabolic modeling, the below values were divided by 200 to obtain the
amount of nutrients available per gram microbiome and combined with 10% of Western diet (see STAR methods).
Agora-ID	VMH Name	Average mmol	References	Comments
EX_phyQ(e)	Phylloquinone	7.18e-05	EPIC data
EX_cl(e)	Chloride	113	EPIC data
EX_k(e)	Potassium	80.4	EPIC data
EX_na1(e)	Sodium	103	EPIC data
EX_ala_L(e)	L-Alanine	42.6	EPIC data
EX_arg_L(e)	L-Arginine	24.6	EPIC data
EX_asp_L(e)	L-Aspartate	27.1	EPIC data; PMC3249386	Original value of aspartate splitted to aspartate and asparagine
EX_cys_L(e)	L-Cysteine	8.49	EPIC data
EX_glu_L(e)	L-Glutamate	51.8	EPIC data; PMC3249386	Original value of glutamate splitted to glutamine and glutamate
EX_gly(e)	Glycine	42.5	EPIC data
EX_urate(e)	Urate	2.88	EPIC data
EX_his_L(e)	L-Histidine	13.6	EPIC data
EX_ile_L(e)	L-Isoleucine	28.7	EPIC data
EX_leu_L(e)	L-Leucine	46.1	EPIC data
EX_lys_L(e)	L-Lysine	36.1	EPIC data
EX_met_L(e)	L-Methionine	11.4	EPIC data
EX_phe_L(e)	L-Phenylalanine	20.9	EPIC data
EX_pro_L(e)	L-Proline	48.2	EPIC data
EX_ser_L(e)	L-Serine	36	EPIC data
EX_thr_L(e)	L-Threonine	26.7	EPIC data
EX_trp_L(e)	L-Tryptophan	4.38	EPIC data
EX_tyr_L(e)	L-Tyrosine	15.4	EPIC data
EX_val_L(e)	L-Valine	37	EPIC data
EX_dca(e)	Decanoate (N-C10:0)	6.7	EPIC data
EX_ddca(e)	Laurate	11.8	EPIC data
EX_ttdca(e)	Tetradecanoate (N-C14:0)	21.3	EPIC data
EX_ttdcea(e)	Tetradecenoate (N-C14:1)	2.32	EPIC data
EX_ptdca(e)	Pentadecanoate	1.81	EPIC data
EX_hdca(e)	Hexadecanoate (N-C16:0)	76.5	EPIC data
EX_hdcea(e)	Hexadecenoate (N-C16:1)	8.23	EPIC data
EX_hpdca(e)	Heptadecanoate	1.36	EPIC data
EX_ocdca(e)	Octadecanoate (N-C18:0)	29.4	EPIC data
EX_ocdcea(e)	Octadecenoate (N-C18:1)	109	EPIC data
EX_lnlc(e)	Linoleic Acid (All Cis C18:2)	51.7	EPIC data
EX_lnlnca(e)	Alpha-Linolenic Acid	7.68	EPIC data
EX_strdnc(e)	Stearidonic Acid	0.0855	EPIC data
EX_arach(e)	Arachidate	1.21	EPIC data
EX_dlnlcg(e)	Dihomo-Gamma-Linolenic Acid (N-6)	0.176	EPIC data
EX_arachd(e)	Arachidonic acid	0.629	EPIC data
EX_docosac	Behenic Acid	0.333	EPIC data
EX_doco13ac	Docosenoic Acid (C22:1)	1.11	EPIC data
EX_adrn(e)	Adrenic Acid	0.00809	EPIC data
EX_CLPND(e)	Clupanodonic Acid (Docosapentaenoic (N-3))	0.147	EPIC data
EX_crvnc(e)	Docosahexaenoic acid	0.711	EPIC data
EX_lgnc(e)	Lignoceric Acid	0.0713	EPIC data
EX_nrvnc(e)	Nervonic Acid	0.0198	EPIC data
EX_but(e)	Butyrate (N-C4:0)	14.3	EPIC data
EX_octa(e)	Octanoate (N-C8:0)	4.99	EPIC data
EX_chsterol(e)	Cholesterol	0.97	EPIC data
EX_glyc(e)	Glycerol	70.9	EPIC data
EX_mnl(e)	D-Mannitol	1.79	EPIC data
EX_sbt_L(e)	L-Sorbitol	7.54	EPIC data
EX_xyl_D(e)	D-Xylose	0.0489	EPIC data
EX_lcts(e)	Lactose	31.6	EPIC data
EX_malt(e)	Maltose	6.09	EPIC data
EX_sucr(e)	Sucrose	182	EPIC data
EX_fru(e)	D-Fructose	156	EPIC data
EX_gal(e)	D-Galactose	2.59	EPIC data
EX_glc_D(e)	D-Glucose	129	EPIC data
EX_strch1(e)	Starch, Structure 1 (1, 6-{7[1, 4-Glc], 4[1, 4-Glc]})	56.1	EPIC data
EX_kestopt(e)	Kestopentaose	0.461	EPIC data
EX_malttr(e)	Maltotriose	7.05	EPIC data
EX_glygn2(e)	Glycogen, Structure 2 (Glycogenin-1, 6-{7[1, 4-Glc], 4[1, 4-Glc]})	0.143	EPIC data
EX_cellul(e)	Cellulose	0.0617	EPIC data
EX_inulin(e)	Inulin	1.39	EPIC data
EX_arabinan101(e)	Arabinan	0.407	EPIC data
EX_rhamnogalurI(e)	Rhamnogalacturonan I	0.0241	EPIC data
EX_etoh(e)	Ethanol	254	EPIC data
EX_h2o(e)	Water	182000	EPIC data
EX_ca2(e)	Calcium	22.4	EPIC data
EX_mg2(e)	Magnesium	14.6	EPIC data
EX_cu2(e)	Copper +2	0.0413	EPIC data
EX_fe3(e)	Iron 3+	0.256	EPIC data
EX_mn2(e)	Manganese +2	0.0965	EPIC data
EX_zn2(e)	Zinc	0.185	EPIC data
EX_caro(e)	Beta-Carotene	0.00723	EPIC data
EX_retinol(e)	Retinol	0.0033	EPIC data
EX_thm(e)	Thiamin	0.00462	EPIC data
EX_ribflv(e)	Riboflavin	0.00421	EPIC data
EX_nac(e)	Nicotinate	0.064	EPIC data	Original value of nicotinate split into nicotinate and nicotinamide
EX_pnto_R(e)	(R)-Pantothenate	0.0229	EPIC data
EX_pydxn(e)	Pyridoxine	0.00969	EPIC data
EX_ascb_L(e)	L-Ascorbate	0.786	EPIC data
EX_vitd2(e)	Ergocalciferol	1.16e-05	EPIC data
EX_avite1(e)	Alpha-Tocopherol	0.0269	EPIC data
EX_i(e)	Iodide	0.00112	EPIC data
EX_cbl2(e)	Cob(II)alamin	4.67e-06	EPIC data
EX_btn(e)	Biotin	0.000194	EPIC data
EX_fol(e)	Folate	0.000202	EPIC data
EX_adn(e)	Adenosine	0.364	PMID: 24553148; 19353717; [1]	Adenine/2
EX_dad_2(e)	2-Deoxyadenosine	0.364	PMID: 24553148; 19353717; [1]	Adenine/2
EX_gsn(e)	Guanosine	0.414	PMID: 24553148; 19353717; [1]	Guanine/2
EX_dgsn(e)	Deoxyguanosine	0.414	PMID: 24553148; 19353717; [1]	Guanine/2
EX_xan(e)	Xanthine	0.104	PMID: 24553148; 19353717; [1]	Xanthine
EX_hxan(e)	Hypoxanthine	0.885	PMID: 24553148; 19353717; [1]	Hypoxanthine
EX_uri(e)	Uridine	0.364	PMID: 24553148; 19353717; [1]	Adenine/2
EX_duri(e)	Deoxyuridine	0	NA	Assumption
EX_thymd(e)	Thymidine	0.364	PMID: 24553148; 19353717; [1]	Adenine/2
EX_cytd(e)	Cytidine	0.414	PMID: 24553148; 19353717; [1]	Guanine/2
EX_dcyt(e)	Deoxycytidine	0.414	PMID: 24553148; 19353717; [1]	Guanine/2
EX_ptrc(e)	1, 4-Butanediammonium	0.0768	PMID:17578651; PMC3022763
EX_15dap(e)	1,5-Diaminopentane	0.0424	PMID:17578651
EX_spmd(e)	Spermidine	0.0542	PMID:17578651; PMC3022763
EX_sprm(e)	Spermine	0.0185	PMID:17578651; PMC3022763
EX_orn(e)	Ornithine	0.632	PMID: 19773804; [2] [3] [4] [5]	See Text
EX_ncam(e)	Nicotinamide	0.064	NA	Original value of nicotinate splitted to nicotinate and nicotinamide
EX_nmn(e)	Nicotinamide ribonucleotide	0	NA	Assumption
EX_gln_L(e)	L-Glutamine	51.8	PMC3249386	Original value of glutamate splitted to glutamine and glutamate
EX_asn_L(e)	L-Asparagine	27.1	PMC3249386	Original value of aspartate splitted to aspartate and asparagine
EX_h(e)	Proton	0.00119	NA	Calculated assuming an average gut luminal pH of 6.5
EX_rib_D(e)	Ribose	31.5	[6]	Obtained assuming an average ribose content of 126mg per 100 g diet per day
[1]	Ernährung bei Hyperurikämie und Gicht: https://www.vis.bayern.de/ernaehrung/ernaehrung/ernaehrung_krankheit/doc/gicht/lebensmittel_mit_sehr_geringem_purin.pdf + https://www.vis.bayern.de/ernaehrung/ernaehrung/ernaehrung_krankheit/gicht.htm
[2]	https://doi.org/10.1111/j.1365-2621.1976.tb00719_41_4.x
[3]	https://doi.org/10.1021/jf990032
[4]	Ito H, Ueno H, Kikuzaki H (2017) Free Amino Acid Compositions for Fruits. J Nutr Diet Pract 1: 001-005
[5]	http://foodb.ca/compounds/FDB003654
[6]	https://efsa.onlinelibrary.wiley.com/doi/full/10.2903/j.efsa.2018.5265

## Sheet: G Agm Kiel cohort
Modeling-predicted agmatine production capacity for each participant from the Kiel cohort. Column B gives information on the group association of each participant. Values are
in mmol per gram microbiota per day. Only data for microbial communities for which community modeling returned a result is shown.
ID	Group	Agmatine production capacity (mmol/gM/d)
2016-012_0002	Obese healthy	1.81022
2016-012_0005	T2D Met-	1.25194
2016-012_0012	Obese healthy	1.60752
2016-012_0015	Obese healthy	1.7071
2016-012_0016	Obese healthy	1.80688
2016-012_0018	Lean healthy	1.175
2016-012_0019	Obese healthy	1.79592
2016-012_0030	Lean healthy	1.46352
2016-012_0032	Lean healthy	1.44513
2016-012_0033	Lean healthy	1.14999
2016-012_0034	Obese healthy	1.55406
2016-012_0035	Lean healthy	1.51939
2016-012_0037	Obese healthy	1.52145
2016-012_0041	T2D Met-	2.00629
2016-012_0043	Obese healthy	1.13961
2016-012_0048	Obese healthy	1.3212
2016-012_0049	Lean healthy	1.55776
2016-012_0050	Lean healthy	1.66227
2016-012_0051	Lean healthy	1.6474
2016-012_0053	Lean healthy	1.63962
2016-012_0054	Lean healthy	1.57273
2016-012_0056	Obese healthy	1.85773
2016-012_0058	Lean healthy	1.2322
2016-012_0059	Obese healthy	1.86829
2016-012_0062	Obese healthy	1.37698
2016-012_0065	T2D Met+	1.59268
2016-012_0066	Obese healthy	1.59007
2016-012_0069	Lean healthy	1.45535
2016-012_0070	Lean healthy	1.51035
2016-012_0076	Lean healthy	1.48475
2016-012_0077	Lean healthy	1.17931
2016-012_0080	Obese healthy	1.47766
2016-012_0081	Obese healthy	1.85187
2016-012_0083	Lean healthy	1.55636
2016-012_0086	Lean healthy	1.47724
2016-012_0090	Lean healthy	1.67959
2016-012_0091	Obese healthy	1.60283
2016-012_0095	Obese healthy	1.4854
2016-012_0099	Lean healthy	1.47456
2016-012_0103	Lean healthy	1.45929
2016-012_0106	Lean healthy	1.57147
2016-012_0107	Obese healthy	1.72713
2016-012_0116	Obese healthy	1.7824
2016-012_0120	Obese healthy	1.51593
2016-012_0122	Lean healthy	1.23764
2016-012_0123	Lean healthy	1.51759
2016-012_0129	Lean healthy	1.33665
2016-012_0133	Obese healthy	1.73467
2016-012_0134	Lean healthy	1.37871
2016-012_0135	Lean healthy	1.6558
2016-012_0136	Lean healthy	1.54559
2016-012_0137	Lean healthy	1.56569
2016-012_0147	Lean healthy	1.82742
2016-012_0149	Lean healthy	1.16009
2016-012_0152	Lean healthy	1.54105
2016-012_0154	Lean healthy	1.51796
2016-012_0161	Lean healthy	1.57607
2016-012_0167	Lean healthy	1.39131
2016-012_0168	Obese healthy	1.31703
2016-012_0169	Obese healthy	1.23094
2016-012_0170	Lean healthy	1.21839
2016-012_0171	T2D Met-	1.22138
2016-012_0172	Lean healthy	1.56927
2016-012_0173	Lean healthy	1.68198
2016-012_0179	T2D Met-	1.50582
2016-012_0180	Lean healthy	1.68939
2016-012_0182	Obese healthy	1.36297
2016-012_0183	Lean healthy	1.76303
2016-012_0185	Lean healthy	1.37538
2016-012_0187	Obese healthy	1.63413
2016-012_0190	Obese healthy	1.77578
2016-012_0195	Obese healthy	1.7953
2016-012_0202	Lean healthy	1.52858
2016-012_0203	T2D Met+	1.62127
2016-012_0204	Lean healthy	1.42268
2016-012_0206	Obese healthy	1.40073
2016-012_0208	Lean healthy	1.54021
2016-012_0209	Obese healthy	1.23719
2016-012_0211	Lean healthy	1.62739
2016-012_0212	Obese healthy	1.11011
2016-012_0213	Lean healthy	1.26141
2016-012_0214	Lean healthy	1.60432
2016-012_0216	Lean healthy	1.59206
2016-012_0217	Lean healthy	1.42308
2016-012_0218	Obese healthy	1.52681
2016-012_0221	Lean healthy	1.71727
2016-012_0223	Lean healthy	1.5411
2016-012_0224	Obese healthy	1.35285
2016-012_0225	Obese healthy	1.41665
2016-012_0231	Obese healthy	1.44673
2016-012_0232	Lean healthy	1.14356
2016-012_0233	Obese healthy	1.65046
2016-012_0235	Obese healthy	1.41454
2016-012_0236	Lean healthy	1.3403
2016-012_0237	Lean healthy	1.74272
2016-012_0238	Obese healthy	1.7021
2016-012_0239	Obese healthy	1.87717
2016-012_0245	Lean healthy	1.65045
2016-012_0250	T2D Met-	1.27183
2016-012_0252	T2D Met-	1.75732
2016-012_0253	Lean healthy	1.38434
2016-012_0255	Obese healthy	1.88186
2016-012_0256	Lean healthy	1.40552
2016-012_0260	Lean healthy	1.54372
2016-012_0263	Lean healthy	1.609
2016-012_0266	Obese healthy	1.1357
2016-012_0267	Lean healthy	1.14676
2016-012_0269	Lean healthy	1.57244
2016-012_0271	Lean healthy	1.03694
2016-012_0272	Obese healthy	1.76206
2016-012_0274	Obese healthy	1.28857
2016-012_0276	Lean healthy	1.53699
2016-012_0278	Obese healthy	1.52384
2016-012_0282	Lean healthy	1.41813
2016-012_0285	Obese healthy	1.46031
2016-012_0289	T2D Met+	1.90783
2016-012_0293	Lean healthy	1.18183
2016-012_0307	Obese healthy	1.33656
2016-012_0308	Obese healthy	1.29837
2016-012_0310	Lean healthy	1.56494
2016-012_0313	Lean healthy	1.25151
2016-012_0315	Lean healthy	1.67544
2016-012_0319	Lean healthy	1.67888
2016-012_0324	Lean healthy	1.34978
2016-012_0325	Lean healthy	1.605
2016-012_0326	Obese healthy	1.94389
2016-012_0328	Lean healthy	1.61236
2016-012_0329	Lean healthy	1.45222
2016-012_0330	Obese healthy	1.592
2016-012_0333	Obese healthy	1.38374
2016-012_0336	Lean healthy	1.59264
2016-012_0337	Obese healthy	1.65607
2016-012_0339	Lean healthy	1.23223
2016-012_0342	Obese healthy	1.69064
2016-012_0343	Lean healthy	1.55733
2016-012_0348	Lean healthy	1.3751
2016-012_0349	Lean healthy	1.55667
2016-012_0353	Lean healthy	1.43148
2016-012_0357	Lean healthy	1.72116
2016-012_0360	Lean healthy	1.69284
2016-012_0364	Lean healthy	1.59709
2016-012_0365	Obese healthy	1.26611
2016-012_0367	Lean healthy	1.36756
2016-012_0374	Obese healthy	1.51467
2016-012_0375	Lean healthy	1.62911
2016-012_0378	Obese healthy	1.24705
2016-012_0380	Lean healthy	1.60434
2016-012_0382	Obese healthy	1.41165
2016-012_0386	Obese healthy	1.73708
2016-012_0388	Obese healthy	1.47283
2016-012_0389	Obese healthy	1.40009
2016-012_0391	Lean healthy	1.40647
2016-012_0395	Obese healthy	1.30723
2016-012_0401	Obese healthy	1.36
2016-012_0403	Lean healthy	1.0877
2016-012_0405	Lean healthy	1.10603
2016-012_0406	Lean healthy	1.74051
2016-012_0407	Lean healthy	1.76001
2016-012_0409	Obese healthy	1.64132
2016-012_0411	Obese healthy	1.6838
2016-012_0413	Lean healthy	1.66283
2016-012_0414	Obese healthy	1.37174
2016-012_0416	Obese healthy	1.5463
2016-012_0422	Lean healthy	1.6318
2016-012_0423	T2D Met+	1.40749
2016-012_0426	Lean healthy	1.71801
2016-012_0428	Lean healthy	1.42745
2016-012_0431	Lean healthy	1.27932
2016-012_0432	T2D Met+	1.72953
2016-012_0434	Obese healthy	1.41938
2016-012_0435	T2D Met-	1.96754
2016-012_0437	Lean healthy	1.43487
2016-012_0441	Lean healthy	1.2823
2016-012_0446	Lean healthy	1.55095
2016-012_0447	Lean healthy	1.37172
2016-012_0448	Obese healthy	1.66672
2016-012_0449	Obese healthy	1.59955
2016-012_0451	Lean healthy	1.11851
2016-012_0453	Lean healthy	1.39589
2016-012_0459	Lean healthy	1.26556
2016-012_0462	Lean healthy	1.55257
2016-012_0465	Lean healthy	1.53176
2016-012_0469	Lean healthy	1.44185
2016-012_0475	Obese healthy	1.82399
2016-012_0477	Lean healthy	1.51433
2016-012_0481	Lean healthy	1.38902
2016-012_0487	Obese healthy	1.48745
2016-012_0490	T2D Met+	1.43049
2016-012_0491	Lean healthy	1.48959
2016-012_0493	Obese healthy	1.42513
2016-012_0494	Lean healthy	1.18668
2016-012_0495	T2D Met-	1.30922
2016-012_0496	Lean healthy	1.57067
2016-012_0499	Lean healthy	1.64694
2016-012_0500	Lean healthy	1.58388
2016-012_0501	Obese healthy	1.46926
2016-012_0504	Lean healthy	1.46568
2016-012_0507	Lean healthy	1.22515
2016-012_0508	Lean healthy	1.40562
2016-012_0509	Obese healthy	1.30873
2016-012_0510	Obese healthy	1.57966
2016-012_0515	T2D Met+	1.34474
2016-012_0520	Lean healthy	1.57221
2016-012_0521	Obese healthy	1.49915
2016-012_0524	Lean healthy	1.29583
2016-012_0525	Lean healthy	1.47543
2016-012_0527	T2D Met+	1.88801
2016-012_0531	Lean healthy	1.47297
2016-012_0533	Lean healthy	1.19497
2016-012_0536	Lean healthy	1.27903
2016-012_0538	Lean healthy	1.10309
2016-012_0540	T2D Met+	1.84065
2016-012_0544	Lean healthy	1.43834
2016-012_0546	Obese healthy	1.48732
2016-012_0552	Obese healthy	1.57276
2016-012_0553	Obese healthy	1.61831
2016-012_0563	Lean healthy	1.82157
2016-012_0568	Lean healthy	1.5454
2016-012_0569	Obese healthy	1.34833
2016-012_0573	T2D Met+	1.75978
2016-012_0574	T2D Met-	1.5194
2016-012_0575	Lean healthy	1.47814
2016-012_0577	Obese healthy	1.62109
2016-012_0579	Obese healthy	1.38566
2016-012_0581	Lean healthy	1.40855
2016-012_0584	Obese healthy	1.0364
2016-012_0586	Obese healthy	1.57734
2016-012_0589	Obese healthy	1.47211
2016-012_0591	Obese healthy	1.293
2016-012_0592	Lean healthy	1.61818
2016-012_0596	Obese healthy	1.5834
2016-012_0599	Lean healthy	1.32426
2016-012_0600	Obese healthy	1.70458
2016-012_0601	Obese healthy	1.61771
2016-012_0603	Lean healthy	1.71491
2016-012_0604	Lean healthy	1.50027
2016-012_0606	Lean healthy	1.51318
2016-012_0610	Lean healthy	1.69178
2016-012_0613	Obese healthy	1.33225
2016-012_0616	T2D Met+	1.3728
2016-012_0617	Obese healthy	1.46817
2016-012_0619	Obese healthy	1.6412
2016-012_0622	Obese healthy	1.6533
2016-012_0623	Lean healthy	1.4133
2016-012_0624	Lean healthy	1.30831
2016-012_0629	Lean healthy	1.53967
2016-012_0630	Lean healthy	1.70793
2016-012_0631	Obese healthy	1.82877
2016-012_0635	Obese healthy	1.40306
2016-012_0638	Lean healthy	1.61176
2016-012_0640	Lean healthy	1.56762
2016-012_0641	Lean healthy	1.59366
2016-012_0642	Lean healthy	1.80107
2016-012_0643	Lean healthy	1.31973
2016-012_0644	Lean healthy	1.1347
2016-012_0646	Obese healthy	1.75184
2016-012_0648	Lean healthy	1.38004
2016-012_0650	Lean healthy	1.71483
2016-012_0651	Lean healthy	1.27564
2016-012_0655	Obese healthy	1.3609
2016-012_0657	Obese healthy	2.03826
2016-012_0661	Obese healthy	1.69645
2016-012_0662	Lean healthy	1.58128
2016-012_0664	T2D Met+	1.77547
2016-012_0665	Lean healthy	1.5255
2016-012_0667	Obese healthy	1.30831
2016-012_0670	Obese healthy	1.66531
2016-012_0671	Lean healthy	1.48206
2016-012_0675	Obese healthy	1.4841
2016-012_0678	Obese healthy	1.32765
2016-012_0682	Obese healthy	1.63424
2016-012_0683	Lean healthy	1.5588
2016-012_0685	Lean healthy	1.55399
2016-012_0686	Obese healthy	1.64002
2016-012_0688	Lean healthy	1.19907
2016-012_0689	Obese healthy	1.66397
2016-012_0693	Lean healthy	1.36151
2016-012_0695	Lean healthy	1.55793
2016-012_0699	Lean healthy	1.51585
2016-012_0701	Obese healthy	1.4194
2016-012_0705	Lean healthy	1.2927
2016-012_0710	Lean healthy	1.40263
2016-012_0712	Obese healthy	1.65135
2016-012_0716	T2D Met+	1.74857
2016-012_0718	Obese healthy	1.3955
2016-012_0719	Lean healthy	1.50336
2016-012_0723	Lean healthy	1.4878
2016-012_0724	Lean healthy	1.27559
2016-012_0726	Lean healthy	1.41804
2016-012_0730	Lean healthy	1.33338
2016-012_0733	Lean healthy	1.6427
2016-012_0736	Obese healthy	1.24274
2016-012_0738	Obese healthy	1.3357
2016-012_0739	T2D Met-	1.86055
2016-012_0741	Obese healthy	1.65695
2016-012_0742	T2D Met+	1.96712
2016-012_0745	Lean healthy	1.32591
2016-012_0747	Lean healthy	1.51263
2016-012_0753	Lean healthy	1.48379
2016-012_0756	Obese healthy	1.51691
2016-012_0759	T2D Met+	1.41944
2016-012_0762	Obese healthy	1.35399
2016-012_0763	T2D Met+	1.74063
2016-012_0764	Obese healthy	1.57903
2016-012_0770	Obese healthy	1.60311
2016-012_0771	Obese healthy	1.30377
2016-012_0772	T2D Met-	1.50616
2016-012_0774	Obese healthy	1.73231
2016-012_0776	Lean healthy	1.46536
2016-012_0778	Lean healthy	1.58207
2016-012_0779	Lean healthy	1.50457
2016-012_0780	Lean healthy	1.47307
2016-012_0782	Lean healthy	1.63201
2016-012_0783	Obese healthy	1.53367
2016-012_0785	Lean healthy	1.14733
2016-012_0786	Obese healthy	1.26292
2016-012_0794	Lean healthy	1.59104
2016-012_0795	Lean healthy	1.49765
2016-012_0798	Obese healthy	1.38328
2016-012_0801	Obese healthy	1.28212
2016-012_0807	Lean healthy	1.23689
2016-012_0808	Obese healthy	1.34667
2016-012_0810	Lean healthy	1.47144
2016-012_0811	Lean healthy	1.48819
2016-012_0813	Lean healthy	1.66694
2016-012_0816	Lean healthy	1.33694
2016-012_0817	Lean healthy	1.32255
2016-012_0819	Lean healthy	1.57059
2016-012_0820	Obese healthy	1.83166
2016-012_0831	Obese healthy	1.4191
2016-012_0835	Lean healthy	1.68308
2016-012_0836	Lean healthy	0.893658
2016-012_0841	Obese healthy	1.36301
2016-012_0849	Lean healthy	1.73474
2016-012_0851	Obese healthy	1.68604
2016-012_0854	T2D Met+	1.65824
2016-012_0859	Lean healthy	1.12206
2016-012_0863	Lean healthy	1.33601
2016-012_0871	Lean healthy	1.47176
2016-012_0872	Obese healthy	1.67025
2016-012_0873	Lean healthy	1.73113
2016-012_0879	Obese healthy	1.51048
2016-012_0880	Lean healthy	1.45653
2016-012_0881	Lean healthy	1.27281
2016-012_0886	Lean healthy	1.30727
2016-012_0888	Lean healthy	1.63818
2016-012_0889	Lean healthy	1.6805
2016-012_0892	Lean healthy	1.4415
2016-012_0895	T2D Met-	1.64225
2016-012_0896	T2D Met-	1.52808
2016-012_0897	Obese healthy	1.42462
2016-012_0900	Obese healthy	1.49238
2016-012_0902	Obese healthy	1.80181
2016-012_0909	Obese healthy	1.41885
2016-012_0910	Obese healthy	1.44852
2016-012_0911	Lean healthy	1.26536
2016-012_0912	Obese healthy	1.39367
2016-012_0913	Obese healthy	1.31827
2016-012_0915	T2D Met-	1.64903
2016-012_0918	Obese healthy	1.49273
2016-012_0919	Obese healthy	1.63828
2016-012_0921	Lean healthy	1.21053
2016-012_0927	Obese healthy	1.64722
2016-012_0929	Obese healthy	1.51567
2016-012_0931	Lean healthy	1.18773
2016-012_0933	Obese healthy	1.68408
2016-012_0934	Lean healthy	1.57863
2016-012_0938	Lean healthy	1.34346
2016-012_0939	Obese healthy	1.66395
2016-012_0940	Obese healthy	1.69748
2016-012_0946	Lean healthy	1.51432
2016-012_0948	Obese healthy	1.60319
2016-012_0951	Lean healthy	1.41993
2016-012_0954	Obese healthy	1.43675
2016-012_0959	Lean healthy	1.30565
2016-012_0962	Obese healthy	1.35112
2016-012_0964	Obese healthy	1.68728
2016-012_0968	Obese healthy	1.51901
2016-012_0971	T2D Met+	1.76552
2016-012_0972	T2D Met-	1.51902
2016-012_0977	Obese healthy	1.27552
2016-012_0978	Lean healthy	1.44376
2016-012_0979	Lean healthy	1.59478
2016-012_0983	Obese healthy	1.48657
2016-012_0984	Obese healthy	1.51864
2016-012_0987	Obese healthy	1.26239
2016-012_0988	Lean healthy	1.26823
2016-012_0989	Lean healthy	1.27936
2016-012_0991	Obese healthy	1.29989
2016-012_0992	Obese healthy	1.49883
2016-012_0993	Obese healthy	1.21344
2016-012_0996	Obese healthy	1.52092
2016-012_0997	Lean healthy	1.55925
2016-012_0999	T2D Met+	1.66362
2016-012_1000	Obese healthy	1.78392
2016-012_1001	T2D Met-	1.66443
2016-012_1002	Lean healthy	1.28153
2016-012_1008	Lean healthy	1.14039
2016-012_1014	Obese healthy	1.53771
2016-012_1017	Lean healthy	1.57611
2016-012_1018	T2D Met+	1.59386
2016-012_1020	Lean healthy	1.10806
2016-012_1021	Obese healthy	1.45901
2016-012_1023	Obese healthy	1.28414
2016-012_1025	Obese healthy	1.41415
2016-012_1026	Lean healthy	1.43622
2016-012_1027	Obese healthy	1.67966
2016-012_1030	Lean healthy	1.85351
2016-012_1031	Lean healthy	1.40793
2016-012_1034	Lean healthy	1.3604
2016-012_1035	Obese healthy	1.39956
2016-012_1036	Obese healthy	1.6521
2016-012_1038	Lean healthy	1.31437
2016-012_1040	Obese healthy	1.14973
2016-012_1043	Obese healthy	1.74483
2016-012_1044	T2D Met+	1.25014
2016-012_1046	Lean healthy	1.78826
2016-012_1048	Lean healthy	1.57723
2016-012_1049	Obese healthy	1.49845
2016-012_1050	Lean healthy	1.599
2016-012_1052	Obese healthy	1.54433
2016-012_1059	Lean healthy	1.81746
2016-012_1062	Obese healthy	1.35057
2016-012_1064	Lean healthy	1.49431
2016-012_1065	Obese healthy	1.60023
2016-012_1066	Lean healthy	1.8972
2016-012_1067	T2D Met-	1.81971
2016-012_1070	Lean healthy	1.52723
2016-012_1071	Obese healthy	1.38209
2016-012_1073	Obese healthy	1.4713
2016-012_1080	Obese healthy	1.57665
2016-012_1081	Obese healthy	1.69632
2016-012_1082	Lean healthy	1.53234
2016-012_1083	Obese healthy	1.71607
2016-012_1085	Lean healthy	1.19318
2016-012_1088	Lean healthy	1.6437
2016-012_1091	Obese healthy	1.39349
2016-012_1092	T2D Met+	1.55811
2016-012_1096	Obese healthy	1.15494
2016-012_1097	Obese healthy	1.3353
2016-012_1099	Obese healthy	1.46246
2016-012_1100	Lean healthy	1.28689
2016-012_1101	Lean healthy	1.70252
2016-012_1107	Lean healthy	1.57618
2016-012_1108	Obese healthy	1.42778
2016-012_1109	T2D Met+	1.33261
2016-012_1110	Obese healthy	1.50624
2016-012_1111	Lean healthy	1.80217
2016-012_1112	Obese healthy	1.6205
2016-012_1113	Obese healthy	1.33804
2016-012_1115	Lean healthy	1.70617
2016-012_1117	Obese healthy	1.4897
2016-012_1118	Obese healthy	1.57211
2016-012_1122	Obese healthy	1.28486
2016-012_1127	Lean healthy	1.49037
2016-012_1129	T2D Met-	1.40751
2016-012_1130	Lean healthy	1.57852
2016-012_1135	Lean healthy	1.35128
2016-012_1136	Obese healthy	1.76826
2016-012_1137	Lean healthy	1.50537
2016-012_1139	Lean healthy	1.07061
2016-012_1142	Lean healthy	1.34519
2016-012_1143	Obese healthy	1.62647
2016-012_1145	Lean healthy	1.66049
2016-012_1148	Lean healthy	1.14568
2016-012_1149	Lean healthy	1.22612
2016-012_1150	Lean healthy	1.24451
2016-012_1153	Obese healthy	1.33673
2016-012_1158	Obese healthy	1.45407
2016-012_1161	Obese healthy	1.7131
2016-012_1162	Lean healthy	1.38915
2016-012_1165	Lean healthy	1.65726
2016-012_1166	Obese healthy	1.19936
2016-012_1169	Lean healthy	1.34815
2016-012_1173	Obese healthy	1.91977
2016-012_1174	Obese healthy	1.25231
2016-012_1178	Lean healthy	1.55935
2016-012_1180	Lean healthy	1.28857
2016-012_1182	Lean healthy	1.66752
2016-012_1185	Obese healthy	1.52291
2016-012_1186	Lean healthy	1.17628
2016-012_1187	Lean healthy	1.29505
2016-012_1188	Obese healthy	1.53075
2016-012_1189	Obese healthy	1.50324
2016-012_1190	T2D Met-	1.66665
2016-012_1192	T2D Met-	1.6621
2016-012_1193	T2D Met+	1.95141
2016-012_1195	Lean healthy	1.28669
2016-012_1198	Lean healthy	1.68519
2016-012_1199	Lean healthy	1.73019
2016-012_1201	Lean healthy	1.58608
2016-012_1202	Lean healthy	1.89816
2016-012_1207	Obese healthy	1.49006
2016-012_1208	Lean healthy	1.56374
2016-012_1209	Lean healthy	1.51551
2016-012_1210	Obese healthy	1.86415
2016-012_1215	Lean healthy	1.64956
2016-012_1218	Obese healthy	1.60198
2016-012_1220	Lean healthy	1.45456
2016-012_1221	Obese healthy	1.48308
2016-012_1222	Lean healthy	1.48707
2016-012_1225	T2D Met-	1.23863
2016-012_1227	Lean healthy	1.49065
2016-012_1228	Lean healthy	1.26571
2016-012_1233	Lean healthy	1.20689
2016-012_1235	Obese healthy	1.60744
2016-012_1236	Lean healthy	1.30751
2016-012_1237	Obese healthy	1.32964
2016-012_1238	Lean healthy	1.36768
2016-012_1242	Obese healthy	1.64727
2016-012_1243	Obese healthy	1.56015
2016-012_1244	Lean healthy	1.4467
2016-012_1245	Lean healthy	1.49337
2016-012_1246	Lean healthy	1.54227
2016-012_1254	Obese healthy	1.26407
2016-012_1255	T2D Met-	1.74928
2016-012_1256	Lean healthy	1.65458
2016-012_1257	Obese healthy	1.53113
2016-012_1258	Obese healthy	1.47747
2016-012_1260	Lean healthy	1.14736
2016-012_1265	Obese healthy	1.29415
2016-012_1269	Lean healthy	1.35758
2016-012_1270	Lean healthy	1.46671
2016-012_1271	T2D Met+	0.569694
2016-012_1272	T2D Met+	1.39088
2016-012_1276	Obese healthy	1.47946
2016-012_1278	Lean healthy	1.20869
2016-012_1279	Obese healthy	1.34678
2016-012_1280	Lean healthy	1.60079
2016-012_1282	Lean healthy	1.5293
2016-012_1284	Lean healthy	1.56738
2016-012_1286	Obese healthy	1.66843
2016-012_1287	Obese healthy	1.67516
2016-012_1288	Obese healthy	1.68697
2016-012_1290	Obese healthy	1.19167
2016-012_1294	Lean healthy	1.5346
2016-012_1295	Obese healthy	1.91749
2016-012_1297	Obese healthy	1.38835
2016-012_1298	Lean healthy	1.5652
2016-012_1300	Lean healthy	1.32518
2016-012_1303	Lean healthy	1.575
2016-012_1304	Lean healthy	1.18775
2016-012_1305	Obese healthy	1.54862
2016-012_1307	Obese healthy	1.46353
2016-012_1311	Obese healthy	1.69542
2016-012_1312	Lean healthy	1.1127
2016-012_1313	T2D Met+	1.75619
2016-012_1317	Obese healthy	1.35623
2016-012_1318	Lean healthy	1.29695
2016-012_1320	Obese healthy	1.66615
2016-012_1322	Obese healthy	1.85229
2016-012_1324	Obese healthy	1.66504
2016-012_1325	Lean healthy	1.64087
2016-012_1326	Lean healthy	1.65108
2016-012_1329	T2D Met-	1.67122
2016-012_1330	Lean healthy	1.40093
2016-012_1331	Lean healthy	1.16832
2016-012_1340	Obese healthy	1.25477
2016-012_1342	Lean healthy	1.51002
2016-012_1343	Lean healthy	1.32521
2016-012_1344	Obese healthy	1.64845
2016-012_1349	Lean healthy	1.2012
2016-012_1350	Lean healthy	1.72341
2016-012_1351	Obese healthy	1.58092
2016-012_1359	Lean healthy	1.5971
2016-012_1360	Obese healthy	1.75099
2016-012_1361	Lean healthy	1.63503
2016-012_1365	Lean healthy	1.6685
2016-012_1368	Lean healthy	1.62657
2016-012_1369	Lean healthy	1.52425
2016-012_1370	Lean healthy	1.40817
2016-012_1371	Lean healthy	1.39154
2016-012_1375	Lean healthy	1.22285
2016-012_1381	Lean healthy	1.58812
2016-012_1383	T2D Met+	1.54363
2016-012_1385	Lean healthy	1.27917
2016-012_1386	Obese healthy	1.17553
2016-012_1391	Lean healthy	1.66421
2016-012_1398	T2D Met+	1.63569
2016-012_1399	Obese healthy	1.10356
2016-012_1400	Lean healthy	1.63551
2016-012_1401	Obese healthy	1.29897
2016-012_1404	Lean healthy	1.77548
2016-012_1405	Obese healthy	0
2016-012_1407	Obese healthy	1.3254
2016-012_1410	Obese healthy	1.35668
2016-012_1413	Lean healthy	1.50419
2016-012_1415	Obese healthy	1.68805
2016-012_1425	Lean healthy	1.62729
2016-012_1427	Lean healthy	1.44582
2016-012_1428	Obese healthy	1.51255
2016-012_1430	T2D Met+	1.80887
2016-012_1431	Obese healthy	1.52837
2016-012_1432	T2D Met-	1.35215
2016-012_1435	Obese healthy	1.86477
2016-012_1438	Lean healthy	1.33399
2016-012_1441	Obese healthy	1.45784
2016-012_1442	T2D Met-	1.27268
2016-012_1444	Obese healthy	1.59747
2016-012_1445	Lean healthy	1.043
2016-012_1446	Obese healthy	1.52008
2016-012_1447	Lean healthy	1.26055
2016-012_1448	Obese healthy	1.71679
2016-012_1450	T2D Met-	1.79382
2016-012_1452	Lean healthy	1.41197
2016-012_1453	Obese healthy	1.58935
2016-012_1455	Obese healthy	1.41698
2016-012_1458	Lean healthy	1.04396
2016-012_1460	Lean healthy	1.3798
2016-012_1463	Lean healthy	1.35345
2016-012_1464	Lean healthy	1.24168
2016-012_1468	Lean healthy	1.80799
2016-012_1470	Obese healthy	1.04419
2016-012_1471	Obese healthy	1.31125
2016-012_1474	Obese healthy	1.20935
2016-012_1475	Obese healthy	1.30399
2016-012_1478	Obese healthy	1.43213
2016-012_1480	Obese healthy	1.70887
2016-012_1481	T2D Met-	1.41923
2016-012_1487	Lean healthy	1.34697
2016-012_1489	Lean healthy	1.60985
2016-012_1493	T2D Met+	1.71827
2016-012_1494	Obese healthy	1.46567
2016-012_1498	Lean healthy	1.62703
2016-012_1499	T2D Met-	1.39535
2016-012_1500	T2D Met+	1.52902
2016-012_1505	Lean healthy	1.50686
2016-012_1506	Obese healthy	1.75903
2016-012_1509	Lean healthy	1.08209
2016-012_1510	Lean healthy	1.47346
2016-012_1511	T2D Met-	1.65095
2016-012_1512	Lean healthy	1.58341
2016-012_1514	Obese healthy	1.63079
2016-012_1515	Obese healthy	1.65581
2016-012_1517	T2D Met-	1.69761
2016-012_1518	Lean healthy	1.41496
2016-012_1524	Obese healthy	1.67671
2016-012_1526	Lean healthy	1.39359
2016-012_1531	Obese healthy	1.32319
2016-012_1532	Lean healthy	1.55733
2016-012_1534	Obese healthy	1.46763
2016-012_1537	Lean healthy	1.21139
2016-012_1542	Obese healthy	0.868868
2016-012_1545	Lean healthy	1.67723
2016-012_1547	Lean healthy	1.39276
2016-012_1549	Obese healthy	1.69094
2016-012_1554	Lean healthy	1.60794
2016-012_1556	Lean healthy	1.67035
2016-012_1567	Lean healthy	1.52621
2016-012_1568	Lean healthy	1.36648
2016-012_1569	T2D Met+	1.68688
2016-012_1570	Obese healthy	1.52329
2016-012_1574	Lean healthy	1.72087
2016-012_1576	Lean healthy	1.19495
2016-012_1579	Lean healthy	1.40388
2016-012_1581	Obese healthy	1.76636
2016-012_1585	Obese healthy	1.57501
2016-012_1587	Lean healthy	1.67268
2016-012_1591	Obese healthy	1.38909
2016-012_1592	Lean healthy	1.75589
2016-012_1596	Lean healthy	1.51249
2016-012_1599	Lean healthy	1.6624
2016-012_1602	T2D Met-	1.34493
2016-012_1604	Obese healthy	1.32951
2016-012_1605	Obese healthy	1.18569
2016-012_1608	Lean healthy	1.45671
2016-012_1610	Lean healthy	1.13615
2016-012_1612	T2D Met+	1.8068
2016-012_1613	Obese healthy	1.42712
2016-012_1614	T2D Met-	1.65876
2016-012_1615	Obese healthy	1.25902
2016-012_1616	T2D Met+	1.5389
2016-012_1620	Obese healthy	1.63598
2016-012_1625	Obese healthy	1.74444
2016-012_1631	Lean healthy	1.12316
2016-012_1637	Obese healthy	1.84941
2016-012_1639	Lean healthy	1.62508
2016-012_1647	T2D Met+	1.81527
2016-012_1650	Obese healthy	1.23736
2016-012_1651	Lean healthy	1.57479
2016-012_1652	Lean healthy	1.51802
2016-012_1653	Lean healthy	1.39834
2016-012_1659	Lean healthy	1.21254
2016-012_1661	Obese healthy	1.29684
2016-012_1662	Lean healthy	1.14244
2016-012_1667	Obese healthy	1.27811
2016-012_1670	Lean healthy	1.6763
2016-012_1673	Lean healthy	1.51814
2016-012_1674	Lean healthy	1.67606
2016-012_1677	Obese healthy	1.30901
2016-012_1679	Lean healthy	1.15068
2016-012_1680	T2D Met-	1.81423
2016-012_1689	Obese healthy	1.17772
2016-012_1691	Lean healthy	1.3379
2016-012_1692	Obese healthy	1.45204
2016-012_1693	Lean healthy	1.24896
2016-012_1697	Lean healthy	1.6181
2016-012_1700	Obese healthy	1.3834
2016-012_1701	Lean healthy	1.56929
2016-012_1702	T2D Met+	1.58456
2016-012_1706	Obese healthy	1.44299
2016-012_1710	Lean healthy	1.66393
2016-012_1711	Lean healthy	1.31435
2016-012_1715	Lean healthy	1.41338
2016-012_1716	Obese healthy	1.26771
2016-012_1718	Obese healthy	1.61339
2016-012_1720	Lean healthy	1.66736
2016-012_1721	Obese healthy	1.6051
2016-012_1722	Lean healthy	1.0434
2016-012_1725	Obese healthy	1.70922
2016-012_1726	T2D Met+	1.67946
2016-012_1730	Lean healthy	1.48674
2016-012_1734	Lean healthy	1.19453
2016-012_1739	Lean healthy	1.54914
2016-012_1742	Obese healthy	1.73302
2016-012_1743	Obese healthy	1.38345
2016-012_1745	Lean healthy	1.64788
2016-012_1749	Obese healthy	1.69438
2016-012_1753	Lean healthy	1.30085
2016-012_1754	Lean healthy	1.42362
2016-012_1755	Lean healthy	1.30982
2016-012_1759	Lean healthy	1.45925
2016-012_1765	T2D Met+	1.37706
2016-012_1767	Lean healthy	1.30411
2016-012_1768	Lean healthy	1.20328
2016-012_1771	Lean healthy	1.4849
2016-012_1772	Obese healthy	1.61143
2016-012_1773	Obese healthy	1.19015
2016-012_1774	Obese healthy	1.70325
2016-012_1775	Obese healthy	1.30693
2016-012_1777	Lean healthy	1.27485
2016-012_1778	Lean healthy	1.74249
2016-012_1779	Obese healthy	1.64729
2016-012_1780	Lean healthy	1.56186
2016-012_1782	Lean healthy	1.61944
2016-012_1795	Lean healthy	1.70968
2016-012_1796	Lean healthy	1.50306
2016-012_1797	Obese healthy	1.49764
2016-012_1798	Lean healthy	1.60095
2016-012_1799	Lean healthy	1.59021
2016-012_1801	Lean healthy	1.53856
2016-012_1805	Lean healthy	1.50784
2016-012_1806	Obese healthy	1.57962
2016-012_1808	Obese healthy	1.66222
2016-012_1809	T2D Met-	1.66374
2016-012_1810	Obese healthy	1.16193
2016-012_1811	Lean healthy	1.2049
2016-012_1812	Obese healthy	1.71538
2016-012_1817	Obese healthy	1.57939
2016-012_1819	Lean healthy	1.61388
2016-012_1820	Lean healthy	1.53886
2016-012_1821	Lean healthy	1.60508
2016-012_1822	Obese healthy	1.23336
2016-012_1823	Lean healthy	1.66329
2016-012_1828	Obese healthy	1.56171
2016-012_1832	Obese healthy	1.68176
2016-012_1837	Lean healthy	1.56803
2016-012_1839	Obese healthy	1.20498
2016-012_1840	Lean healthy	1.59709
2016-012_1844	T2D Met+	1.96466
2016-012_1847	Obese healthy	1.65764
2016-012_1851	Obese healthy	1.36476
2016-012_1857	Obese healthy	1.4805
2016-012_1858	Obese healthy	1.47354
2016-012_1861	Obese healthy	1.13606
2016-012_1862	Lean healthy	1.58043
2016-012_1863	Lean healthy	1.28376
2016-012_1866	Obese healthy	1.42011
2016-012_1867	Lean healthy	1.51221
2016-012_1868	Lean healthy	1.50507
2016-012_1870	Lean healthy	1.39275
2016-012_1871	T2D Met-	1.54258
2016-012_1873	Obese healthy	1.85509
2016-012_1874	Lean healthy	1.69287
2016-012_1875	Obese healthy	1.19266
2016-012_1880	Obese healthy	1.7094
2016-012_1882	Obese healthy	1.7122
2016-012_1885	Obese healthy	1.4007
2016-012_1889	Lean healthy	1.76259
2016-012_1891	Lean healthy	1.65203
2016-012_1895	Obese healthy	1.56389
2016-012_1898	Obese healthy	1.493
2016-012_1903	Obese healthy	1.89306
2016-012_1904	Obese healthy	1.45775
2016-012_1906	Lean healthy	1.43771
2016-012_1911	Lean healthy	1.50966
2016-012_1912	Lean healthy	1.31991
2016-012_1913	T2D Met+	1.87076
2016-012_1915	Obese healthy	1.63407
2016-012_1916	Obese healthy	1.69407
2016-012_1917	Obese healthy	1.57102
2016-012_1918	Obese healthy	1.37427
2016-012_1921	Obese healthy	1.14519
2016-012_1922	Obese healthy	1.58498
2016-012_1925	Obese healthy	1.28876
2016-012_1931	T2D Met+	1.80115
2016-012_1933	Lean healthy	1.17818
2016-012_1937	T2D Met+	1.82626
2016-012_1939	T2D Met-	1.33396
2016-012_1941	Lean healthy	1.37747
2016-012_1943	Lean healthy	1.53451
2016-012_1945	T2D Met+	1.39233
2016-012_1947	Lean healthy	1.55406
2016-012_1948	Obese healthy	1.7665
2016-012_1949	T2D Met-	1.59467
2016-012_1951	Obese healthy	1.83771
2016-012_1952	Lean healthy	1.18436
2016-012_1954	Obese healthy	1.77348
2016-012_1956	Obese healthy	1.42481
2016-012_1957	Lean healthy	1.36973
2016-012_1962	Lean healthy	1.31601
2016-012_1963	Obese healthy	1.56364
2016-012_1970	T2D Met-	1.70819
2016-012_1971	Obese healthy	1.6444
2016-012_1981	T2D Met+	1.62669
2016-012_1982	Lean healthy	1.60584
2016-012_1984	T2D Met-	1.18008
2016-012_1985	Lean healthy	1.20701
2016-012_1986	Obese healthy	1.55699
2016-012_1989	T2D Met+	1.42459
2016-012_1993	Obese healthy	1.87937
2016-012_1994	Lean healthy	1.24765
2016-012_1995	Obese healthy	1.63672
2016-012_1996	Lean healthy	1.53845
2016-012_2001	Obese healthy	1.67728
2016-012_2007	Obese healthy	1.70989
2016-012_2008	Lean healthy	1.63931
2016-012_2011	Lean healthy	1.4788
2016-012_2013	Obese healthy	1.26629
2016-012_2021	Obese healthy	1.3184
2016-012_2022	Lean healthy	0.920813
2016-012_2024	Lean healthy	1.38679
2016-012_2025	Lean healthy	1.70477
2016-012_2026	Lean healthy	1.47417
2016-012_2028	T2D Met-	1.74612
2016-012_2031	Lean healthy	1.53088
2016-012_2034	Lean healthy	1.27294
2016-012_2035	Obese healthy	1.73338
2016-012_2037	Lean healthy	1.71027
2016-012_2041	Obese healthy	1.61497
2016-012_2044	Obese healthy	1.68582
2016-012_2046	Lean healthy	1.50885
2016-012_2048	Lean healthy	1.12065
2016-012_2049	Lean healthy	1.82439
2016-012_2056	Obese healthy	1.75484
2016-012_2058	Obese healthy	1.67313
2016-012_2059	Obese healthy	1.38572
2016-012_2060	Lean healthy	1.49741
2016-012_2062	Lean healthy	1.16719
2016-012_2067	Obese healthy	1.82174
2016-012_2076	Obese healthy	1.53195
2016-012_2077	Lean healthy	1.5062
2016-012_2078	Lean healthy	1.49566
2016-012_2085	Lean healthy	1.5762
2016-012_2086	T2D Met+	1.63206
2016-012_2089	Lean healthy	1.50662
2016-012_2091	Lean healthy	1.92459
2016-012_2093	T2D Met+	1.70958
2016-012_2094	Obese healthy	1.5151
2016-012_2095	Lean healthy	1.50257
2016-012_2096	Lean healthy	1.13396
2016-012_2097	Obese healthy	1.71799
2016-012_2098	Lean healthy	1.10644
2016-012_2102	Obese healthy	1.3782
2016-012_2103	Lean healthy	1.45396
2016-012_2104	Lean healthy	1.61103
2016-012_2107	Lean healthy	1.72457
2016-012_2111	Lean healthy	1.5588
2016-012_2112	Lean healthy	1.10402
2016-012_2113	Obese healthy	1.36192
2016-012_2117	Obese healthy	1.32721
2016-012_2119	Lean healthy	1.25719
2016-012_2122	Lean healthy	1.5531
2016-012_2125	Lean healthy	1.32144
2016-012_2129	Obese healthy	1.58526
2016-012_2130	Obese healthy	1.49607
2016-012_2132	Lean healthy	1.5169
2016-012_2134	T2D Met+	1.64718
2016-012_2135	Obese healthy	1.62872
2016-012_2140	Lean healthy	1.56639
2016-012_2141	Lean healthy	1.43032
2016-012_2147	Obese healthy	1.54559
2016-012_2149	Lean healthy	1.51753
2016-012_2156	Lean healthy	1.62436
2016-012_2157	Obese healthy	1.68226
2016-012_2158	Lean healthy	1.3781
2016-012_2160	Lean healthy	1.62294
2016-012_2161	Lean healthy	1.62169
2016-012_2162	Obese healthy	1.28662
2016-012_2163	Lean healthy	1.14249
2016-012_2165	Lean healthy	1.39438
2016-012_2166	Lean healthy	1.19647
2016-012_2168	Lean healthy	1.78338
2016-012_2172	Obese healthy	2.13462
2016-012_2173	T2D Met+	1.5893
2016-012_2174	Lean healthy	1.54288
2016-012_2178	T2D Met-	1.35761
2016-012_2181	Lean healthy	0.353983
2016-012_2182	Obese healthy	1.63345
2016-012_2185	Obese healthy	1.38407
2016-012_2190	Obese healthy	1.3829
2016-012_2192	Obese healthy	1.05828
2016-012_2194	Obese healthy	1.50911
2016-012_2198	Lean healthy	1.92578
2016-012_2201	Obese healthy	1.24592
2016-012_2202	Lean healthy	1.52175
2016-012_2203	Lean healthy	1.40558
2016-012_2204	Lean healthy	1.58312
2016-012_2206	Obese healthy	1.30994
2016-012_2207	Obese healthy	1.60925
2016-012_2208	T2D Met+	1.59209
2016-012_2209	Obese healthy	1.70783
2016-012_2211	Obese healthy	1.41832
2016-012_2212	Lean healthy	1.61502
2016-012_2214	T2D Met+	1.62228
2016-012_2216	Lean healthy	1.6006
2016-012_2219	T2D Met-	1.56633
2016-012_2220	Lean healthy	1.37104
2016-012_2225	Obese healthy	1.5712
2016-012_2227	Obese healthy	1.64341
2016-012_2232	T2D Met+	1.4145
2016-012_2240	Obese healthy	1.63028
2016-012_2242	Lean healthy	1.31807
2016-012_2243	Obese healthy	1.57092
2016-012_2245	Obese healthy	1.74458
2016-012_2246	Lean healthy	1.56225
2016-012_2251	Lean healthy	1.58385
2016-012_2252	Obese healthy	1.61326
2016-012_2253	Obese healthy	1.63615
2016-012_2254	Lean healthy	1.15079
2016-012_2256	Lean healthy	1.62108
2016-012_2258	Lean healthy	1.8093
2016-012_2261	Lean healthy	1.4985
2016-012_2262	Obese healthy	1.40408
2016-012_2264	Lean healthy	1.50262
2016-012_2265	Obese healthy	1.38308
2016-012_2267	T2D Met+	1.54103
2016-012_2268	Obese healthy	1.25238
2016-012_2270	Lean healthy	1.41377
2016-012_2272	Lean healthy	1.54292
2016-012_2274	Lean healthy	1.59348
2016-012_2275	Obese healthy	1.65918
2016-012_2278	Lean healthy	1.58514
2016-012_2282	Lean healthy	1.61908
2016-012_2283	Lean healthy	1.59877
2016-012_2284	Obese healthy	1.76044
2016-012_2285	Lean healthy	1.36907
2016-012_2287	Obese healthy	1.41399
2016-012_2288	Obese healthy	1.64953
2016-012_2291	Lean healthy	1.32814
2016-012_2293	Lean healthy	1.38946
2016-012_2294	Lean healthy	1.79923
2016-012_2301	Lean healthy	1.80288
2016-012_2302	Lean healthy	1.29725
2016-012_2304	T2D Met-	1.57189
2016-012_2306	Lean healthy	1.16186
2016-012_2311	Lean healthy	1.45021
2016-012_2313	Lean healthy	1.48335
2016-012_2314	Obese healthy	1.36066
2016-012_2324	T2D Met-	1.32108
2016-012_2325	Lean healthy	1.30847
2016-012_2327	Obese healthy	1.75153
2016-012_2328	Lean healthy	1.59916
2016-012_2329	T2D Met+	1.54139
2016-012_2332	Obese healthy	1.48779
2016-012_2333	Obese healthy	1.36762
2016-012_2337	Obese healthy	1.78605
2016-012_2339	T2D Met+	1.22033
2016-012_2340	Obese healthy	1.60413
2016-012_2349	Obese healthy	1.28617
2016-012_2351	Lean healthy	1.44717
2016-012_2354	Obese healthy	1.45175
2016-012_2355	T2D Met+	1.62467
2016-012_2356	Obese healthy	1.32487
2016-012_2359	Obese healthy	1.37464
2016-012_2361	Obese healthy	1.255
2016-012_2362	Obese healthy	1.42266
2016-012_2363	Lean healthy	1.48356
2016-012_2374	T2D Met+	1.77967
2016-012_2377	Lean healthy	1.48328
2016-012_2379	Obese healthy	1.38673
2016-012_2380	Lean healthy	1.57062
2016-012_2388	Lean healthy	1.63167
2016-012_2389	Lean healthy	1.60473
2016-012_2399	Lean healthy	1.45277
2016-012_2402	Obese healthy	1.3087
2016-012_2405	Obese healthy	1.86031
2016-012_2410	Lean healthy	1.58798
2016-012_2412	Obese healthy	1.40261
2016-012_2413	Lean healthy	1.38932
2016-012_2416	Obese healthy	1.427
2016-012_2418	T2D Met+	1.60989
2016-012_2420	Lean healthy	1.28718
2016-012_2421	Obese healthy	1.54491
2016-012_2423	Lean healthy	1.41594
2016-012_2424	Lean healthy	1.36963
2016-012_2425	Lean healthy	1.30871
2016-012_2436	Lean healthy	1.34783
2016-012_2437	Obese healthy	1.4606
2016-012_2439	Lean healthy	1.60958
2016-012_2440	Obese healthy	1.5257
2016-012_2442	Lean healthy	1.2818
2016-012_2444	Lean healthy	1.65744
2016-012_2445	Obese healthy	1.33181
2016-012_2447	T2D Met+	1.52868
2016-012_2452	Lean healthy	1.39852
2016-012_2453	Obese healthy	1.5525
2016-012_2455	Obese healthy	1.41371
2016-012_2457	Obese healthy	1.64531
2016-012_2458	Obese healthy	1.44065
2016-012_2460	Lean healthy	1.4585
2016-012_2461	Lean healthy	1.19531
2016-012_2466	Obese healthy	1.57125
2016-012_2473	Lean healthy	1.50403
2016-012_2475	T2D Met-	1.68528
2016-012_2478	Obese healthy	1.76234
2016-012_2479	Lean healthy	1.23402
2016-012_2482	Lean healthy	1.47881
2016-012_2484	Lean healthy	1.67933
2016-012_2485	Lean healthy	1.64858
2016-012_2486	Lean healthy	1.49444
2016-012_2490	Obese healthy	1.72422
2016-012_2492	Obese healthy	1.55682
2016-012_2494	Obese healthy	1.55786
2016-012_2495	Obese healthy	1.7638
2016-012_2498	Lean healthy	1.73517
2016-012_2500	Lean healthy	1.68566
2016-012_2503	Lean healthy	1.17541
2016-012_2504	Obese healthy	1.63122
2016-012_2505	Obese healthy	1.65303
2016-012_2506	Obese healthy	1.46164
2016-012_2509	Obese healthy	1.21889
2016-012_2510	Obese healthy	1.36075
2016-012_2520	Obese healthy	1.33139
2016-012_2524	Lean healthy	1.81019
2016-012_2525	Obese healthy	1.78271
2016-012_2526	Lean healthy	1.63379
2016-012_2527	Lean healthy	1.60544
2016-012_2528	Lean healthy	1.30872
2016-012_2530	Lean healthy	1.43325
2016-012_2536	Lean healthy	1.61738
2016-012_2539	Lean healthy	1.69261
2016-012_2540	Lean healthy	1.31057
2016-012_2545	Obese healthy	1.33365
2016-012_2550	Obese healthy	1.5021
2016-012_2551	Lean healthy	1.48598
2016-012_2552	Lean healthy	1.54804
2016-012_2554	Lean healthy	1.44951
2016-012_2559	Obese healthy	1.5366
2016-012_2561	T2D Met-	1.2387
2016-012_2562	Lean healthy	1.60407
2016-012_2565	Lean healthy	1.26991
2016-012_2566	T2D Met+	1.62706
2016-012_2568	Obese healthy	1.31044
2016-012_2569	Lean healthy	1.63311
2016-012_2571	Lean healthy	1.66912
2016-012_2572	Lean healthy	1.50623
2016-012_2575	Obese healthy	1.60575
2016-012_2577	Lean healthy	1.18018
2016-012_2578	Obese healthy	1.52687
2016-012_2579	Obese healthy	1.5974
2016-012_2583	Lean healthy	1.25193
2016-012_2588	Lean healthy	1.15637
2016-012_2592	T2D Met+	1.72184
2016-012_2597	Obese healthy	1.45663
2016-012_2598	Lean healthy	1.15351
2016-012_2600	Lean healthy	1.46449
2016-012_2601	Obese healthy	1.40874
2016-012_2602	Lean healthy	1.17543
2016-012_2605	Lean healthy	1.22479
2016-012_2608	Lean healthy	1.51293
2016-012_2609	Lean healthy	1.24048
2016-012_2616	Lean healthy	1.09698
2016-012_2617	Lean healthy	1.4918
2016-012_2620	Lean healthy	1.36525
2016-012_2621	Obese healthy	1.25104
2016-012_2622	Lean healthy	1.48377
2016-012_2623	Obese healthy	1.69869
2016-012_2624	Obese healthy	1.43164
2016-012_2625	Lean healthy	1.52563
2016-012_2629	Obese healthy	1.68037
2016-012_2631	Lean healthy	1.50885
2016-012_2634	Lean healthy	1.79484
2016-012_2635	Lean healthy	1.51879
2016-012_2636	T2D Met-	1.75016
2016-012_2637	Lean healthy	1.46356
2016-012_2639	Obese healthy	1.04895
2016-012_2640	Lean healthy	1.53162
2016-012_2641	Obese healthy	1.57566
2016-012_2643	Lean healthy	1.72838
2016-012_2651	Lean healthy	1.42975
2016-012_2653	Obese healthy	1.55555
2016-012_2654	Obese healthy	1.53617
2016-012_2655	Obese healthy	1.60916
2016-012_2656	Lean healthy	1.47955
2016-012_2659	Obese healthy	0.930985
2016-012_2660	Lean healthy	1.50523
2016-012_2661	Lean healthy	1.63366
2016-012_2662	Lean healthy	1.63216
2016-012_2665	Lean healthy	1.63629
2016-012_2667	Lean healthy	1.45027
2016-012_2671	Obese healthy	1.20487
2016-012_2674	Lean healthy	1.30675
2016-012_2680	T2D Met+	1.96742
2016-012_2684	Lean healthy	1.33403
2016-012_2688	Lean healthy	1.47045
2016-012_2693	Lean healthy	1.44351
2016-012_2696	Obese healthy	1.43047
2016-012_2700	T2D Met+	1.54069
2016-012_2701	Lean healthy	1.50794
2016-012_2706	Obese healthy	1.71259
2016-012_2707	Lean healthy	1.52739
2016-012_2708	Lean healthy	1.64701
2016-012_2709	T2D Met+	1.60201
2016-012_2712	Obese healthy	1.58917
2016-012_2713	Lean healthy	1.35766
2016-012_2717	Obese healthy	1.60572
2016-012_2719	Lean healthy	1.13638
2016-012_2720	Obese healthy	1.17041
2016-012_2728	Obese healthy	1.76151
2016-012_2730	Lean healthy	1.77988
2016-012_2735	T2D Met+	1.66979
2016-012_2736	Obese healthy	1.50539
2016-012_2737	Obese healthy	0.910057
2016-012_2739	Lean healthy	1.42019
2016-012_2740	Obese healthy	1.54842
2016-012_2742	Lean healthy	1.50056
2016-012_2749	Obese healthy	1.69478
2016-012_2752	Obese healthy	1.70202
2016-012_2755	Obese healthy	1.48294
2016-012_2761	Obese healthy	1.79222
2016-012_2763	T2D Met-	1.60688
2016-012_2768	Obese healthy	1.78155
2016-012_2769	T2D Met-	1.29901
2016-012_2770	Obese healthy	1.63236
2016-012_2772	T2D Met-	1.4799
2016-012_2774	Obese healthy	1.71628
2016-012_2775	Lean healthy	1.30294
2016-012_2777	Lean healthy	1.72284
2016-012_2778	Lean healthy	1.53662
2016-012_2779	Obese healthy	1.59241
2016-012_2780	Lean healthy	1.54417
2016-012_2790	Lean healthy	1.39751
2016-012_2791	Lean healthy	1.60707
2016-012_2800	Lean healthy	1.59638
2016-012_2801	Obese healthy	1.81411
2016-012_2804	Obese healthy	1.50077
2016-012_2805	Obese healthy	1.64837
2016-012_2812	Obese healthy	1.63762
2016-012_2813	Lean healthy	1.59338
2016-012_2815	Obese healthy	1.66284
2016-012_2820	T2D Met+	1.59938
2016-012_2825	Lean healthy	1.50028
2016-012_2826	Lean healthy	1.39928
2016-012_2827	Lean healthy	1.64799
2016-012_2832	Lean healthy	1.25356
2016-012_2838	Lean healthy	1.3455
2016-012_2839	Lean healthy	1.42651
2016-012_2840	Obese healthy	1.27915
2016-012_2843	Lean healthy	1.50489
2016-012_2844	Lean healthy	1.71711
2016-012_2849	Obese healthy	2.39987
2016-012_2852	T2D Met+	1.80349
2016-012_2854	Lean healthy	1.60118
2016-012_2857	Lean healthy	1.22421
2016-012_2862	Obese healthy	1.52713
2016-012_2865	T2D Met+	1.58937
2016-012_2866	Obese healthy	1.32497
2016-012_2867	Lean healthy	1.65294
2016-012_2868	Obese healthy	1.44851
2016-012_2869	Lean healthy	1.40485
2016-012_2878	Lean healthy	1.2413
2016-012_2880	Obese healthy	1.44087
2016-012_2885	T2D Met+	1.66557
2016-012_2887	Lean healthy	1.28267
2016-012_2888	T2D Met-	1.59234
2016-012_2889	Lean healthy	1.28605
2016-012_2891	T2D Met+	1.50501
2016-012_2892	Lean healthy	1.49037
2016-012_2900	Lean healthy	1.17426
2016-012_2905	Lean healthy	1.65886
2016-012_2906	T2D Met+	1.50729
2016-012_2907	Obese healthy	1.6284
2016-012_2910	Lean healthy	1.7827
2016-012_2911	T2D Met-	1.37707
2016-012_2916	T2D Met-	1.39046
2016-012_2917	Obese healthy	1.59422
2016-012_2918	Obese healthy	1.5394
2016-012_2921	Lean healthy	1.48536
2016-012_2923	Lean healthy	1.59194
2016-012_2924	Lean healthy	1.63327
2016-012_2929	Lean healthy	1.42841
2016-012_2931	Obese healthy	1.48483
2016-012_2934	Obese healthy	1.5743
2016-012_2937	Obese healthy	1.1189
2016-012_2943	Obese healthy	1.67922
2016-012_2945	Lean healthy	1.71178
2016-012_2946	T2D Met+	1.6866
2016-012_2950	Obese healthy	1.2852
2016-012_2956	Obese healthy	1.28672
2016-012_2957	T2D Met-	1.56156
2016-012_2962	Obese healthy	1.87488
2016-012_2963	Obese healthy	1.12313
2016-012_2967	Lean healthy	1.31919
2016-012_2968	Lean healthy	1.43261
2016-012_2973	Obese healthy	1.31462
2016-012_2974	Obese healthy	1.47113
2016-012_2979	T2D Met+	1.62486
2016-012_2980	Obese healthy	1.53152
2016-012_2986	Obese healthy	1.27451
2016-012_2988	Lean healthy	1.63867
2016-012_2989	Lean healthy	1.4653
2016-012_2992	T2D Met+	1.6001
2016-012_2997	T2D Met-	1.86559
2016-012_2999	Lean healthy	1.61422
2016-012_3002	Lean healthy	1.63317
2016-012_3003	Lean healthy	1.2632
2016-012_3005	Lean healthy	1.73247
2016-012_3007	Obese healthy	0.980424
2016-012_3009	Lean healthy	1.5702
2016-012_3010	Obese healthy	1.40577
2016-012_3011	Obese healthy	1.51101
2016-012_3012	Obese healthy	1.5807
2016-012_3013	Lean healthy	1.59587
2016-012_3015	Lean healthy	1.45861
2016-012_3017	Lean healthy	1.56369
2016-012_3018	Lean healthy	1.50281
2016-012_3019	Lean healthy	1.57087
2016-012_3021	Lean healthy	1.63372
2016-012_3024	Lean healthy	1.57792
2016-012_3026	Lean healthy	1.4586
2016-012_3027	Lean healthy	1.32145
2016-012_3029	Lean healthy	1.59134
2016-012_3039	T2D Met-	1.43431
2016-012_3041	Obese healthy	1.56097
2016-012_3042	T2D Met+	1.43392
2016-012_3047	Lean healthy	1.55845
2016-012_3048	Obese healthy	1.68175
2016-012_3052	Lean healthy	1.44661
2016-012_3054	Obese healthy	1.47504
2016-012_3055	Lean healthy	1.59334
2016-012_3059	Lean healthy	1.4782
2016-012_3061	Obese healthy	1.6726
2016-012_3064	Obese healthy	1.63066
2016-012_3065	Obese healthy	1.64087
2016-012_3071	Lean healthy	1.39316
2016-012_3072	Lean healthy	1.46602
2016-012_3075	Lean healthy	1.54027
2016-012_3076	Obese healthy	1.68878
2016-012_3079	Lean healthy	1.40224
2016-012_3080	T2D Met-	1.59867
2016-012_3082	Lean healthy	1.27636
2016-012_3084	Obese healthy	1.32099
2016-012_3085	Obese healthy	1.24925

## Sheet: H Kiel cohort phenotypic test
Spearman correlation between modeling-predicted agmatine production capacity and individual phenotypic variables in the Kiel cohort. For each test, only significant associations (FDR<0.05) shown.
All p-values have been corrected for multiple testing. While controling for individual phenotypic variables, partial spearman correlation was used.
Full correlation between phenotypic variables and agmatine production
Variable	Rho	Padjust
Metformin treatment	0.160911	2.36e-07
Type 2 diabetic status	0.158792	2.36e-07
weight	0.152928	4e-07
BMI	0.152863	4e-07
Antihypertensives treatment	0.133603	1.23e-05
Glucose (mg/dl)	0.118502	0.00013
CRP level	0.129793	0.000987
Triglycerides levels	0.100948	0.00129
Analgesic treatment	0.0937653	0.00295
Coronary heart disease status	-0.0876406	0.00631
Gender	-0.0824399	0.0095
Age	0.0779801	0.0132
Chronic diarrhea status	-0.0784022	0.0132
Systolic blood pressure	0.0756852	0.0157
Correlation between phenotypic variables and agmatine production controlling for BMI.
Variable	Rho	Padjust
Metformin treatment	0.125121	0.000237113
Type 2 diabetic status	0.109905	0.00133289
Age	0.0887623	0.0125028
Antihypertensives treatment	0.0882611	0.0125028
Gender	-0.0796169	0.0274248
Coronary heart disease status	-0.0759252	0.0370826
Correlation between phenotypic variables and agmatine production controlling for BMI and age.
Variable	Rho	Padjust
Metformin treatment	0.121484	0.000422915
Type 2 diabetic status	0.104608	0.00280175
Correlation between phenotypic variables and agmatine production controlling for BMI while removing samples from metformin-treated patients.
Variable	Rho	Padjust
-none-

## Sheet: I Agm Swedish cohort
Same as in G for the Swedish cohort.
ID	Group	Agmatine production capacity (mmol/gM/d)
297	T2D Met-	1.34457
470	T2D Met-	1.33209
550	T2D Met-	1.33877
263	T2D Met-	1.3177
334	T2D Met-	1.31254
344	T2D Met-	1.26771
353	T2D Met-	1.24774
378	T2D Met-	1.33144
380	T2D Met-	1.28021
398	T2D Met-	1.30078
421	T2D Met-	1.28636
422	T2D Met-	1.34633
434	T2D Met-	1.26769
436	T2D Met-	1.29069
439	T2D Met-	1.19253
446	T2D Met-	1.24139
458	T2D Met-	1.26412
462	T2D Met-	1.37165
478	T2D Met-	1.23511
483	T2D Met-	1.21147
495	T2D Met-	1.26519
497	T2D Met-	1.31128
517	T2D Met-	1.25011
524	T2D Met-	1.36228
526	T2D Met-	1.35309
551	T2D Met-	1.35601
552	T2D Met-	1.28474
561	T2D Met-	1.40088
577	T2D Met-	1.3293
587	T2D Met-	1.37431
589	T2D Met-	1.2156
598	T2D Met-	1.25686
602	T2D Met-	1.25911
286	T2D Met+	1.32068
475	T2D Met+	1.36942
158	T2D Met+	1.34109
205	T2D Met+	1.31429
235	T2D Met+	1.38828
244	T2D Met+	1.32273
248	T2D Met+	1.35282
258	T2D Met+	1.35059
370	T2D Met+	1.33518
389	T2D Met+	1.34684
468	T2D Met+	1.30413
476	T2D Met+	1.33294
484	T2D Met+	1.3018
529	T2D Met+	1.32658
530	T2D Met+	1.32054
536	T2D Met+	1.33017
563	T2D Met+	1.3821
591	T2D Met+	1.24809
604	T2D Met+	1.36214
365	Healthy	1.31256
381	Healthy	1.30139
424	Healthy	1.28753
451	Healthy	1.30799
456	Healthy	1.38217
463	Healthy	1.34235
479	Healthy	1.21956
53	Healthy	1.27369
58	Healthy	1.31791
584	Healthy	1.30619
59	Healthy	1.32517
614	Healthy	1.32933
617	Healthy	1.32132
618	Healthy	1.25384
628	Healthy	1.25664
643	Healthy	1.33538
655	Healthy	1.24545
77	Healthy	1.27743
80	Healthy	1.36425
88	Healthy	1.25609
92	Healthy	1.34213
224	Healthy	1.30211
225	Healthy	1.26009
231	Healthy	1.33711
264	Healthy	1.35463
268	Healthy	1.24157
288	Healthy	1.33214
118	Healthy	1.34413
121	Healthy	1.25055
126	Healthy	1.32209
127	Healthy	1.26307
141	Healthy	1.33196
143	Healthy	1.33983
146	Healthy	1.31219
153	Healthy	1.32312
155	Healthy	1.31462
187	Healthy	1.26098
193	Healthy	1.25271
194	Healthy	1.33894
195	Healthy	1.26186
198	Healthy	1.34529
137	Healthy	1.35316

[truncated: 4 more sheets: J Agm Danish cohort, K Agm Spanish cohort, L Metformin-induced microbiome , M Diet testing]
