# Supplementary material for: Host-Microbe-Drug-Nutrient Screen Identifies Bacterial Effectors of Metformin Therapy
Source: Cell. 2019 Sep 5;178(6):1299–1312.e29. doi: 10.1016/j.cell.2019.08.003 (PMC6736778; doi:10.1016/j.cell.2019.08.003)
Supplement: Table S6. C. elegans RNA-Seq Data, Related to Figures 6 and S6 [file mmc6.xlsx]

## Sheet: Read_me
C. elegans RNASeq Data:
Figure	Column	Description
6A, S6A, S6C	gene_id	Gene ID assigned by Stringtie
	ensembl_transcript_id	Ensembl transcript id
	wormbase_gene_seq_name	WormBase gene name
	ensembl_gene_id	Ensembl gene id
	external_gene_name	External gene name
	entrezgene	Entrez gene id
	description	Gene description
	Pathways	KEGG pathways gene belongs to
	GO_terms	GO terms gene belongs to
	chr	Chromosome
	strand	Strand
	start	Gene start
	end	Gene end
	num_exons	Number of exons
	length	Gene length
	SM-S_logFC	Metformin treatment effect on OP50
	SM-S_FDR	Metformin treatment effect on OP50
	RM-R_logFC	Metformin treatment effect on OP50-MR
	RM-R_FDR	Metformin treatment effect on OP50-MR
	R-S_logFC	Bacterial strain effect in control (OP50-MR - OP50)
	R-S_FDR	Bacterial strain effect in control (OP50-MR - OP50)
	SM-S-(RM-R)_logFC	Longevity effect
	SM-S-(RM-R)_FDR	Longevity effect
C.elegans RNAseq KEGG Enrichment Analysis:
Figure	Column	Description
6B	KEGG_ID	KEGG pathway ID
	Description	KEGG pathway description
	SM-S_Up	Metformin treatment effect on OP50 - up-regulated
	SM-S_Down	Metformin treatment effect on OP50 - down-regulated
	RM-R_Up	Metformin treatment effect on OP50-MR - up-regulated
	RM-R_Down	Metformin treatment effect on OP50-MR - down-regulated
	SM-S-(RM-R)_Up	Longevity effect - up-regulated
	SM-S-(RM-R)_Down	Longevity effect - down-regulated
		All significance values underwent multiple comparison adjustment (FDR)
C.elegans RNAseq GO Enrichment Analysis:
Figure	Column	Description
N/A	Ont	Go Ontology
	ID	GO term ID
	Description	GO term description
	SM-S_Up	Metformin treatment effect on OP50 - up-regulated
	SM-S_Down	Metformin treatment effect on OP50 - down-regulated
	RM-R_Up	Metformin treatment effect on OP50-MR - up-regulated
	RM-R_Down	Metformin treatment effect on OP50-MR - down-regulated
	SM-S-(RM-R)_Up	Longevity effect - up-regulated
	SM-S-(RM-R)_Down	Longevity effect - down-regulated
		All significance values underwent multiple comparison adjustment (FDR)

## Sheet: RNASeq_Data
gene_id	ensembl_gene_id	external_gene_name	entrezgene	description	Pathways	GO_terms	chr	strand	start	end	num_exons	length	SM-S_logFC	SM-S_FDR	RM-R_logFC	RM-R_FDR	R-S_logFC	R-S_FDR	SM-S-(RM-R)_logFC	SM-S-(RM-R)_FDR
MSTRG.16087	WBGene00009706	F44G3.2	180080		cel00330	GO:0016310;GO:0000166;GO:0003824;GO:0005524;GO:0016301;GO:0016740;GO:0016772	V	+	16103894	16106140	4	1401	8.84792	1.24482e-288	7.54326	1.1691e-200	-0.16925	0.999994	1.30466	0.109758
MSTRG.18297	WBGene00004002	pgp-8	181277	P-GlycoProtein related [Source:RefSeq peptide;Acc:NP_509811]	NA	GO:0006810;GO:0055085;GO:0055085;GO:0016020;GO:0016021;GO:0016021;GO:0000166;GO:0005524;GO:0016887;GO:0042626;GO:0042626	X	-	10859351	10864422	16	3909	-7.13975	1.16732e-195	-0.585789	0.00345508	0.205825	0.999994	-6.55396	5.44595e-108
MSTRG.14521	WBGene00020938	clec-218	189114	C-type LECtin [Source:RefSeq peptide;Acc:NP_505147]	NA	GO:0050830;GO:0030246	V	+	8307970	8310878	8	1254	6.40214	7.91274e-181	2.89319	2.31926e-39	0.528907	0.999994	3.50895	1.061e-24
MSTRG.2976	WBGene00015598	fbxa-163	182398	F-box A protein [Source:RefSeq peptide;Acc:NP_494010]	NA	NA	II	-	1609255	1610715	4	1219	-7.97246	6.19636e-121	-1.74099	6.43439e-19	0.372615	0.999994	-6.23147	3.15497e-44
MSTRG.5355	WBGene00008577	F08G2.5	184201		NA	GO:0045087;GO:0005515	II	-	13832853	13833631	1	779	-4.83657	2.60764e-117	-0.753157	0.000209012	0.0916714	0.999994	-4.08341	1.20395e-51
MSTRG.16086	WBGene00009048	cth-1	180079	CystaTHionine gamma lyase [Source:RefSeq peptide;Acc:NP_507053]	cel00260;cel00270;cel00450;cel01230	GO:0019343;GO:0019346;GO:0071266;GO:0005737;GO:0003824;GO:0003962;GO:0004123;GO:0016829;GO:0030170;GO:0030170	V	+	16100680	16102744	3	1290	3.96509	1.81456e-111	3.0314	4.83522e-68	0.0352464	0.999994	0.933693	0.0029444
MSTRG.14659	WBGene00017658	F21C10.9	184767		NA	NA	V	-	9097201	9098696	5	1084	4.83643	3.45143e-115	2.76448	6.25522e-39	0.0547321	0.999994	2.07195	8.61573e-11
MSTRG.15680	WBGene00009431	dct-17	179865	DAF-16/FOXO Controlled, germline Tumor affecting [Source:RefSeq peptide;Acc:NP_001023877]	NA	GO:0006952;GO:0045087;GO:0045087;GO:0050829;GO:0045121	V	-	13727761	13730776	12	1669	-4.43294	1.85988e-103	-1.44611	2.22696e-14	0.260221	0.999994	-2.98683	7.54917e-28
MSTRG.5309	WBGene00001772	gst-24	185407	Glutathione S-Transferase [Source:RefSeq peptide;Acc:NP_496859]	NA	GO:0045087;GO:0016740	II	-	13610443	13611342	2	715	-3.82285	6.14364e-101	-1.41002	5.99586e-17	0.243674	0.999994	-2.41284	1.70487e-22
MSTRG.17765	WBGene00018603	F48E3.2	185981		NA	GO:0009792;GO:0055085;GO:0016020;GO:0016021;GO:0022857	X	-	7490414	7493120	8	1529	4.60808	7.88248e-111	2.22554	2.84013e-27	0.522504	0.999994	2.38255	2.9243e-14
MSTRG.14863	WBGene00007097	B0024.4	179432		NA	GO:0006952;GO:0045087;GO:0045121	V	+	10297399	10298982	5	1350	-4.83459	3.74999e-93	-2.01103	1.96794e-23	0.064477	0.999994	-2.82356	1.17357e-18
MSTRG.3415	WBGene00019858	R03H10.6	187558		NA	GO:0003690	II	-	4171294	4173875	5	1880	-6.36354	2.78725e-80	-3.67784	7.50659e-47	0.274407	0.999994	-2.6857	6.8002e-07
MSTRG.2236	WBGene00010822	M01G12.9	187385		NA	NA	I	-	12109061	12112513	5	1956	-3.37354	3.09548e-82	-0.829595	3.87152e-06	0.142896	0.999994	-2.54395	1.35003e-25
MSTRG.16499	WBGene00045411	C25F9.11	6418698		NA	NA	V	-	19432441	19433072	2	585	-4.45571	8.31061e-68	-2.43123	1.11819e-29	0.307824	0.999994	-2.02448	1.17027e-07
MSTRG.18714	WBGene00010116	F55F3.2	181493	Carboxylic ester hydrolase [Source:RefSeq peptide;Acc:NP_741922]	NA	GO:0040011;GO:0005615;GO:0016787;GO:0052689	X	+	13760290	13763993	9	1714	-3.0252	5.26566e-69	-0.711522	6.88387e-05	0.208715	0.999994	-2.31368	1.01292e-21
MSTRG.16559	WBGene00010928	clec-258	187486	C-type LECtin [Source:RefSeq peptide;Acc:NP_507836]	NA	GO:0045087;GO:0030246	V	+	19788680	19789343	2	599	6.75991	1.2768e-66	5.32675	1.80785e-41	0.670546	0.999994	1.43316	0.324279
MSTRG.16083	NA	NA	NA	NA	NA	NA	V	+	16086572	16088323	9	1234	6.67984	1.28447e-69	8.48391	2.32055e-33	-3.85808	0.999994	-1.80407	0.36471
MSTRG.8768	WBGene00018971	clec-67	177151	C-type LECtin [Source:RefSeq peptide;Acc:NP_500437]	NA	GO:0045087;GO:0030246	IV	+	3922165	3925045	9	2056	-3.19892	7.0881e-66	-1.4256	5.63278e-16	0.233559	0.999994	-1.77332	7.62659e-11
MSTRG.6973	WBGene00017270	numr-1	176048	NUclear localized Metal Responsive [Source:RefSeq peptide;Acc:NP_498627]	NA	NA	III	-	7362619	7363464	1	846	-3.62004	2.15654e-57	-2.56619	2.98316e-37	0.254804	0.999994	-1.05386	0.014525
MSTRG.13816	WBGene00019963	R08E5.3	178795		NA	GO:0032259;GO:0005737;GO:0008757	V	+	3772058	3775546	5	2341	4.04316	2.7895e-71	2.31717	5.3218e-24	0.166776	0.999994	1.726	1.87434e-06
MSTRG.8437	WBGene00016424	C34H4.1	176963		NA	GO:0045087;GO:0045121	IV	+	1555580	1557562	7	1230	-2.93509	6.31122e-65	-0.992218	1.14803e-08	0.173975	0.999994	-1.94287	4.64076e-15
MSTRG.3357	WBGene00194713	F19B10.13	13184428		NA	NA	II	+	3662258	3662986	1	729	-3.80247	7.11982e-63	-1.36066	1.17369e-11	0.130208	0.999994	-2.44181	1.01642e-14
MSTRG.16092	WBGene00008631	F10A3.1	184272		NA	GO:0045087;GO:0016020;GO:0016021	V	-	16140314	16141164	4	570	-9.74824	2.29209e-49	-3.99957	1.88544e-34	0.30952	0.999994	-5.74867	8.84344e-06
MSTRG.6849	WBGene00018997	F57B9.3	186440		cel03013	GO:0000003;GO:0000122;GO:0002119;GO:0006412;GO:0006413;GO:0008340;GO:0009792;GO:0010468;GO:0010501;GO:0019915;GO:0040011;GO:0000166;GO:0003676;GO:0004004;GO:0004386;GO:0005524;GO:0016787	III	+	6939888	6941736	5	1185	-11.4075	7.0161e-50	-0.888591	0.0725245	0.163991	0.999994	-10.5189	2.25782e-27
MSTRG.16048	WBGene00001786	gst-38	185299	Glutathione S-Transferase [Source:RefSeq peptide;Acc:NP_506983]	cel00480;cel00980;cel00982	GO:0045087;GO:0016740	V	-	15915168	15916079	2	855	-4.08604	2.11405e-60	-1.8239	4.39733e-16	0.0738419	0.999994	-2.26214	1.45293e-10
MSTRG.10109	WBGene00019214	H20E11.2	186754		NA	GO:0045087;GO:0050829;GO:0045121	IV	+	6827777	6829645	7	1247	6.87419	2.26262e-62	4.55153	1.28968e-26	0.867288	0.999994	2.32266	0.0787409
MSTRG.2857	WBGene00018459	F45D11.14	173480		NA	NA	II	-	1004616	1006475	8	1527	-9.01295	6.48615e-39	-9.37084	8.71406e-47	0.181239	0.999994	0.35789	0.999959
MSTRG.5798	WBGene00044402	Y82E9BL.18	3565083		NA	NA	III	+	1328644	1331066	3	1015	-3.19822	4.09443e-57	-1.32132	3.17227e-12	0.168959	0.999994	-1.8769	1.75718e-10
MSTRG.2859	WBGene00018461	F45D11.16	173480		NA	NA	II	-	1016262	1018100	8	1506	-8.98918	2.63573e-38	-9.36965	1.56781e-46	0.200278	0.999994	0.38047	0.999959
MSTRG.10419	WBGene00015052	clec-52	181855	C-type LECtin [Source:RefSeq peptide;Acc:NP_501371]	NA	GO:0007165;GO:0050830;GO:0005887;GO:0004888;GO:0030246	IV	-	8167163	8168774	7	989	-3.35366	1.05257e-55	-0.70657	0.00314522	0.123962	0.999994	-2.64709	1.90205e-18
MSTRG.2858	WBGene00018460	F45D11.15	173480		NA	NA	II	-	1010444	1012282	8	1506	-6.58391	1.15409e-34	-9.35686	1.79802e-46	0.190008	0.999994	2.77295	0.3131
MSTRG.5369	NA	NA	NA	NA	NA	NA	II	.	13945172	13945715	1	544	-4.82997	4.33506e-48	-1.17831	3.4346e-06	0.249953	0.999994	-3.65166	6.29631e-16
MSTRG.15214	WBGene00012101	zip-10	179599	bZIP transcription factor family [Source:RefSeq peptide;Acc:NP_505951]	NA	GO:0045087	V	-	11650078	11650798	2	670	-3.51728	4.70118e-52	-1.20935	3.84983e-08	0.0959793	0.999994	-2.30792	1.72247e-12
MSTRG.11483	WBGene00008584	F08G5.6	184206		NA	GO:0045087;GO:0045087;GO:0050829;GO:0045121	IV	+	12435827	12438274	7	1146	3.46354	1.48041e-56	0.968448	0.000109042	0.00185189	0.999994	2.49509	4.73567e-15
MSTRG.14248	WBGene00000784	cpr-4	179053	Cathepsin B-like cysteine proteinase 4 [Source:UniProtKB/Swiss-Prot;Acc:P43508]	cel04140;cel04142	GO:0006508;GO:0051603;GO:0005615;GO:0005764;GO:0004197;GO:0008233;GO:0008234;GO:0016787	V	+	6614674	6615845	2	1123	3.88387	2.27017e-51	1.60506	1.19087e-09	0.0563696	0.999994	2.27881	1.31914e-09
MSTRG.16427	WBGene00012683	asp-17	180250	ASpartyl Protease [Source:RefSeq peptide;Acc:NP_741673]	NA	GO:0006508;GO:0006508;GO:0030163;GO:0004190;GO:0004190;GO:0008233;GO:0016787	V	-	19035715	19037320	2	1216	-3.06872	1.56843e-43	-1.71472	8.06855e-18	0.184951	0.999994	-1.354	0.000224948
MSTRG.15525	WBGene00011800	T16G1.6	188554		NA	NA	V	-	12935536	12937187	7	1370	3.77239	1.83469e-53	0.510335	0.135551	0.181807	0.999994	3.26206	6.35188e-18
MSTRG.16500	WBGene00194803	C25F9.16	13218529		NA	NA	V	+	19434387	19434753	2	323	-6.92277	1.50257e-37	-2.87251	4.74995e-19	0.397787	0.999994	-4.05027	6.65489e-06
MSTRG.16085	WBGene00006075	str-7	184824	Seven TM Receptor [Source:RefSeq peptide;Acc:NP_507052]	NA	NA	V	-	16097530	16099534	4	1499	6.09947	2.38824e-47	3.68024	1.94724e-20	1.3664	0.999994	2.41923	0.0237263
MSTRG.5381	WBGene00008495	F01D5.5	184058		NA	GO:0045087	II	-	14001686	14002300	2	567	-2.88643	1.08382e-45	-0.514813	0.0198236	-0.017134	0.999994	-2.37161	1.14641e-16
MSTRG.13496	WBGene00020156	T02B11.4	187981		NA	NA	V	-	869071	871129	5	681	5.45321	1.67541e-39	4.51362	9.55835e-25	0.100359	0.999994	0.939591	0.531122
MSTRG.16361	WBGene00013074	hmit-1.2	180206	H(+) MyoInositol coTransporter [Source:RefSeq peptide;Acc:NP_507624]	NA	GO:0006810;GO:0015992;GO:0035428;GO:0046323;GO:0055085;GO:1904659;GO:0005887;GO:0009925;GO:0016020;GO:0016021;GO:0016324;GO:0005351;GO:0005355;GO:0022857;GO:0022891	V	+	18524760	18529156	6	2252	3.86426	1.61665e-43	2.43435	1.99245e-19	0.770897	0.999994	1.42992	0.00895848
MSTRG.11554	WBGene00014136	ZK896.5	178239		NA	NA	IV	-	12876984	12879667	11	1512	-3.14176	1.39477e-36	-2.35414	1.5119e-24	0.147027	0.999994	-0.787615	0.176074
MSTRG.15304	WBGene00000781	cpr-1	179637	Gut-specific cysteine proteinase [Source:UniProtKB/Swiss-Prot;Acc:P25807]	cel04140;cel04142	GO:0006508;GO:0008340;GO:0009792;GO:0051603;GO:0005615;GO:0005764;GO:0004197;GO:0008233;GO:0008234;GO:0016787	V	+	11975515	11976759	3	1117	3.22644	2.42997e-47	1.38109	2.98391e-09	0.172378	0.999994	1.84535	6.00229e-08
MSTRG.13526	WBGene00000785	cpr-5	178612	Cathepsin B-like cysteine proteinase 5 [Source:UniProtKB/Swiss-Prot;Acc:P43509]	cel04140;cel04142	GO:0006508;GO:0051603;GO:0005615;GO:0005764;GO:0004197;GO:0008233;GO:0008234;GO:0016787	V	-	1132597	1133993	3	1163	3.29909	2.57405e-43	0.601147	0.0422564	-0.00808205	0.999994	2.69795	4.06134e-15
MSTRG.17335	WBGene00000176	aqp-8	180744	AQuaPorin or aquaglyceroporin related [Source:RefSeq peptide;Acc:NP_001024757]	NA	GO:0006810;GO:0006833;GO:0009992;GO:0015793;GO:0034220;GO:0071918;GO:0005887;GO:0009986;GO:0016020;GO:0016021;GO:0005215;GO:0015204;GO:0015250;GO:0015254	X	-	4702964	4704968	5	1134	1.838	4.77163e-27	1.96378	1.11819e-29	0.00622243	0.999994	-0.125783	0.804641
MSTRG.16015	WBGene00009221	acs-2	3565680	fatty Acid CoA Synthetase family [Source:RefSeq peptide;Acc:NP_506869]	cel00061;cel00071;cel01212;cel04146	GO:0006631;GO:0008152;GO:0019915;GO:0005739;GO:0003824	V	+	15567394	15569889	6	2075	3.29361	2.09965e-40	2.01114	2.05231e-15	0.302867	0.999994	1.28247	0.00384195
MSTRG.8568	NA	NA	NA	NA	NA	NA	IV	-	2565807	2568367	14	1417	-3.10124	5.15015e-38	-0.762595	0.0019141	0.0459718	0.999994	-2.33864	1.50884e-11
MSTRG.8309	WBGene00019660	K11H12.4	176894		NA	GO:0045087;GO:0045121	IV	-	674038	675883	6	1290	-2.13005	3.08268e-27	-2.03746	6.60179e-26	0.254208	0.999994	-0.0925876	0.881587
MSTRG.13750	WBGene00018055	F35F10.5	185310		NA	NA	V	+	3285022	3286205	4	606	-4.2888	4.18165e-32	-2.77421	4.74995e-19	0.157205	0.999994	-1.5146	0.0427297
MSTRG.16431	WBGene00012680	Y39B6A.21	NA		NA	NA	V	+	19047047	19048669	3	1186	3.12326	2.88466e-41	1.51596	1.1624e-08	-0.0365459	0.999994	1.60729	0.000164195
MSTRG.5377	WBGene00008492	F01D5.1	175049		NA	GO:0045087	II	-	13996954	13997596	2	583	-2.43764	8.09309e-39	-0.840391	1.98087e-05	-0.0393076	0.999994	-1.59725	1.5989e-08
MSTRG.2147	WBGene00003664	nhr-74	191723	Nuclear Hormone Receptor family [Source:RefSeq peptide;Acc:NP_492919]	NA	GO:0006351;GO:0006355;GO:0043401;GO:0005634;GO:0003677;GO:0003700;GO:0008270;GO:0043565;GO:0046872	I	+	11429072	11432064	9	951	-3.2849	9.53571e-28	-2.71646	4.44696e-23	0.171008	0.999994	-0.568432	0.47209
MSTRG.15493	WBGene00007605	asp-10	182635	ASpartyl Protease [Source:RefSeq peptide;Acc:NP_001256449]	NA	GO:0006508;GO:0006508;GO:0030163;GO:0004190;GO:0004190;GO:0008233;GO:0016787	V	+	12742041	12744170	7	1379	-2.05017	2.55735e-36	-0.699754	0.000117932	0.108397	0.999994	-1.35042	1.09742e-07
MSTRG.11564	WBGene00007864	C32H11.1	183126		NA	GO:0008340;GO:0010332	IV	-	12913103	12914969	8	1402	5.71418	2.36521e-35	4.96892	1.83082e-16	-0.641452	0.999994	0.745261	0.792541
MSTRG.16084	WBGene00009049	F22B8.7	180078		NA	GO:0060625;GO:0005634;GO:0005737;GO:0003824;GO:0030151;GO:0030170	V	+	16095224	16097320	7	1091	1.87157	3.56905e-34	1.24678	5.6632e-15	0.103121	0.999994	0.624793	0.0589908
MSTRG.17310	WBGene00000136	amt-4	180728	Ammonium transporter [Source:RefSeq peptide;Acc:NP_508783]	NA	GO:0006810;GO:0015695;GO:0015696;GO:0019740;GO:0072488;GO:0072488;GO:0005887;GO:0016020;GO:0016021;GO:0008519;GO:0008519	X	+	4565302	4569393	10	1883	2.38997	1.71794e-40	0.997789	6.37953e-07	0.288636	0.999994	1.39218	2.69814e-06
MSTRG.13458	WBGene00019742	nhr-202	187409	Nuclear Hormone Receptor family [Source:RefSeq peptide;Acc:NP_503210]	NA	GO:0006351;GO:0006355;GO:0043401;GO:0005634;GO:0003677;GO:0003700;GO:0008270;GO:0043565;GO:0046872	V	+	462600	464892	8	1281	3.17624	3.85004e-35	1.97999	2.2489e-13	0.318253	0.999994	1.19626	0.0330403
MSTRG.14246	WBGene00022848	ZK1055.7	179051		NA	GO:0045087;GO:0005515	V	-	6602737	6605375	6	1754	-1.92334	3.50716e-33	-0.952408	1.16571e-08	0.127222	0.999994	-0.970929	0.000529279
MSTRG.17964	WBGene00018731	F53A9.8	181118		NA	GO:0050830	X	-	8718558	8718974	1	417	2.81354	9.05136e-40	0.895218	0.000382904	0.260899	0.999994	1.91833	5.72169e-09
MSTRG.11253	WBGene00003093	lys-4	178086	LYSozyme [Source:RefSeq peptide;Acc:NP_502192]	NA	GO:0005975;GO:0009253;GO:0016998;GO:0003796	IV	-	11621443	11623124	2	724	2.98852	1.85462e-33	1.85375	4.41316e-13	0.0576471	0.999994	1.13477	0.0141242
MSTRG.13848	WBGene00003767	nlp-29	178805	Neuropeptide-like protein 29 QWGYGGY-amide GYGGYGGY-amide GMYGGY-amide GMYGGW-amide [Source:UniProtKB/Swiss-Prot;Acc:O44664]	NA	GO:0007218;GO:0031640;GO:0042742;GO:0050832;GO:0005576;GO:0005615;GO:0071855	V	+	3984413	3984849	2	368	2.37357	3.79702e-35	1.31217	5.61754e-11	0.276203	0.999994	1.0614	0.00229054
MSTRG.11953	NA	NA	NA	NA	NA	NA	IV	+	14051222	14060967	8	1416	1.78348	3.77997e-31	1.20425	1.03052e-13	0.00265739	0.999994	0.579233	0.0955243
MSTRG.18846	WBGene00010058	F54E4.2	186246		NA	GO:0007186;GO:0016020;GO:0016021;GO:0004930	X	-	14625585	14628916	6	1104	9.01619	7.21244e-34	3.87118	9.89353e-12	3.73121	0.999994	5.14502	0.00701262
MSTRG.13746	WBGene00020881	T28A11.19	189024		NA	NA	V	-	3268688	3269510	3	726	-3.62591	1.41198e-23	-2.98913	2.68163e-20	0.154613	0.999994	-0.636774	0.502709
MSTRG.13980	WBGene00021979	Y58A7A.5	190383		NA	GO:0016020;GO:0016021	V	-	5085886	5087121	3	1131	-1.67864	1.38747e-28	-1.07998	4.89942e-12	0.18684	0.999994	-0.598658	0.0667881
MSTRG.14858	WBGene00003091	lys-2	179429	LYSozyme [Source:RefSeq peptide;Acc:NP_505643]	NA	GO:0005975;GO:0006952;GO:0009253;GO:0045087;GO:0045087;GO:0050829;GO:0050830;GO:0003796	V	-	10280310	10281470	2	924	-2.16793	1.99796e-28	-1.49367	9.94832e-14	0.0603777	0.999994	-0.674265	0.124144
MSTRG.13979	WBGene00015449	ugt-63	182223	UDP-GlucuronosylTransferase [Source:RefSeq peptide;Acc:NP_504369]	NA	GO:0008152;GO:0009813;GO:0052696;GO:0016020;GO:0016021;GO:0043231;GO:0008194;GO:0016740;GO:0016758	V	-	5108015	5110789	6	1724	-1.77118	1.01137e-19	-1.91359	1.81105e-22	-0.0478128	0.999994	0.142409	0.80402
MSTRG.16454	WBGene00012664	Y39B6A.1	180264		NA	NA	V	-	19201013	19203607	3	2387	2.67234	1.53682e-31	1.43102	1.89033e-09	0.132083	0.999994	1.24133	0.00207973
MSTRG.13354	WBGene00044238	C30H6.12	3565196		NA	NA	IV	+	17383370	17386783	5	608	-8.16189	1.21479e-23	-3.01356	5.03003e-13	0.194894	0.999994	-5.14833	0.000918653
MSTRG.2526	WBGene00009824	gpdh-1	173272	Glycerol-3-phosphate dehydrogenase [Source:RefSeq peptide;Acc:NP_493454]	cel00564	GO:0005975;GO:0006072;GO:0046168;GO:0055114;GO:0009331;GO:0004367;GO:0004368;GO:0016491;GO:0016616;GO:0042803;GO:0051287	I	+	14075836	14078214	4	1312	1.86561	8.38217e-22	1.75479	1.21464e-19	0.268396	0.999994	0.110828	0.851895
MSTRG.15524	WBGene00011801	T16G1.7	179774		NA	NA	V	-	12932941	12935052	7	1439	4.80207	7.77213e-37	0.0399027	0.95254	0.68137	0.999994	4.76216	3.1937e-15
MSTRG.13487	WBGene00001564	icl-1	178583	Bifunctional glyoxylate cycle protein Isocitrate lyase Malate synthase [Source:UniProtKB/Swiss-Prot;Acc:Q10663]	NA	GO:0006097;GO:0006097;GO:0006097;GO:0006099;GO:0008152;GO:0008340;GO:0008340;GO:0019752;GO:0005739;GO:0003824;GO:0004451;GO:0004451;GO:0004451;GO:0004474;GO:0004474;GO:0016740;GO:0016829;GO:0046912	V	-	724207	728103	5	3303	2.49726	2.56856e-30	1.42252	5.0711e-10	0.224315	0.999994	1.07474	0.00804608
MSTRG.13756	WBGene00020613	T20D4.7	188643		NA	GO:0098869;GO:0005737;GO:0004791	V	+	3408870	3409519	3	562	0.795056	0.011869	-3.2394	2.27442e-20	0.134866	0.999994	4.03446	1.64582e-18
MSTRG.10105	WBGene00015933	C17H12.8	177447		NA	GO:0045087;GO:0050829;GO:0045121	IV	+	6818606	6820643	7	1262	-2.44263	6.01406e-26	-1.69282	1.10127e-12	0.122514	0.999994	-0.74981	0.148876
MSTRG.14599	WBGene00015225	B0507.8	179252		NA	NA	V	-	8760687	8763194	10	1276	9.69209	3.52784e-48	-2.41488	0.0155627	5.19417	0.00922391	12.107	1.70487e-22
MSTRG.15707	WBGene00008629	cpt-5	179881	Carnitine Palmitoyl Transferase [Source:RefSeq peptide;Acc:NP_741637]	NA	GO:0016740;GO:0016746	V	+	13873195	13875878	8	2267	2.38213	3.27493e-32	-0.147952	0.614979	0.410999	0.999994	2.53008	1.14641e-16
MSTRG.15315	WBGene00010204	F57F5.1	179645		cel04140;cel04142	GO:0002119;GO:0006508;GO:0006898;GO:0009792;GO:0040011;GO:0051603;GO:0005615;GO:0005764;GO:0004197;GO:0008233;GO:0008234;GO:0016787	V	+	12003028	12004600	3	1421	1.84778	6.66422e-31	0.619584	0.00107003	0.0675144	0.999994	1.22819	1.67443e-06
MSTRG.2153	WBGene00014186	nhr-244	191495	Nuclear Hormone Receptor family [Source:RefSeq peptide;Acc:NP_492926]	NA	GO:0006355;GO:0043401	I	+	11454780	11455450	4	522	-7.94288	8.78192e-23	-2.90758	3.01228e-11	0.0893229	0.999994	-5.0353	0.00184171
MSTRG.13761	WBGene00003096	lys-7	178772	LYSozyme [Source:RefSeq peptide;Acc:NP_503972]	NA	GO:0005975;GO:0006952;GO:0008340;GO:0045087;GO:0050829;GO:0050829;GO:0050830;GO:0050832	V	-	3481419	3482600	3	915	-1.74298	6.06896e-25	0.0408465	0.875574	0.0463045	0.999994	-1.78383	1.59056e-12
MSTRG.3252	WBGene00002102	ins-19	3565612	INSulin related [Source:RefSeq peptide;Acc:NP_001022339]	NA	GO:0005576;GO:0005179	II	-	3126032	3126441	2	367	4.82824	6.73709e-29	2.73025	1.36234e-09	0.95413	0.999994	2.09799	0.0344568
MSTRG.17579	WBGene00021050	W05H9.3	NA		NA	NA	X	+	6252274	6253785	1	1512	-1.74093	9.61274e-26	-0.884733	8.12785e-07	0.20583	0.999994	-0.856201	0.00533572
MSTRG.13805	WBGene00019100	F59B1.8	178784		NA	GO:0040011;GO:0045087	V	-	3641858	3644243	5	1320	1.7241	1.14595e-26	1.12111	4.96458e-11	0.0766532	0.999994	0.602982	0.0974956
MSTRG.14290	WBGene00020528	lgc-54	188525	Ligand-Gated ion Channel [Source:RefSeq peptide;Acc:NP_504741]	NA	GO:0002119;GO:0006810;GO:0006811;GO:0006821;GO:0032940;GO:0034220;GO:0040011;GO:1902476;GO:0005886;GO:0016020;GO:0016021;GO:0030054;GO:0045202;GO:0005230;GO:0005254	V	-	6840216	6842970	10	1495	4.30315	3.67908e-24	4.18162	3.20254e-12	-1.29918	0.999994	0.121525	0.995243
MSTRG.7572	WBGene00011803	T16G12.1	176416		NA	GO:0006508;GO:0006508;GO:0009792;GO:0035046;GO:0043171;GO:0005737;GO:0005886;GO:0008237;GO:0008270;GO:0008270;GO:0042277;GO:0070006	III	-	10040181	10049781	30	5781	2.00267	2.70351e-27	1.12973	1.53667e-08	0.0749185	0.999994	0.872938	0.0191059
MSTRG.15026	WBGene00010238	F58B4.5	179513		NA	NA	V	+	10932647	10934245	5	1407	2.37546	1.50244e-30	0.336624	0.236542	0.189424	0.999994	2.03883	2.40687e-10
MSTRG.5150	WBGene00012583	clec-4	189654	C-type LECtin [Source:RefSeq peptide;Acc:NP_496688]	NA	GO:0030246	II	-	12578418	12581068	4	1292	-1.55171	1.2973e-10	-2.51607	6.60179e-26	0.313755	0.999994	0.964358	0.059126
MSTRG.15777	WBGene00010516	K02E11.7	186898		NA	NA	V	-	14253488	14254320	3	481	-3.15516	3.23174e-20	-2.29098	2.22696e-14	0.326545	0.999994	-0.864178	0.296084
MSTRG.13686	NA	NA	NA	NA	NA	NA	V	+	2592518	2595162	4	889	-1.75425	1.49413e-21	-1.39846	2.83975e-14	0.107133	0.999994	-0.355782	0.439215
gene:WBGene00019146	WBGene00019146	H02F09.3	186667		NA	GO:0016020;GO:0016021	X	+	1568678	1572854	7	3828	-4.40168	2.15321e-22	-1.46745	4.92217e-05	0.266693	0.999994	-2.93423	2.63941e-05
MSTRG.13856	WBGene00077593	C49G7.12	6418710		NA	NA	V	+	4038821	4039934	4	936	-2.20514	5.44393e-23	-1.53108	1.80479e-11	0.170941	0.999994	-0.674061	0.196038
MSTRG.8397	WBGene00009518	clec-166	185435	C-type LECtin [Source:RefSeq peptide;Acc:NP_741307]	NA	GO:0045087;GO:0030246	IV	-	1249018	1251517	9	1805	-2.54063	1.13101e-23	-1.29974	1.84343e-07	0.1821	0.999994	-1.24089	0.00818105
MSTRG.15484	WBGene00011244	R11D1.3	187804		NA	NA	V	-	12711337	12712106	3	617	-2.13571	1.36472e-20	-1.73521	1.27453e-14	0.0123467	0.999994	-0.400506	0.490379
MSTRG.13830	NA	NA	NA	NA	NA	NA	V	+	3939135	3941218	5	1526	4.56693	2.72842e-34	1.04505	0.0254016	1.39976	0.999994	3.52187	1.73051e-08
MSTRG.14291	WBGene00020516	T15B7.1	188512		NA	GO:0009792	V	+	6842774	6846668	9	1439	1.69006	2.32074e-27	0.728012	4.42295e-05	0.0113315	0.999994	0.962045	0.000424558
MSTRG.1198	WBGene00001075	dpy-14	172410	DumPY: shorter than wild-type [Source:RefSeq peptide;Acc:NP_491958]	NA	GO:0002119;GO:0009792;GO:0010171;GO:0040018;GO:0005581;GO:0016020;GO:0016021;GO:0042302	I	+	6843595	6845136	4	1041	2.35465	1.01893e-26	1.24737	5.83299e-07	0.014411	0.999994	1.10728	0.0120731
MSTRG.6735	WBGene00015483	C05D11.5	182258	Putative hydroxypyruvate isomerase [Source:UniProtKB/Swiss-Prot;Acc:Q11185]	cel00630	GO:0008903;GO:0016853	III	-	6410036	6411559	5	924	2.27484	1.72038e-27	1.20894	1.78127e-07	0.191762	0.999994	1.06591	0.00943559
MSTRG.8603	WBGene00021875	Y54G2A.10	177060		NA	NA	IV	+	2799694	2800984	4	626	-2.42313	2.08641e-18	-2.18928	3.5184e-16	-0.00948875	0.999994	-0.233843	0.773603
MSTRG.16555	WBGene00010931	M162.5	180300		NA	GO:0006820;GO:0055085;GO:0055085;GO:0016020;GO:0016021;GO:0016021;GO:0022857	V	+	19761051	19766769	6	1482	2.78482	2.6949e-19	2.54291	2.21801e-15	0.0137056	0.999994	0.241908	0.802624
MSTRG.13531	WBGene00017764	F25A2.1	184913		NA	GO:0006629;GO:0016787	V	+	1179604	1181548	4	913	-2.47866	1.4251e-24	-1.29205	8.8782e-08	0.0266291	0.999994	-1.18661	0.00754715
MSTRG.5734	WBGene00021337	Y34F4.2	175262		NA	GO:0016020;GO:0016021	III	+	1010535	1011374	3	632	3.35104	1.27956e-21	2.86117	2.30945e-11	-0.820529	0.999994	0.489875	0.685081
MSTRG.8569	WBGene00022083	Y69A2AR.12	190538		NA	GO:0016020;GO:0016021	IV	+	2568614	2572281	16	1840	-2.64715	8.45366e-26	-0.484898	0.0983107	-0.108207	0.999994	-2.16226	6.40773e-09
MSTRG.8572	WBGene00022076	daao-1	3565775	D-amino-acid oxidase [Source:UniProtKB/Swiss-Prot;Acc:Q95XG9]	cel00260;cel00330;cel00472;cel04146	GO:0007275;GO:0046416;GO:0055114;GO:0055114;GO:0005777;GO:0003884;GO:0003884;GO:0016491;GO:0071949	IV	+	2614200	2617192	7	1092	3.30828	2.88526e-29	1.35316	0.00036574	0.0318264	0.999994	1.95513	0.000612568
MSTRG.1962	WBGene00077764	F59C6.16	7040139		NA	NA	I	+	10514170	10514408	1	239	-1.36516	1.11106e-11	-1.94034	9.90871e-23	0.26946	0.999994	0.575176	0.229057
MSTRG.7363	WBGene00013980	dos-1	191338	Delta and osm-11 homolog protein 1 [Source:UniProtKB/Swiss-Prot;Acc:P34636]	NA	NA	III	+	9103981	9106805	7	839	1.90999	1.39145e-19	1.7084	2.27504e-14	-0.111504	0.999994	0.20159	0.74416
MSTRG.15945	WBGene00007232	C01G10.5	182082		NA	NA	V	-	15089102	15089499	2	228	-7.61165	9.26222e-19	-3.25336	2.09067e-12	0.10247	0.999994	-4.35828	0.0178934
MSTRG.5210	WBGene00012608	Y38F1A.6	174942	Probable hydroxyacid-oxoacid transhydrogenase, mitochondrial [Source:UniProtKB/Swiss-Prot;Acc:Q9U2M4]	NA	GO:0015993;GO:0055114;GO:0005739;GO:0005739;GO:0005739;GO:0016491;GO:0016616;GO:0046872;GO:0047988;GO:0047988	II	-	12994358	12996196	7	1511	1.90219	3.3239e-27	0.876877	1.23675e-05	0.0785315	0.999994	1.02532	0.00107872
MSTRG.14245	WBGene00022847	ZK1055.6	179050		NA	NA	V	-	6599190	6602604	5	1760	-1.73874	4.24151e-22	-0.924205	7.644e-07	0.216927	0.999994	-0.81454	0.0196714
MSTRG.13832	WBGene00019471	cyp-35B2	187093	CYtochrome P450 family [Source:RefSeq peptide;Acc:NP_504094]	NA	GO:0055114;GO:0004497;GO:0005506;GO:0008395;GO:0016491;GO:0016705;GO:0020037;GO:0046872	V	+	3942215	3944519	5	1562	9.69291	1.18178e-49	3.91326	0.0196781	0.114764	0.999994	5.77965	0.99992
MSTRG.4092	WBGene00016274	C30G12.2	174195		NA	NA	II	+	7290373	7291943	2	1108	1.47954	4.4224e-15	-0.988892	6.39764e-06	0.173107	0.999994	2.46843	1.57981e-18
MSTRG.10672	WBGene00007506	C10C5.2	182493		NA	GO:0045087	IV	+	9371508	9373636	6	1500	-1.80976	7.76785e-19	-1.46763	6.49426e-13	0.235905	0.999994	-0.342121	0.507041
MSTRG.11576	WBGene00010745	dod-17	187266	Downstream Of DAF-16 (regulated by DAF-16) [Source:RefSeq peptide;Acc:NP_502486]	NA	GO:0008340;GO:0045087	IV	+	12976293	12978344	8	1151	-2.22959	5.20134e-23	-1.01429	1.41263e-05	0.134605	0.999994	-1.2153	0.00200522
MSTRG.5378	WBGene00008493	F01D5.2	184056		NA	NA	II	-	13998497	13998956	2	409	-2.30089	8.78192e-23	-0.640715	0.0124164	0.0820535	0.999994	-1.66018	4.17862e-06
MSTRG.11084	WBGene00014003	ZK593.3	191355		NA	GO:0019915;GO:0016020;GO:0016021	IV	+	10916615	10917692	2	571	2.21001	4.57119e-22	1.47875	3.75243e-09	-0.16552	0.999994	0.731263	0.17973
MSTRG.859	WBGene00000966	dhs-2	172183	DeHydrogenases, Short chain [Source:RefSeq peptide;Acc:NP_491575]	NA	GO:0055114;GO:0016020;GO:0016021	I	+	5354288	5357028	8	1208	2.41352	1.02574e-27	0.590074	0.0456611	0.175298	0.999994	1.82345	6.08297e-07
MSTRG.6397	WBGene00016450	clec-5	175652	C-type LECtin [Source:RefSeq peptide;Acc:NP_498022]	NA	GO:0030246	III	-	4881914	4883578	4	1310	2.88492	1.31124e-25	0.864036	0.0250512	-0.100147	0.999994	2.02088	6.11367e-05
MSTRG.5157	NA	NA	NA	NA	NA	NA	II	-	12623057	12624730	1	1674	1.98608	9.09207e-26	0.867865	0.000112389	0.0905391	0.999994	1.11821	0.0012753
MSTRG.3374	WBGene00020774	T24E12.5	173720		NA	GO:0016020;GO:0016021	II	+	3753921	3757356	8	2046	-2.69198	1.48399e-20	-1.74944	6.60016e-10	-0.0340767	0.999994	-0.942542	0.160784
MSTRG.14314	WBGene00016361	drd-10	183175	dietary restriction down regulated [Source:RefSeq peptide;Acc:NP_504774]	NA	NA	V	+	7007612	7008339	3	544	-3.38561	2.1006e-18	-2.35634	2.29573e-11	-0.0586068	0.999994	-1.02928	0.28285
MSTRG.10734	WBGene00005003	spp-18	185015	SaPosin-like Protein family [Source:RefSeq peptide;Acc:NP_001293972]	NA	GO:0045087	IV	+	9593693	9594425	4	497	-1.62576	5.45337e-22	-0.670563	0.000454211	0.0752682	0.999994	-0.955198	0.00130694
MSTRG.16355	WBGene00007440	C08E8.4	182409		NA	GO:0009451;GO:0045087;GO:0019239	V	+	18371846	18373531	4	941	-2.24077	5.42667e-20	-1.1034	1.41263e-05	0.218017	0.999994	-1.13737	0.011731
MSTRG.15724	WBGene00045401	eol-1	6418775	Enhanced Olfactory Learning [Source:RefSeq peptide;Acc:NP_001123023]	NA	GO:0071028;GO:0090305;GO:0090328;GO:0005634;GO:0003729;GO:0008409;GO:0034353	V	-	13979507	13980739	5	1042	3.99126	3.01807e-24	-0.436301	0.481796	0.531361	0.999994	4.42756	9.40404e-12
MSTRG.15946	WBGene00007231	C01G10.4	182081		NA	NA	V	+	15089755	15090021	2	219	-3.96903	7.63739e-15	-3.01739	5.018e-13	0.488499	0.999994	-0.951634	0.454286
MSTRG.6003	WBGene00044760	Y71H2AM.25	4363054		NA	GO:0006508;GO:0051603;GO:0005615;GO:0005764;GO:0016020;GO:0016021;GO:0004197;GO:0008234	III	+	2802450	2803681	4	915	4.68437	7.18903e-29	-1.67821	0.0600803	0.660479	0.999994	6.36257	5.85246e-13
MSTRG.11563	WBGene00010659	K08D8.5	178243		NA	GO:0010332;GO:0045087	IV	-	12910645	12912136	5	1077	-1.67068	8.48589e-20	-0.924304	2.10394e-06	0.136645	0.999994	-0.746378	0.0478601
MSTRG.14330	WBGene00003786	npa-1	179095	Nematode Polyprotein Allergen related [Source:RefSeq peptide;Acc:NP_504795]	NA	GO:0008340;GO:0040027	V	+	7075935	7081539	11	4434	1.71957	8.57476e-22	0.960368	1.07537e-06	0.135401	0.999994	0.759202	0.0429893
MSTRG.10535	WBGene00004052	parg-2	186765	Poly(ADP-ribose) glycohydrolase 2 [Source:UniProtKB/Swiss-Prot;Acc:Q9N5L4]	NA	GO:0005975;GO:0006974;GO:0009225;GO:0009225;GO:0010332;GO:0005737;GO:0005737;GO:0004649;GO:0004649;GO:0004649;GO:0016787	IV	-	8712413	8715027	9	1680	-1.81031	2.09434e-19	-0.966897	6.41741e-06	0.172592	0.999994	-0.843418	0.0374455
gene:WBGene00015259	WBGene00015259	dod-20	182037	Downstream Of DAF-16 (regulated by DAF-16) [Source:RefSeq peptide;Acc:NP_503196]	NA	GO:0008340;GO:0019915;GO:0045087;GO:0045121	V	+	422498	424064	6	1149	-4.24775	1.45045e-15	-1.36748	0.000419888	0.56335	0.999994	-2.88027	0.000733931
MSTRG.18849	WBGene00001828	hch-1	181564	Zinc metalloproteinase nas-34 [Source:UniProtKB/Swiss-Prot;Acc:Q21059]	NA	GO:0001764;GO:0006508;GO:0007275;GO:0018996;GO:0035188;GO:0005576;GO:0004222;GO:0008233;GO:0008237;GO:0008270;GO:0016787;GO:0046872	X	-	14696412	14699977	8	1937	3.89986	2.70187e-20	2.51988	6.46359e-08	0.15886	0.999994	1.37998	0.244604
MSTRG.16338	WBGene00045348	C14A6.10	NA		NA	NA	V	+	18156524	18156811	1	288	1.53607	3.09541e-21	0.876806	9.65258e-07	0.0828317	0.999994	0.659263	0.0569114
MSTRG.15569	WBGene00007153	clec-41	179797	C-type LECtin [Source:RefSeq peptide;Acc:NP_506271]	NA	GO:0040011;GO:0045087;GO:0030246	V	-	13134966	13138086	4	1955	-1.60256	1.48038e-19	-0.97256	6.44526e-07	0.116826	0.999994	-0.629995	0.11457
MSTRG.15281	WBGene00010790	sodh-1	179627	Alcohol dehydrogenase 1 [Source:UniProtKB/Swiss-Prot;Acc:Q17334]	cel00010;cel00071;cel00350;cel00830;cel00980;cel00982	GO:0006067;GO:0006116;GO:0008340;GO:0055114;GO:0005737;GO:0004022;GO:0004022;GO:0008270;GO:0016491;GO:0046872	V	+	11888236	11889650	3	1323	1.69637	4.98807e-17	1.34502	1.28023e-10	0.22524	0.999994	0.351349	0.49997
MSTRG.3933	WBGene00020579	T19D12.4	174096		NA	GO:0045087;GO:0045087;GO:0050829;GO:0016020;GO:0016021;GO:0045121	II	+	6631198	6637099	12	3172	-1.38001	2.01811e-18	-0.881125	2.14467e-07	0.0993158	0.999994	-0.498882	0.183269
MSTRG.5255	WBGene00008862	F15D4.5	174969		NA	NA	II	+	13245430	13247774	7	1606	-2.18022	1.19983e-17	-1.00646	0.000104922	0.259159	0.999994	-1.17376	0.0138041
MSTRG.15378	WBGene00006539	tbb-6	179680	TuBulin, Beta [Source:RefSeq peptide;Acc:NP_506075]	cel04145	GO:0007010;GO:0007017;GO:0005874;GO:0000166;GO:0003924;GO:0005200;GO:0005525	V	+	12261804	12263368	4	1388	-1.63479	1.9411e-11	-1.87887	2.21801e-15	0.177717	0.999994	0.244079	0.718095
MSTRG.10107	WBGene00019215	H20E11.3	177448		NA	GO:0045087;GO:0050829;GO:0045121	IV	+	6824974	6826760	6	1052	2.04381	5.6083e-19	1.29063	3.71988e-07	-0.0193069	0.999994	0.753171	0.168582
MSTRG.17688	WBGene00015167	B0403.3	181980		NA	GO:0005576	X	-	7061849	7063330	4	818	-1.55289	6.26876e-16	-0.968872	8.19106e-07	0.270392	0.999994	-0.584019	0.193137
MSTRG.6308	WBGene00010904	ugt-62	175591	UDP-glucuronosyltransferase [Source:RefSeq peptide;Acc:NP_497918]	cel00040;cel00053;cel00830;cel00860;cel00980;cel00982;cel00983	GO:0008152;GO:0009813;GO:0052696;GO:0016020;GO:0016021;GO:0043231;GO:0015020;GO:0015020;GO:0016740;GO:0016757;GO:0016758	III	-	4537277	4540623	8	1695	1.47661	5.31791e-18	-0.219017	0.342817	0.0802034	0.999994	1.69563	5.34411e-11
MSTRG.3697	WBGene00022674	ZK177.9	191238		NA	NA	II	-	5517157	5517743	3	484	-2.43964	1.14464e-06	-4.56264	2.64052e-18	0.26109	0.999994	2.123	0.0753869
MSTRG.8296	WBGene00044457	C18H7.11	3896794		NA	GO:0045087;GO:0016020;GO:0016021;GO:0045121	IV	+	596891	598769	6	1266	-1.79419	7.16717e-15	-1.47328	2.79583e-10	0.203567	0.999994	-0.320906	0.590186
MSTRG.2025	WBGene00044644	B0205.13	4362999		NA	NA	I	-	10727751	10728795	2	444	3.04458	7.92928e-17	-0.725579	0.27082	-0.289384	0.999994	3.77016	3.00288e-08
MSTRG.13875	NA	NA	NA	NA	NA	NA	V	+	4187203	4189883	6	1334	1.49315	1.18419e-18	0.896214	2.12908e-06	-0.00294111	0.999994	0.596936	0.126268
MSTRG.4298	WBGene00009898	dod-23	186056	Downstream Of DAF-16 (regulated by DAF-16) [Source:RefSeq peptide;Acc:NP_495767]	NA	GO:0008340	II	-	8398160	8399160	3	738	-1.36565	1.54533e-16	-0.973579	2.34334e-08	0.0654464	0.999994	-0.39207	0.336858
MSTRG.15713	WBGene00007362	cyp-35C1	179885	CYtochrome P450 family [Source:RefSeq peptide;Acc:NP_741638]	NA	GO:0009410;GO:0055114;GO:0004497;GO:0005506;GO:0008395;GO:0016491;GO:0016705;GO:0020037;GO:0046872	V	-	13896657	13898488	7	1541	1.86534	3.79102e-21	-0.197458	0.465701	0.370037	0.999994	2.06279	3.86149e-12
MSTRG.11033	WBGene00007384	swt-3	177972	Sugar transporter SWEET [Source:RefSeq peptide;Acc:NP_502000]	NA	GO:0006810;GO:0008643;GO:0008643;GO:0008643;GO:0034219;GO:0016020;GO:0016021;GO:0016021;GO:0051119	IV	-	10778986	10780711	3	1512	-2.0816	1.92987e-16	-1.3587	1.45516e-07	0.174673	0.999994	-0.722902	0.215888
MSTRG.10745	WBGene00044107	F58G6.9	3565521		NA	GO:0035434;GO:0016020;GO:0016021;GO:0005375	IV	+	9651579	9652484	4	644	1.80149	1.52857e-16	-0.4081	0.179214	0.073639	0.999994	2.20959	6.1634e-11
MSTRG.4788	NA	NA	NA	NA	NA	NA	II	-	10932626	10935259	2	2341	-1.72967	8.93141e-20	-0.511689	0.0296799	-0.013214	0.999994	-1.21798	0.000155952
MSTRG.13663	WBGene00017498	pud-4	178712	Protein Up-regulated in Daf-2(gf) [Source:RefSeq peptide;Acc:NP_001294745]	NA	NA	V	+	2326678	2327262	2	544	-0.458043	0.107299	-2.26114	1.0369e-21	0.341683	0.999994	1.80309	6.8002e-07
MSTRG.15675	WBGene00009426	F35E12.2	185304		NA	GO:0045087;GO:0050829;GO:0016020;GO:0016021;GO:0045121	V	-	13722233	13722767	3	404	-2.38439	5.76599e-17	-1.25864	5.76217e-06	0.0964525	0.999994	-1.12575	0.0493128
MSTRG.15978	WBGene00007807	C29F3.7	180036		NA	GO:0045087;GO:0045121	V	+	15354833	15357572	7	1720	1.48845	9.1575e-21	0.398381	0.0516422	0.0704943	0.999994	1.09007	4.34151e-05
MSTRG.14019	WBGene00017265	snpc-1.3	178929	SNAPc (Small Nuclear RNA Activating Complex) homolog [Source:RefSeq peptide;Acc:NP_001023772]	NA	GO:0042795;GO:0042796;GO:0019185;GO:0043565	V	-	5437085	5439161	7	1482	-1.94228	9.68759e-19	-0.919909	7.60317e-05	-0.0722165	0.999994	-1.02237	0.0152842
MSTRG.9168	WBGene00022705	ZK354.2	177310		NA	GO:0006468;GO:0008360;GO:0018105;GO:0005634;GO:0005737;GO:0004672;GO:0004674;GO:0005524	IV	+	5313482	5315525	6	1323	-3.36367	6.05403e-10	-3.92806	8.19092e-15	0.691707	0.999994	0.564394	0.736613
MSTRG.6754	NA	NA	NA	NA	NA	NA	III	+	6478961	6481236	3	1062	1.37495	2.08933e-10	1.63342	6.38169e-14	0.19719	0.999994	-0.258469	0.657823
MSTRG.16360	WBGene00013073	hmit-1.1	180205	H(+) MyoInositol coTransporter [Source:RefSeq peptide;Acc:NP_507623]	NA	GO:0006810;GO:0015992;GO:0035428;GO:0046323;GO:0055085;GO:1904659;GO:0005887;GO:0016020;GO:0016021;GO:0016324;GO:0005351;GO:0005355;GO:0022857;GO:0022891	V	+	18516789	18524221	9	2100	0.538466	0.038592	1.86372	1.3109e-18	0.0603702	0.999994	-1.32525	0.000370461
MSTRG.14529	WBGene00044696	F52E1.14	4363098		NA	NA	V	+	8383922	8384867	4	694	-1.51557	1.04722e-18	-0.598885	0.00356557	0.0679055	0.999994	-0.916683	0.00322638
MSTRG.18787	WBGene00077757	E02H4.7	7040175		NA	NA	X	+	14256271	14257422	5	554	2.10592	7.33157e-17	1.26901	2.73398e-05	-0.360318	0.999994	0.836909	0.178788
MSTRG.3369	WBGene00044811	F12E12.11	4363044		NA	GO:0055114	II	-	3742468	3743819	3	941	2.66061	3.9045e-18	-0.187066	0.66373	0.242718	0.999994	2.84767	9.46399e-10
MSTRG.13755	WBGene00020616	T20D4.10	188646		NA	NA	V	+	3400255	3401045	3	690	-2.12568	3.89068e-09	-2.91132	7.66252e-15	-0.0274479	0.999994	0.785637	0.402262
MSTRG.3480	WBGene00018045	F35D11.4	173797		NA	NA	II	+	4603427	4604163	3	629	-1.3253	1.25188e-16	-0.310875	0.129338	0.146265	0.999994	-1.01442	0.000176202
MSTRG.18620	NA	NA	NA	NA	NA	NA	X	+	13090938	13094467	14	2263	2.18714	5.12324e-17	1.42503	3.73402e-07	0.11657	0.999994	0.76211	0.234178
MSTRG.14611	WBGene00001927	his-53	179265	Histone H2A [Source:UniProtKB/Swiss-Prot;Acc:P09588]	NA	GO:0002119;GO:0009792;GO:0040011;GO:0000786;GO:0005634;GO:0003677;GO:0046982	V	+	8853670	8854053	1	384	3.61547	5.45337e-22	1.29647	0.022037	-0.0829865	0.999994	2.319	0.00568652
MSTRG.14623	WBGene00001893	his-19	184112	Histone H2A [Source:UniProtKB/Swiss-Prot;Acc:P09588]	NA	GO:0002119;GO:0009792;GO:0040011;GO:0000786;GO:0005634;GO:0003677;GO:0046982	V	+	8895765	8896148	1	384	3.61547	5.45337e-22	1.29647	0.022037	-0.0829865	0.999994	2.319	0.00568652
MSTRG.14616	WBGene00001895	his-21	184112	Histone H2A [Source:UniProtKB/Swiss-Prot;Acc:P09588]	NA	GO:0002119;GO:0009792;GO:0040011;GO:0000786;GO:0005634;GO:0003677;GO:0046982	V	-	8891883	8892266	1	384	3.61547	5.45337e-22	1.29647	0.022037	-0.0829865	0.999994	2.319	0.00568652
MSTRG.14607	WBGene00001925	his-51	259800	Histone H2A [Source:UniProtKB/Swiss-Prot;Acc:P09588]	NA	GO:0002119;GO:0009792;GO:0040011;GO:0000786;GO:0005634;GO:0003677;GO:0046982	V	-	8849788	8850171	1	384	3.61547	5.45337e-22	1.29647	0.022037	-0.0829865	0.999994	2.319	0.00568652
MSTRG.17721	WBGene00004989	spp-4	188266	SaPosin-like Protein family [Source:RefSeq peptide;Acc:NP_509237]	NA	NA	X	-	7318275	7318776	2	402	1.6919	7.57129e-18	0.179986	0.5174	-0.0344416	0.999994	1.51192	1.79172e-06
MSTRG.15413	WBGene00005018	sqt-3	179693	Cuticle collagen 1 [Source:UniProtKB/Swiss-Prot;Acc:P08124]	NA	GO:0000003;GO:0002119;GO:0009792;GO:0010171;GO:0030163;GO:0040002;GO:0040002;GO:0040002;GO:0040011;GO:0042338;GO:0005576;GO:0005581;GO:0060102;GO:0042302;GO:0042302	V	+	12353321	12354314	2	942	2.41841	1.93973e-19	0.674715	0.0700583	-0.0699236	0.999994	1.74369	0.000338105
MSTRG.15918	WBGene00000562	cng-1	180004	Cyclic Nucleotide Gated channel [Source:RefSeq peptide;Acc:NP_001122918]	NA	GO:0007606;GO:0007606;GO:0010754;GO:0010754;GO:0042391;GO:0050893;GO:0050893;GO:0070482;GO:0071805;GO:0098655;GO:0005887;GO:0016020;GO:0016021;GO:0043025;GO:0005222;GO:0005223;GO:0005249;GO:0030553	V	-	15025740	15030250	13	2574	-2.21286	1.59592e-17	-0.792774	0.00510165	0.0329585	0.999994	-1.42009	0.00152047
MSTRG.8794	WBGene00016435	C35B1.5	177168		NA	GO:0098869;GO:0005737;GO:0004791	IV	-	4083588	4084209	2	551	1.42433	8.48589e-20	0.438951	0.0249269	0.0854059	0.999994	0.985382	0.000223796
MSTRG.14260	WBGene00019655	K11G9.5	179059		NA	GO:0006820;GO:0055085;GO:0055085;GO:0016020;GO:0016021;GO:0016021;GO:0022857	V	-	6685808	6688547	9	1682	3.08269	5.47946e-23	0.606348	0.143017	0.837094	0.999994	2.47634	1.76433e-06
MSTRG.14478	WBGene00000620	col-43	179187	COLlagen [Source:RefSeq peptide;Acc:NP_505074]	NA	GO:0005581;GO:0016020;GO:0016021;GO:0042302	V	-	8049744	8050893	3	1022	-1.70392	5.3809e-11	-1.83417	1.72321e-12	0.0906496	0.999994	0.130254	0.8684
MSTRG.4860	WBGene00009512	F37H8.3	174706		NA	GO:0008152;GO:0016787	II	+	11181654	11183147	4	805	1.81176	1.36635e-19	0.711361	0.00408266	0.110752	0.999994	1.1004	0.00309849
MSTRG.14382	WBGene00017565	ddo-2	179130	D-aspartate oxidase 2 [Source:UniProtKB/Swiss-Prot;Acc:Q19564]	cel00250;cel04146	GO:0009792;GO:0046416;GO:0055114;GO:0055114;GO:0005737;GO:0003884;GO:0008445;GO:0008445;GO:0016491;GO:0047821;GO:0071949	V	-	7433465	7435032	7	1027	1.62868	1.54014e-18	0.6724	0.00274394	0.0247341	0.999994	0.956282	0.00608013
MSTRG.10936	WBGene00008490	F01D4.8	184055		NA	GO:0005737;GO:0030170	IV	-	10450808	10453098	5	1293	1.86827	4.19387e-11	1.99507	8.06154e-12	-0.0559846	0.999994	-0.126799	0.889884
MSTRG.4410	WBGene00007180	B0457.6	3565783		NA	NA	II	+	8922452	8924373	3	584	-1.63164	1.92395e-15	-0.970583	4.76782e-06	0.111961	0.999994	-0.661052	0.155148
MSTRG.4123	WBGene00022887	ZK1290.5	191555	Uncharacterized oxidoreductase ZK1290.5 [Source:UniProtKB/Swiss-Prot;Acc:Q09632]	NA	GO:0055114;GO:0016491	II	+	7529646	7530991	3	1130	-1.54744	3.72165e-14	-1.08992	1.7215e-07	0.182817	0.999994	-0.457518	0.355451
MSTRG.13721	WBGene00018138	folt-2	178745	Folate-like transporter 2 [Source:UniProtKB/Swiss-Prot;Acc:O45166]	NA	GO:0006810;GO:0055085;GO:0005887;GO:0016020;GO:0016021;GO:0005542;GO:0022857	V	-	2872465	2875600	5	1647	1.50565	5.4581e-18	0.697839	0.000781034	0.0118403	0.999994	0.807814	0.0185791
MSTRG.3511	WBGene00018267	F41C3.1	185595		NA	NA	II	+	4752388	4752942	4	390	4.04768	4.43325e-18	2.20712	3.39203e-05	0.712848	0.999994	1.84057	0.129283
MSTRG.18100	WBGene00007521	C11E4.7	182517		NA	NA	X	+	9617730	9619093	6	1032	-1.62091	2.26342e-11	-1.52463	7.27107e-11	0.100663	0.999994	-0.0962813	0.897383
MSTRG.10495	WBGene00016180	C28C12.4	182978		NA	GO:0009792	IV	+	8487497	8488423	2	819	-2.1031	4.42637e-16	-0.8619	0.00288907	0.0890661	0.999994	-1.2412	0.00917175
MSTRG.3486	WBGene00018050	clec-139	185283	C-type LECtin [Source:RefSeq peptide;Acc:NP_494816]	NA	GO:0030246	II	-	4619988	4621741	6	825	-2.59854	6.77763e-07	-4.3254	6.59918e-15	0.487071	0.999994	1.72686	0.218163
MSTRG.8620	WBGene00021872	clec-85	177068	C-type LECtin [Source:RefSeq peptide;Acc:NP_500262]	NA	GO:0045087;GO:0030246	IV	+	2854346	2855456	4	923	-1.41649	1.36175e-16	-0.465895	0.028196	0.0668844	0.999994	-0.950591	0.00180117
MSTRG.2151	WBGene00007766	C27C7.1	173029		NA	NA	I	+	11439287	11440710	5	1108	-1.42761	3.3936e-16	-0.627257	0.00272555	0.0884748	0.999994	-0.800351	0.0196714
MSTRG.14512	WBGene00000218	asp-5	179211	ASpartyl Protease [Source:RefSeq peptide;Acc:NP_505135]	NA	GO:0006508;GO:0006508;GO:0008219;GO:0030163;GO:0040011;GO:0004190;GO:0004190;GO:0008233;GO:0016787	V	+	8272385	8274047	4	1243	1.45143	3.96394e-18	0.62671	0.00162046	0.134406	0.999994	0.824721	0.00895848
MSTRG.17695	WBGene00001841	hen-1	191666	HEsitatioN behavior [Source:RefSeq peptide;Acc:NP_509200]	NA	GO:0007606;GO:0007606;GO:0008306;GO:0040024;GO:0050893;GO:0050893;GO:0030424;GO:0043025	X	-	7116205	7116996	5	583	-2.14378	5.72385e-14	-1.21969	1.56438e-05	0.218693	0.999994	-0.924092	0.136482
MSTRG.11736	WBGene00007455	ugt-22	178330	UDP-glucuronosyltransferase [Source:RefSeq peptide;Acc:NP_502633]	NA	GO:0008152;GO:0009813;GO:0052696;GO:0016020;GO:0016021;GO:0043231;GO:0015020;GO:0015020;GO:0016740;GO:0016757;GO:0016758	IV	+	13639266	13644401	10	2048	1.44843	4.63395e-18	-0.010646	0.969604	0.219522	0.999994	1.45907	1.78962e-08
MSTRG.14262	WBGene00003473	mtl-1	179060	Metallothionein-1 [Source:UniProtKB/Swiss-Prot;Acc:P17511]	cel04212	GO:0008340;GO:0009408;GO:0009792;GO:0010288;GO:0040007;GO:0046686;GO:0046689;GO:0005737;GO:0005507;GO:0008270;GO:0046870;GO:0046872	V	-	6691369	6691863	2	375	2.26476	1.80909e-15	1.38334	8.69257e-06	0.0524194	0.999994	0.881423	0.172641
MSTRG.6269	WBGene00000512	ckb-2	175565	Choline kinase B2 [Source:UniProtKB/Swiss-Prot;Acc:P46559]	cel00564	GO:0006629;GO:0006656;GO:0006657;GO:0008654;GO:0016310;GO:0030968;GO:0000166;GO:0004103;GO:0004103;GO:0005524;GO:0016301;GO:0016740	III	+	4367832	4370160	8	1315	1.48512	7.72072e-17	0.0562785	0.842226	0.0597581	0.999994	1.42884	8.69574e-07
MSTRG.16163	NA	NA	NA	NA	NA	NA	V	+	16928326	16930085	7	1414	-1.3628	1.03917e-14	-0.353033	0.114063	0.131517	0.999994	-1.00977	0.00119814
MSTRG.13804	WBGene00019097	F59B1.2	178783		NA	NA	V	+	3633341	3634685	4	639	1.28322	3.3141e-17	0.355589	0.0672114	0.0425533	0.999994	0.927631	0.000422544
MSTRG.19238	WBGene00019189	H11L12.1	186723		NA	NA	X	-	17710486	17711674	5	759	-1.50164	1.24115e-14	-0.86278	5.68568e-05	0.102933	0.999994	-0.638864	0.152443
gene:WBGene00007479	WBGene00007479	C09F9.2	182456		NA	GO:0016020;GO:0016021	II	+	14705516	14712600	8	4929	2.77384	9.79891e-18	0.998422	0.020513	0.0366398	0.999994	1.77542	0.00546537
MSTRG.11321	WBGene00010920	M117.4	178114		NA	NA	IV	-	11830799	11833545	7	2089	-2.75775	5.87404e-15	-0.00207012	0.997436	-0.201355	0.999994	-2.75568	7.48522e-08
MSTRG.13762	WBGene00015574	irg-1	182379	Infection Response Gene [Source:RefSeq peptide;Acc:NP_503983]	NA	GO:0009451;GO:0045087;GO:0050829;GO:0005575;GO:0003674;GO:0019239	V	+	3523587	3524575	4	646	-2.08705	7.01046e-12	-1.66015	3.24911e-08	0.284983	0.999994	-0.426898	0.579101
MSTRG.11713	WBGene00007450	C08F11.1	178329		NA	NA	IV	+	13623835	13625432	6	695	2.4554	1.25688e-12	2.02398	5.44618e-08	-0.0110567	0.999994	0.43142	0.668047
MSTRG.11497	WBGene00009957	F53B2.8	178203		NA	NA	IV	-	12526247	12527339	3	827	-1.46727	5.76103e-16	-0.420153	0.0634638	0.0289714	0.999994	-1.04712	0.000877796
MSTRG.16622	WBGene00010005	cnc-7	180337	CaeNaCin (Caenorhabditis bacteriocin) [Source:RefSeq peptide;Acc:NP_507930]	NA	GO:0016020;GO:0016021	V	+	20394073	20394732	2	275	2.82926	3.70919e-17	1.30609	0.00483352	-0.108153	0.999994	1.52317	0.0577917
MSTRG.3440	WBGene00021796	Y52E8A.3	190187		NA	GO:0098869;GO:0005737;GO:0004791	II	-	4305262	4307028	4	585	3.2729	3.45474e-20	0.701368	0.188868	0.440266	0.999994	2.57153	0.000164195
MSTRG.14167	WBGene00195164	K12B6.11	13213180		NA	NA	V	+	6288908	6289656	2	424	-2.12054	1.88977e-09	-2.2376	9.25666e-11	0.0807113	0.999994	0.117057	0.919352
MSTRG.7809	WBGene00006533	tba-7	176568	TuBulin, Alpha [Source:RefSeq peptide;Acc:NP_499463]	cel04145	GO:0007010;GO:0007017;GO:0008340;GO:0019915;GO:0005737;GO:0005856;GO:0005874;GO:0000166;GO:0003924;GO:0005200;GO:0005525	III	-	11368415	11371775	5	1354	-1.34468	4.12124e-13	-0.89731	5.67425e-06	0.164053	0.999994	-0.447374	0.321148
MSTRG.8436	WBGene00016425	C34H4.2	183220		NA	GO:0045087;GO:0045121	IV	+	1553790	1555567	6	1485	-1.31202	1.0059e-13	-0.642261	0.0013508	0.174757	0.999994	-0.669756	0.070478
MSTRG.15129	WBGene00007282	clec-223	179561	C-type LECtin [Source:RefSeq peptide;Acc:NP_505863]	NA	GO:0030246	V	+	11273148	11278159	11	3196	1.57816	1.58787e-17	0.6012	0.00779341	0.220555	0.999994	0.976956	0.00479579
MSTRG.13754	WBGene00020617	T20D4.11	188647		NA	NA	V	+	3398693	3399389	3	600	-1.77145	3.50343e-12	-1.36337	8.34894e-08	-0.0270289	0.999994	-0.408072	0.525961
MSTRG.13238	WBGene00016877	C52D10.3	3565402		NA	NA	IV	+	17176477	17189806	9	2045	-1.23773	4.2355e-13	-0.604423	0.00188635	0.220196	0.999994	-0.63331	0.0787991
MSTRG.16466	NA	NA	NA	NA	NA	NA	V	-	19238472	19239792	2	1045	-2.39442	2.00288e-13	-0.389265	0.264536	0.0877736	0.999994	-2.00516	7.14298e-05
MSTRG.5770	WBGene00022497	Y119D3B.21	246006		NA	NA	III	+	1214952	1215287	1	336	-1.40721	3.80816e-15	-0.549057	0.0111971	0.0707051	0.999994	-0.858153	0.0110394
MSTRG.16606	WBGene00013763	Y113G7B.14	NA		NA	NA	V	+	20226835	20228829	3	1830	-1.57402	1.24146e-13	-0.699979	0.0032649	0.159677	0.999994	-0.874039	0.0402828
MSTRG.14924	WBGene00009110	F25D1.5	184922		NA	GO:0055114;GO:0000166	V	-	10545741	10546862	3	1032	2.2924	9.96801e-16	-0.358645	0.357524	0.373594	0.999994	2.65104	1.89562e-09
MSTRG.13829	WBGene00019473	cyp-35A5	178802	CYtochrome P450 family [Source:RefSeq peptide;Acc:NP_504092]	NA	GO:0009410;GO:0019915;GO:0045087;GO:0055114;GO:0004497;GO:0005506;GO:0008395;GO:0016491;GO:0016705;GO:0020037;GO:0046872	V	+	3936374	3938496	7	1578	1.91796	1.12287e-16	0.197584	0.561349	0.122922	0.999994	1.72037	1.19704e-05
MSTRG.2559	NA	NA	NA	NA	NA	NA	I	+	14304955	14307278	2	1117	-1.84532	4.41737e-15	-0.35678	0.202038	-0.0462224	0.999994	-1.48854	8.99775e-05
MSTRG.14035	WBGene00015965	ugt-48	178940	Putative UDP-glucuronosyltransferase ugt-48 [Source:UniProtKB/Swiss-Prot;Acc:Q18081]	cel00040;cel00053;cel00830;cel00860;cel00980;cel00982;cel00983	GO:0008152;GO:0009813;GO:0052696;GO:0016020;GO:0016021;GO:0043231;GO:0005516;GO:0008194;GO:0015020;GO:0016740;GO:0016757;GO:0016758	V	-	5545703	5548062	8	1591	-1.28919	1.81949e-13	-0.282141	0.207963	0.137174	0.999994	-1.00704	0.0010162
MSTRG.11575	WBGene00010124	F55G11.4	178248		NA	GO:0050829;GO:0005575;GO:0003674	IV	+	12973636	12975597	8	1083	-0.812893	3.55787e-05	0.746192	0.000392645	0.145523	0.999994	-1.55909	3.00288e-08
MSTRG.16467	WBGene00012063	fbxb-1	188946	F-box B protein [Source:RefSeq peptide;Acc:NP_507742]	NA	NA	V	+	19240354	19241721	2	1315	-1.87727	2.0709e-15	-0.317522	0.26116	-0.111719	0.999994	-1.55975	3.43985e-05
MSTRG.15694	WBGene00009971	F53C11.1	179871		NA	GO:0045087;GO:0050829;GO:0045121	V	+	13775848	13777771	6	1478	-1.27008	1.40502e-12	-0.922029	1.43332e-06	0.0847562	0.999994	-0.348052	0.433416
MSTRG.4297	WBGene00009903	F49E12.10	186061		cel00100	GO:0006633;GO:0016126;GO:0055114;GO:0005789;GO:0016020;GO:0016021;GO:0000254;GO:0005506;GO:0016491	II	+	8391088	8392281	5	926	3.98205	9.79891e-18	1.32982	0.0135039	1.41831	0.999994	2.65223	0.00253798
MSTRG.7823	WBGene00012757	Y41C4A.11	189814		NA	NA	III	+	11719900	11723602	7	1250	2.06126	4.72825e-13	-0.666879	0.101746	0.177266	0.999994	2.72814	2.78121e-09
MSTRG.3052	WBGene00019133	F59H6.2	186641		NA	GO:0006355;GO:0009792;GO:0005634;GO:0003700;GO:0043565;GO:0044212	II	+	2019654	2022441	12	2115	-2.38944	1.59973e-13	-0.68137	0.0535705	0.111871	0.999994	-1.70807	0.00204891
MSTRG.13450	WBGene00022644	dod-19	178564	Downstream Of DAF-16 (regulated by DAF-16) [Source:RefSeq peptide;Acc:NP_503193]	NA	GO:0008340;GO:0045087;GO:0045121	V	-	411857	414688	5	845	-1.23035	1.11122e-13	-0.50091	0.0135039	0.139334	0.999994	-0.729437	0.027944
MSTRG.15990	WBGene00044206	T26H5.9	3564973		NA	NA	V	+	15444910	15445372	2	310	2.27156	3.27477e-16	-0.0660969	0.880334	0.323295	0.999994	2.33766	4.74183e-08
MSTRG.13899	WBGene00020369	T08H10.1	178844		NA	GO:0055114;GO:0016491	V	+	4483468	4486531	4	1153	1.25469	4.40673e-16	0.431522	0.0264564	0.0636922	0.999994	0.823169	0.0040932
MSTRG.13954	WBGene00020587	ugt-9	178883	UDP-GlucuronosylTransferase [Source:RefSeq peptide;Acc:NP_504312]	NA	GO:0008152;GO:0009813;GO:0052696;GO:0016020;GO:0016021;GO:0043231;GO:0015020;GO:0016740;GO:0016758	V	+	4896048	4897962	6	1664	-1.34982	1.69896e-07	-1.69767	1.5878e-11	0.0400818	0.999994	0.347848	0.599029
gene:WBGene00015080	WBGene00015080	B0244.5	181876	Putative G-protein coupled receptor B0244.5 [Source:UniProtKB/Swiss-Prot;Acc:Q10909]	NA	GO:0007165;GO:0007186;GO:0005886;GO:0016020;GO:0016021;GO:0004871;GO:0004930	III	+	5744870	5747195	10	1244	-4.21915	2.33932e-12	-1.65305	0.000546733	0.0678013	0.999994	-2.5661	0.0224448
MSTRG.10430	WBGene00015573	C07G1.7	182378		NA	NA	IV	-	8210906	8211828	5	666	8.3282	1.38286e-28	3.17635	0.092558	-0.111803	0.999994	5.15185	0.99992
MSTRG.15423	WBGene00010470	cdr-4	259654	CaDmium Responsive [Source:RefSeq peptide;Acc:NP_506110]	NA	GO:0008340;GO:0030968;GO:0045087;GO:1990170;GO:0005764	V	-	12407364	12408592	6	933	1.70674	8.02863e-15	-0.353639	0.229207	0.316842	0.999994	2.06038	9.14745e-10
MSTRG.17090	WBGene00019738	clec-265	180590	C-type LECtin [Source:RefSeq peptide;Acc:NP_508518]	NA	GO:0030246	X	+	3031723	3033203	7	1178	-1.1507	3.01673e-12	-0.736666	4.25474e-05	0.148888	0.999994	-0.414034	0.303299
MSTRG.13818	WBGene00019967	cyp-33C8	187705	CYtochrome P450 family [Source:RefSeq peptide;Acc:NP_504051]	NA	GO:0055114;GO:0004497;GO:0005506;GO:0008395;GO:0016491;GO:0016705;GO:0020037;GO:0046872	V	-	3800776	3803454	4	1585	1.55359	1.33066e-14	-0.117968	0.692871	0.130544	0.999994	1.67156	1.95878e-07
MSTRG.13674	WBGene00018910	F56A4.2	178716	C-type LECtin [Source:RefSeq peptide;Acc:NP_503650]	NA	GO:0045087;GO:0030246	V	+	2459637	2460893	4	891	1.25716	1.18183e-14	0.650017	0.000586624	0.0586029	0.999994	0.60714	0.0863955
MSTRG.13666	WBGene00021224	clec-209	178721	C-type LECtin [Source:RefSeq peptide;Acc:NP_503650]	NA	NA	V	+	2351676	2352932	4	891	1.25716	1.18183e-14	0.650017	0.000586624	0.0586029	0.999994	0.60714	0.0863955
MSTRG.17936	WBGene00001703	grd-14	187934	GRounDhog (hedgehog-like family) [Source:RefSeq peptide;Acc:NP_509441]	NA	GO:0040011;GO:0040018;GO:0040025	X	+	8499664	8501037	3	955	-1.34262	7.56935e-07	-1.79333	8.19298e-12	0.105632	0.999994	0.450715	0.496527
MSTRG.14692	WBGene00006623	try-5	187088	TRYpsin-like protease [Source:RefSeq peptide;Acc:NP_505421]	NA	GO:0006508;GO:0004252;GO:0008233	V	+	9347042	9348687	6	1039	-2.35135	5.12037e-12	-1.06283	0.00123506	0.232561	0.999994	-1.28852	0.0527411
MSTRG.13869	WBGene00021557	Y45G5AM.5	178816		NA	NA	V	+	4160386	4160889	1	504	-1.40886	3.8951e-14	-0.454272	0.0459364	0.0421048	0.999994	-0.954591	0.00466218
MSTRG.14658	WBGene00017659	F21C10.10	179290		NA	GO:0005739	V	+	9096267	9097224	4	780	-1.01217	6.55504e-09	-1.04375	2.67834e-09	0.220621	0.999994	0.0315743	0.952734
MSTRG.3225	WBGene00016578	sdz-5	353390	SKN-1 Dependent Zygotic transcript [Source:RefSeq peptide;Acc:NP_872062]	NA	NA	II	+	3008700	3009946	2	1201	-1.44472	1.31293e-13	-0.552042	0.0156887	0.0767797	0.999994	-0.892678	0.015451
MSTRG.15497	WBGene00008936	papl-1	179747	Purple acid phosphatase [Source:RefSeq peptide;Acc:NP_001256453]	NA	GO:0009792;GO:0016311;GO:0003993;GO:0016787;GO:0046872	V	-	12757626	12759760	8	1442	1.28536	4.51442e-15	0.435852	0.0367987	0.02116	0.999994	0.849512	0.00533572
MSTRG.16494	WBGene00045412	C25F9.12	6418700		NA	NA	V	-	19402188	19402949	2	716	-3.62207	9.67725e-13	-1.37451	0.00172419	-0.0259566	0.999994	-2.24756	0.0155733
MSTRG.2951	WBGene00021772	math-45	173526	MATH (meprin-associated Traf homology) domain containing [Source:RefSeq peptide;Acc:NP_493983]	NA	NA	II	-	1510287	1517392	8	1640	2.70938	1.45045e-15	1.23957	0.00412186	0.296775	0.999994	1.46981	0.0557066
MSTRG.19051	WBGene00008621	F09C8.1	181691		NA	GO:0016788	X	-	16159648	16163548	10	1255	-1.24528	1.90993e-13	-0.25677	0.231554	0.0467753	0.999994	-0.988511	0.000669862
MSTRG.16358	WBGene00013947	ZK228.4	180201		NA	GO:0045087	V	+	18462815	18465320	6	930	1.35646	1.53271e-15	0.308262	0.168512	0.0932931	0.999994	1.04819	0.000370461
MSTRG.1395	WBGene00011231	R11A5.3	172555		NA	NA	I	-	7862842	7863553	2	569	-1.29507	1.19828e-13	-0.62288	0.00191724	0.0300101	0.999994	-0.672195	0.0652794
MSTRG.17143	WBGene00000989	dhs-26	180624	DeHydrogenases, Short chain [Source:RefSeq peptide;Acc:NP_508580]	NA	GO:0055114;GO:0016020;GO:0016021	X	-	3360685	3362493	6	1200	2.75932	7.65468e-13	-0.691467	0.196911	0.314479	0.999994	3.45078	1.5989e-08
MSTRG.852	WBGene00018601	F48C1.9	266832		NA	NA	I	-	5332247	5332781	2	327	0.0705307	0.911649	-2.76912	6.44435e-12	0.107958	0.999994	2.83965	1.07083e-06
MSTRG.6236	WBGene00023423	F43C1.7	3564937		NA	NA	III	-	4241477	4242593	4	510	-2.84489	1.31626e-12	-1.32519	0.000954542	0.0671572	0.999994	-1.5197	0.055553
MSTRG.16170	NA	NA	NA	NA	NA	NA	V	+	17090885	17091614	4	563	1.70029	4.16117e-11	1.37854	1.3721e-06	-0.146394	0.999994	0.321745	0.647739
MSTRG.13859	WBGene00016783	irg-2	183619	Infection Response Gene [Source:RefSeq peptide;Acc:NP_504128]	NA	GO:0009792;GO:0045087;GO:0050829	V	+	4042404	4043600	4	939	-1.42062	4.3375e-10	-1.18615	4.27535e-07	0.233666	0.999994	-0.23447	0.701379
MSTRG.16970	WBGene00004423	rpl-11.2	180535	Ribosomal Protein, Large subunit [Source:RefSeq peptide;Acc:NP_508413]	cel03010	GO:0000003;GO:0000027;GO:0002119;GO:0006412;GO:0006412;GO:0005840;GO:0022625;GO:0030529;GO:0003723;GO:0003735;GO:0003735;GO:0019843	X	-	2241756	2242618	4	713	-1.25352	1.82181e-13	-0.56709	0.00510165	0.0433803	0.999994	-0.686429	0.0517822
MSTRG.15527	WBGene00011798	T16G1.4	179776		NA	NA	V	-	12940038	12941847	8	1374	4.5069	1.20777e-18	-0.776313	0.287229	1.837	0.999994	5.28322	2.82626e-10
MSTRG.3026	NA	NA	NA	NA	NA	NA	II	+	1826440	1830098	5	1818	-1.46085	1.28272e-12	-0.571249	0.0154475	0.0941647	0.999994	-0.889598	0.0271399
gene:WBGene00013975	WBGene00013975	ZK455.5	191321		NA	GO:0016020;GO:0016021	X	-	11324441	11326901	8	1328	-2.1445	1.60048e-05	-3.36261	8.71687e-12	0.255397	0.999994	1.21811	0.334679
MSTRG.17473	WBGene00020672	T22B7.3	188723		NA	NA	X	+	5647381	5650200	7	939	-1.65867	2.99199e-12	-0.847588	0.00137136	0.150192	0.999994	-0.81108	0.117021
MSTRG.5702	WBGene00020760	T24C4.4	188845		NA	GO:0045087;GO:0016020;GO:0016021	III	-	872622	873531	4	567	-1.41169	4.69911e-09	-1.39964	2.25941e-08	-0.207387	0.999994	-0.012047	0.988722
MSTRG.18296	WBGene00003999	pgp-5	181276	P-GlycoProtein related [Source:RefSeq peptide;Acc:NP_001257116]	cel02010	GO:0006810;GO:0006952;GO:0042493;GO:0050829;GO:0050829;GO:0050830;GO:0050830;GO:0055085;GO:0055085;GO:0093002;GO:1990169;GO:1990169;GO:1990170;GO:1990170;GO:0005887;GO:0016020;GO:0016021;GO:0016021;GO:0000166;GO:0005524;GO:0015562;GO:0016887;GO:0042626;GO:0042626	X	-	10854320	10859293	18	3883	1.34316	2.22491e-13	-0.0941312	0.728818	0.0851521	0.999994	1.43729	9.76994e-07
MSTRG.15981	WBGene00000986	dhs-23	180038	DeHydrogenases, Short chain [Source:RefSeq peptide;Acc:NP_506820]	NA	GO:0055114	V	+	15381097	15382270	3	1079	3.10806	4.18033e-13	-0.201916	0.747186	0.213485	0.999994	3.30998	1.05001e-06
MSTRG.12293	WBGene00013297	Y57G11B.5	178391		NA	NA	IV	+	14574824	14576581	3	720	-0.960745	1.69896e-07	-1.13918	5.17857e-10	0.048029	0.999994	0.178437	0.716584
MSTRG.15475	WBGene00010174	F56H9.2	179730		NA	NA	V	+	12638026	12638237	1	212	-1.13069	3.2603e-13	-0.547912	0.00272555	0.0324162	0.999994	-0.582776	0.0787409
MSTRG.4693	WBGene00008483	E04D5.4	184038		NA	NA	II	+	10440286	10442515	6	647	-3.51287	5.46104e-13	-1.40429	0.00266616	-0.214898	0.999994	-2.10858	0.0192765
MSTRG.16386	WBGene00050903	Y17D7C.4	NA		NA	NA	V	+	18713728	18714612	4	559	-2.86731	8.57083e-11	-1.55513	0.000119438	0.299944	0.999994	-1.31218	0.176677
MSTRG.17646	WBGene00000216	asp-3	180947	Aspartic protease 3 [Source:UniProtKB/Swiss-Prot;Acc:P55956]	cel04140;cel04142	GO:0006508;GO:0006508;GO:0006952;GO:0008340;GO:0030163;GO:0070265;GO:0005576;GO:0005737;GO:0005764;GO:0004190;GO:0004190;GO:0008233;GO:0016787	X	+	6791064	6792715	4	1468	1.34426	3.51319e-14	0.626684	0.00318742	0.130837	0.999994	0.71758	0.0506678
MSTRG.12953	WBGene00013100	zip-7	178459	bZIP transcription factor family [Source:RefSeq peptide;Acc:NP_502961]	NA	GO:0006355;GO:0006366;GO:0007275;GO:0045944;GO:0005634;GO:0000977;GO:0001077;GO:0003700;GO:0005515;GO:0043565	IV	-	16503323	16505682	4	701	3.48848	9.96801e-16	0.558806	0.362738	0.397549	0.999994	2.92967	0.000154557
MSTRG.3631	WBGene00004221	ptr-6	173898	PaTched Related family [Source:RefSeq peptide;Acc:NP_494986]	NA	GO:0009792;GO:0018996;GO:0016020;GO:0016021	II	-	5242465	5246837	13	3052	-1.33771	5.14165e-09	-0.837563	0.000476566	0.441641	0.999994	-0.500149	0.353615
MSTRG.16110	WBGene00007833	oac-6	180094	O-ACyltransferase homolog [Source:RefSeq peptide;Acc:NP_507118]	NA	GO:0016020;GO:0016021;GO:0016740;GO:0016746;GO:0016747	V	+	16302748	16306156	11	2184	1.62591	1.43247e-14	0.173721	0.566237	0.128784	0.999994	1.45219	4.71081e-05
MSTRG.11581	WBGene00009895	scl-2	178251	SCP-Like extracellular protein [Source:RefSeq peptide;Acc:NP_001263803]	NA	NA	IV	+	13057678	13059092	4	762	1.41484	1.42801e-14	0.521209	0.0234292	0.145276	0.999994	0.893635	0.011731
MSTRG.13662	WBGene00017501	pud-3	178711	Protein Up-regulated in Daf-2(gf) [Source:RefSeq peptide;Acc:NP_001023805]	NA	NA	V	-	2324510	2325152	1	643	-0.0441245	0.928924	-1.93651	6.99374e-14	0.258581	0.999994	1.89238	1.5247e-06
MSTRG.3609	WBGene00019022	F58A6.1	186486		cel04146	GO:0008152;GO:0009062;GO:0005739;GO:0003824	II	+	5142343	5144021	6	950	1.64785	5.23868e-13	-0.0300032	0.937128	0.039893	0.999994	1.67786	1.01833e-05
MSTRG.3633	WBGene00004020	pho-1	173896	intestinal acid PHOsphatase [Source:RefSeq peptide;Acc:NP_494983]	cel00740;cel04142	GO:0000003;GO:0002119;GO:0006898;GO:0009792;GO:0016311;GO:0016020;GO:0016021;GO:0031225;GO:0045121;GO:0003993;GO:0016787	II	-	5233158	5235846	11	1509	1.24256	4.28655e-14	0.328293	0.128622	0.0498886	0.999994	0.914272	0.00216773
MSTRG.15679	WBGene00009428	F35E12.4	NA		NA	NA	V	-	13731506	13733387	9	1202	-2.12526	1.0145e-10	-1.05164	0.0017533	0.292413	0.999994	-1.07362	0.120672
gene:WBGene00010368	WBGene00010368	H06A10.1	186696		NA	GO:0002119	X	+	13507566	13510298	7	1341	2.28288	1.36914e-06	3.1699	7.73809e-10	-0.870904	0.999994	-0.887021	0.482177
MSTRG.7674	WBGene00001993	hpd-1	176473	4-hydroxyphenylpyruvate dioxygenase [Source:UniProtKB/Swiss-Prot;Acc:Q22633]	cel00130;cel00350;cel00360	GO:0006559;GO:0006572;GO:0006572;GO:0006572;GO:0008340;GO:0009072;GO:0055114;GO:0000139;GO:0005789;GO:0003868;GO:0003868;GO:0003868;GO:0016491;GO:0016701;GO:0046872;GO:0051213	III	+	10535526	10537683	3	1384	1.09533	2.38673e-13	0.535699	0.00275068	0.0612821	0.999994	0.55963	0.0865247
MSTRG.13571	WBGene00018708	oac-32	186125	O-ACyltransferase homolog [Source:RefSeq peptide;Acc:NP_001300114]	NA	GO:0016020;GO:0016021;GO:0016740;GO:0016746;GO:0016747	V	-	1542517	1545791	6	2154	-1.12676	1.70389e-07	-1.27759	4.51285e-09	0.00794275	0.999994	0.150836	0.804641
gene:WBGene00000023	WBGene00000023	abt-5	173081	ABC Transporter family [Source:RefSeq peptide;Acc:NP_493041]	NA	GO:0006810;GO:0006869;GO:0055085;GO:0016020;GO:0016021;GO:0043231;GO:0000166;GO:0005215;GO:0005524;GO:0016887;GO:0042626	I	+	12011276	12018668	20	4724	-2.87698	1.34823e-11	-0.71832	0.126217	0.143651	0.999994	-2.15866	0.00301797
MSTRG.17972	WBGene00019730	asns-2	181121	Asparagine synthetase [Source:RefSeq peptide;Acc:NP_741864]	cel00250	GO:0006529;GO:0006529;GO:0006541;GO:0005829;GO:0016020;GO:0016021;GO:0004066;GO:0004066;GO:0042803	X	-	8748431	8750969	7	1990	1.01319	6.05308e-09	0.951184	2.29282e-07	0.156623	0.999994	0.0620035	0.91068
gene:WBGene00008810	WBGene00008810	cyp-13A12	184473	CYtochrome P450 family [Source:RefSeq peptide;Acc:NP_499705]	NA	GO:0055114;GO:0004497;GO:0004497;GO:0005506;GO:0016491;GO:0016705;GO:0020037;GO:0046872	III	+	13024596	13028012	6	1672	5.58628	7.48791e-21	-0.250438	0.836409	1.65721	0.999994	5.83672	8.99203e-06
MSTRG.18010	WBGene00020788	nep-22	181144	NEPrilysin metallopeptidase family [Source:RefSeq peptide;Acc:NP_509528]	NA	GO:0006508;GO:0016020;GO:0016021;GO:0045121;GO:0004222;GO:0008237	X	+	9034554	9038540	12	2590	1.15459	1.92079e-12	0.667993	0.000405517	0.142148	0.999994	0.486597	0.221747
MSTRG.11565	NA	NA	NA	NA	NA	NA	IV	-	12907547	12909979	8	1686	-1.3251	1.08976e-08	-0.0436215	0.895846	0.308247	0.999994	-1.28148	0.000859689
MSTRG.15681	WBGene00009430	F35E12.6	179866		NA	GO:0045087;GO:0050829;GO:0045121	V	-	13734312	13736247	10	1165	-1.04898	2.09555e-11	-0.516221	0.00536364	0.144686	0.999994	-0.532757	0.129334
MSTRG.16484	WBGene00005833	srw-86	180271	Serpentine Receptor, class W [Source:RefSeq peptide;Acc:NP_507775]	NA	NA	V	-	19400142	19400715	2	528	-3.19499	2.42287e-11	-1.40474	0.00151356	0.0257617	0.999994	-1.79025	0.055712
MSTRG.16650	WBGene00012633	Y38H6C.21	189701		NA	GO:0016020;GO:0016021	V	-	20554116	20555267	3	837	3.3061	1.33083e-11	2.22457	6.31409e-05	0.307368	0.999994	1.08153	0.427614
MSTRG.15602	WBGene00009350	F32H5.4	185216		NA	GO:0055085;GO:0016020;GO:0016021;GO:0016021;GO:0022857;GO:0022891	V	+	13361204	13363353	7	1651	1.9624	8.16644e-11	1.40063	1.67504e-05	0.281849	0.999994	0.561766	0.461517
MSTRG.14598	WBGene00015227	B0507.10	260065		NA	NA	V	-	8758820	8760516	6	1430	2.32012	1.52893e-12	0.292177	0.559138	-0.132527	0.999994	2.02794	0.00107872
MSTRG.8843	WBGene00019952	fbxb-74	177210	F-box B protein [Source:RefSeq peptide;Acc:NP_500565]	NA	NA	IV	-	4437786	4439290	2	1430	-1.56833	1.19828e-13	-0.562271	0.027662	-0.169128	0.999994	-1.00606	0.0133262
MSTRG.17181	WBGene00015355	C02F12.5	180656	BPTI/Kunitz inhibitor domain-containing protein C02F12.5 [Source:UniProtKB/Swiss-Prot;Acc:Q11101]	NA	GO:0008150;GO:0010466;GO:0010951;GO:0005575;GO:0003674;GO:0004867;GO:0030414	X	-	3670373	3672058	5	652	1.30801	1.82181e-13	0.579864	0.00680339	0.151858	0.999994	0.72815	0.0451479
MSTRG.9529	WBGene00016664	C45E5.1	183469		cel00630;cel01200	GO:0016311;GO:0005829;GO:0016787;GO:0016791	IV	+	5744403	5747436	5	1214	1.43669	7.92543e-13	0.654637	0.00872462	-0.0136585	0.999994	0.782052	0.0722655
MSTRG.13693	WBGene00020962	W02H5.8	178730		cel00051;cel00561;cel01200	GO:0006071;GO:0016310;GO:0004371;GO:0005524	V	-	2647059	2652657	5	1857	1.34504	3.69891e-13	0.604636	0.00755263	0.0622529	0.999994	0.740408	0.056581
MSTRG.17611	WBGene00017691	ilys-5	180928	Invertebrate LYSozyme [Source:RefSeq peptide;Acc:NP_001024594]	NA	GO:0009792;GO:0003796	X	-	6533484	6536840	5	548	1.27	4.72825e-13	0.515673	0.0162966	0.055775	0.999994	0.754325	0.0313654
MSTRG.15710	WBGene00002260	lbp-8	188761	Lipid Binding Protein [Source:RefSeq peptide;Acc:NP_506444]	NA	GO:0006810;GO:0006869;GO:0005215;GO:0008289;GO:0008289	V	+	13890700	13891362	2	599	5.87139	1.49413e-21	0.894367	0.492646	0.702321	0.999994	4.97702	0.0256549
MSTRG.13616	WBGene00019090	F59A7.2	178682		NA	GO:0050829	V	-	2015829	2016538	3	468	1.96848	4.18033e-13	0.916878	0.00636562	0.160268	0.999994	1.0516	0.0747027
MSTRG.14819	NA	NA	NA	NA	NA	NA	V	-	10102632	10104946	6	1708	1.14338	5.41133e-10	0.890676	1.20239e-05	-0.033835	0.999994	0.2527	0.601806
MSTRG.5730	WBGene00019914	clec-150	175261	C-type LECtin [Source:RefSeq peptide;Acc:NP_497312]	NA	GO:0030246	III	+	1002707	1006247	9	1140	1.17627	1.87016e-12	0.584888	0.00317402	0.0599858	0.999994	0.591385	0.108435
MSTRG.6546	WBGene00017301	F09F7.4	175766		cel00280;cel00410;cel00640;cel01200	GO:0006574;GO:0006635;GO:0009083;GO:0009792;GO:0005739;GO:0005739;GO:0003860;GO:0003860;GO:0016787	III	+	5555450	5557318	5	1493	1.07797	2.26271e-12	0.484523	0.0109608	-0.00949159	0.999994	0.593451	0.0746252
MSTRG.13745	WBGene00020878	T28A11.16	189021		NA	NA	V	-	3258520	3259215	3	600	-2.15695	1.23393e-09	-1.4558	2.04454e-05	0.0879486	0.999994	-0.701148	0.402262
MSTRG.18421	WBGene00011445	T04F8.7	188067		NA	NA	X	-	11677509	11680930	6	1056	-1.71365	5.76724e-13	-0.447865	0.116445	-0.133901	0.999994	-1.26579	0.00216773
MSTRG.18904	NA	NA	NA	NA	NA	NA	X	-	15056420	15056838	2	354	-2.41738	3.2324e-10	-1.50312	7.44448e-05	0.0090562	0.999994	-0.914254	0.3131
MSTRG.304	WBGene00021464	ugt-31	189771	UDP-GlucuronosylTransferase [Source:RefSeq peptide;Acc:NP_001021756]	NA	GO:0008152;GO:0009813;GO:0052696;GO:0016020;GO:0016021;GO:0043231;GO:0015020;GO:0016740;GO:0016758	I	+	2333326	2338688	8	1654	-0.914733	6.91474e-07	-1.02897	1.77639e-08	0.174607	0.999994	0.114241	0.826396
MSTRG.13565	WBGene00019978	hacd-1	178638	Hydroxy-Acyl-CoA Dehydrogenase [Source:RefSeq peptide;Acc:NP_503421]	cel00062;cel00071;cel00280;cel00310;cel00380;cel00650;cel01212	GO:0006631;GO:0055114;GO:0016020;GO:0016021;GO:0003857;GO:0016491;GO:0070403	V	+	1460369	1461614	4	1023	-1.07439	1.0199e-10	-0.232146	0.272468	0.118555	0.999994	-0.842248	0.00526857
MSTRG.13716	WBGene00020182	ugt-53	178744	UDP-GlucuronosylTransferase [Source:RefSeq peptide;Acc:NP_503771]	NA	GO:0008152;GO:0009813;GO:0052696;GO:0016020;GO:0016021;GO:0043231;GO:0008194;GO:0016740;GO:0016758	V	+	2849352	2852031	8	1573	1.66712	1.15304e-10	0.596178	0.0931946	-0.347132	0.999994	1.07095	0.0574773
MSTRG.15559	WBGene00003143	max-1	179794	Motor AXon guidance [Source:RefSeq peptide;Acc:NP_001041091]	NA	GO:0008340;GO:0005856	V	-	13098910	13110337	11	3514	-1.478	7.19357e-11	-0.647572	0.0105715	0.126029	0.999994	-0.830423	0.0754568
MSTRG.5304	WBGene00013007	Y48E1B.8	175002		NA	GO:0016020;GO:0016021	II	+	13585727	13589038	5	1211	1.96209	5.17264e-13	0.872747	0.00857761	0.225516	0.999994	1.08934	0.056581
MSTRG.17937	WBGene00001693	grd-4	24104827	GRounDhog (hedgehog-like family) [Source:RefSeq peptide;Acc:NP_001294835]	NA	GO:0018996;GO:0040011;GO:0040018	X	+	8501339	8502282	3	643	-1.41182	1.21075e-05	-1.92058	6.31631e-10	0.180898	0.999994	0.508754	0.51689
MSTRG.15696	WBGene00009973	F53C11.3	179872	Uncharacterized oxidoreductase F53C11.3 [Source:UniProtKB/Swiss-Prot;Acc:Q93761]	NA	GO:0019915;GO:0045087;GO:0050829;GO:0055114;GO:0016491	V	+	13782402	13784515	4	1510	1.12888	2.04199e-12	-0.108506	0.630408	0.145805	0.999994	1.23738	1.14505e-06
MSTRG.11571	WBGene00007875	dod-24	178245	Downstream Of DAF-16 (regulated by DAF-16) [Source:RefSeq peptide;Acc:NP_502474]	NA	GO:0008340;GO:0045087;GO:0050829	IV	-	12940142	12941368	3	1135	-1.32768	1.74046e-10	-0.897894	8.81103e-05	0.0180278	0.999994	-0.429783	0.38882
MSTRG.14258	WBGene00004062	pmp-5	179056	Peroxisomal Membrane Protein related [Source:RefSeq peptide;Acc:NP_504689]	NA	GO:0006810;GO:0055085;GO:0016020;GO:0016021;GO:0000166;GO:0005524;GO:0016887;GO:0042626	V	-	6662191	6665813	13	1870	1.0669	1.47512e-08	1.00897	8.16377e-07	-0.0191167	0.999994	0.0579343	0.922628
MSTRG.13749	WBGene00020869	T28A11.2	189009		NA	NA	V	+	3280379	3281167	3	663	-0.835812	1.09262e-06	-0.982413	1.13621e-08	0.0710392	0.999994	0.146601	0.751612
MSTRG.15731	WBGene00003474	mtl-2	179899	Metallothionein-2 [Source:UniProtKB/Swiss-Prot;Acc:P17512]	NA	GO:0008340;GO:0009408;GO:0040007;GO:0046686;GO:0046872	V	-	14018272	14018643	2	315	1.50502	3.74214e-12	0.130979	0.663776	0.0512953	0.999994	1.37404	0.000110208
MSTRG.18592	WBGene00000016	abf-5	188770	AntiBacterial Factor related [Source:RefSeq peptide;Acc:NP_510136]	NA	NA	X	+	12792849	12793386	2	484	-1.55275	6.37923e-10	-1.0184	0.000107541	0.11311	0.999994	-0.534354	0.370091
MSTRG.8308	WBGene00019659	K11H12.3	187311		NA	GO:0000003;GO:0045087;GO:0045121	IV	-	671634	673480	7	1122	-3.32724	7.28651e-10	-2.05288	6.37137e-05	-0.166859	0.999994	-1.27435	0.330392
MSTRG.14660	WBGene00004119	pqn-31	179291	Prion-like-(Q/N-rich)-domain-bearing protein [Source:RefSeq peptide;Acc:NP_001023829]	NA	NA	V	+	9109621	9111019	4	1184	-1.18761	5.4396e-09	-0.939683	1.00313e-05	0.123528	0.999994	-0.247925	0.646206
MSTRG.10235	WBGene00015216	valv-1	182010		NA	GO:0018991;GO:0022600;GO:0045087;GO:0008270;GO:0008270;GO:0046872	IV	-	7444634	7445365	3	441	-1.04319	1.00989e-05	-1.40499	1.69485e-09	0.219099	0.999994	0.361796	0.525166
MSTRG.17474	NA	NA	NA	NA	NA	NA	X	-	5651848	5654009	5	1561	0.527581	0.0176032	-1.18845	2.14223e-09	0.256367	0.999994	1.71604	1.89562e-09
MSTRG.9231	WBGene00001244	elo-6	177321	Elongation of very long chain fatty acids protein 6 [Source:UniProtKB/Swiss-Prot;Acc:Q20303]	NA	GO:0006629;GO:0006631;GO:0006633;GO:0016020;GO:0016021;GO:0016740;GO:0102336;GO:0102337;GO:0102338	IV	-	5386627	5388559	3	928	1.11676	4.12124e-13	0.128626	0.543208	0.118715	0.999994	0.988136	0.000125293
MSTRG.16618	WBGene00002118	ins-35	180334	INSulin related [Source:RefSeq peptide;Acc:NP_507926]	NA	NA	V	+	20375540	20376299	2	375	-3.5361	6.79983e-09	-2.57317	7.0088e-06	-0.244541	0.999994	-0.962929	0.528355
MSTRG.14807	WBGene00002263	lea-1	3564838	plant Late Embryo Abundant (LEA) related [Source:RefSeq peptide;Acc:NP_001256174]	NA	GO:0006869;GO:0006972;GO:0009269;GO:0009269;GO:0009408;GO:0042157;GO:0005576;GO:0008289	V	+	10019391	10023236	6	2465	1.14793	1.09475e-11	0.406083	0.0559802	-0.0460022	0.999994	0.741847	0.0269378
MSTRG.5933	NA	NA	NA	NA	NA	NA	III	+	2295005	2295344	2	285	2.78898	7.9689e-11	-0.67892	0.153825	2.4478	1.87046e-05	3.4679	1.60326e-08
MSTRG.19118	WBGene00219912	F22H10.10	NA		NA	NA	X	+	16698131	16698298	1	168	-1.38533	8.11821e-07	-1.505	5.39894e-08	0.258901	0.999994	0.119674	0.886549
MSTRG.867	WBGene00004131	pqn-44	172187	Prion-like-(Q/N-rich)-domain-bearing protein [Source:RefSeq peptide;Acc:NP_491581]	NA	NA	I	-	5372851	5384508	7	1995	-0.987908	4.35835e-10	-0.488931	0.0096413	0.164753	0.999994	-0.498978	0.170065
MSTRG.8576	WBGene00004878	smf-3	177044	yeast SMF (divalent cation transporter) homolog [Source:RefSeq peptide;Acc:NP_500235]	cel04142	GO:0000041;GO:0006810;GO:0006811;GO:0006979;GO:0010038;GO:0010042;GO:0055071;GO:0055072;GO:0055072;GO:0005622;GO:0005886;GO:0016020;GO:0016021;GO:0016324;GO:0016324;GO:0030659;GO:0031410;GO:0005215;GO:0046915	IV	+	2619875	2625505	11	1839	1.98241	7.31842e-11	1.26812	0.000574153	-0.0926224	0.999994	0.714295	0.362176
MSTRG.16169	WBGene00011487	T05E12.6	180136		NA	NA	V	-	17084999	17090023	7	2086	1.02757	2.38137e-09	0.834991	1.16954e-05	-0.00659021	0.999994	0.192582	0.683065
MSTRG.385	WBGene00021128	W10C8.5	171850		cel00330	GO:0016310;GO:0000166;GO:0003824;GO:0005524;GO:0016301;GO:0016740;GO:0016772	I	-	2853970	2855715	4	1326	1.22201	4.47784e-13	0.407927	0.0583143	0.133834	0.999994	0.814085	0.0118601
MSTRG.11922	WBGene00012535	Y37A1A.2	178355		NA	GO:0016020;GO:0016021	IV	-	13905990	13912297	7	1526	-1.16265	1.96068e-06	-1.32583	2.55784e-08	0.244517	0.999994	0.16318	0.808007
MSTRG.7974	WBGene00004172	pqn-92	190711	Prion-like-(Q/N-rich)-domain-bearing protein [Source:RefSeq peptide;Acc:NP_499599]	NA	GO:0002119;GO:0040011	III	+	12307781	12311911	6	1474	-0.891059	1.24147e-07	-0.859086	7.11973e-07	0.128241	0.999994	-0.0319732	0.950733
MSTRG.13965	WBGene00019644	cpt-4	178889	Carnitine Palmitoyl Transferase [Source:RefSeq peptide;Acc:NP_504348]	NA	GO:0016740;GO:0016746	V	-	5023738	5027725	10	2293	1.74471	1.49794e-13	0.318118	0.314115	0.270102	0.999994	1.42659	0.000612568
MSTRG.11754	WBGene00012880	Y45F10C.4	178335	UPF0375 protein Y45F10C.4 [Source:UniProtKB/Swiss-Prot;Acc:O45944]	NA	GO:0005576	IV	-	13663399	13664191	3	429	1.29879	4.54915e-12	0.319359	0.193198	0.0142737	0.999994	0.979428	0.00417089
MSTRG.17912	WBGene00018225	nep-14	NA		NA	NA	X	+	8375288	8377304	8	1465	-2.63081	2.09513e-09	-1.09309	0.0159851	0.322719	0.999994	-1.53773	0.0790363
MSTRG.18578	WBGene00004006	pgp-12	181415	P-GlycoProtein related [Source:RefSeq peptide;Acc:NP_510126]	cel02010	GO:0006810;GO:0055085;GO:0055085;GO:0093002;GO:0016020;GO:0016021;GO:0016021;GO:0000166;GO:0005524;GO:0016887;GO:0042626;GO:0042626	X	+	12731850	12737432	15	4085	-1.46192	7.64452e-10	-0.579022	0.0373231	0.180158	0.999994	-0.882902	0.0754431
MSTRG.10652	WBGene00012428	Y11D7A.3	177745		NA	GO:0016020;GO:0016021	IV	+	9233053	9241386	9	1607	-0.851621	9.1876e-07	-0.923291	1.44532e-07	0.0951244	0.999994	0.0716701	0.891575
MSTRG.14094	WBGene00045305	ZC250.4	6418818		NA	NA	V	-	5812313	5813157	2	791	-1.15504	5.96454e-09	-0.698745	0.00171365	0.247791	0.999994	-0.456291	0.333899
MSTRG.19096	WBGene00045272	F59C12.4	6418857		NA	NA	X	-	16602445	16602717	1	273	-1.06699	7.24808e-10	-0.70461	0.000257713	-0.0191437	0.999994	-0.362383	0.385493
MSTRG.10963	WBGene00011184	R09H10.7	3565792		NA	GO:0016020;GO:0016021	IV	+	10621193	10621691	2	285	2.33384	7.58612e-08	0.983775	0.238867	-1.47665	0.999994	1.35006	0.363019
MSTRG.17229	WBGene00019830	hrg-1	180684	Heme transporter hrg-1 [Source:UniProtKB/Swiss-Prot;Acc:Q21642]	NA	GO:0006810;GO:0015886;GO:0015886;GO:0005764;GO:0005765;GO:0005765;GO:0005768;GO:0010008;GO:0010008;GO:0016020;GO:0016021;GO:0015232;GO:0015232;GO:0020037	X	-	4008057	4010948	4	1223	-1.2374	1.06682e-10	-0.556617	0.0119385	0.0301127	0.999994	-0.680787	0.0969465
gene:WBGene00019873	WBGene00019873	arrd-26	187599	ARRestin Domain protein [Source:RefSeq peptide;Acc:NP_500160]	NA	NA	IV	+	2066200	2071679	8	1069	-3.53877	2.14663e-08	-1.70974	0.000744944	0.430727	0.999994	-1.82903	0.167541
MSTRG.6539	WBGene00019831	R02F2.1	175757		NA	NA	III	+	5504635	5506373	5	1479	-1.02529	5.44084e-10	-0.594923	0.00194547	0.0898778	0.999994	-0.430365	0.282026
MSTRG.3623	WBGene00016415	ampd-1	173891	Adenosine MonoPhosphate Deaminase homolog [Source:RefSeq peptide;Acc:NP_494973]	cel00230	GO:0002119;GO:0032264;GO:0040011;GO:0003876;GO:0019239	II	+	5203322	5209797	12	2491	-1.00801	1.48384e-09	-0.443865	0.027082	0.161267	0.999994	-0.564145	0.129477
MSTRG.7759	WBGene00000668	col-93	259335	COLlagen [Source:RefSeq peptide;Acc:NP_499409]	NA	GO:0002119;GO:0006952;GO:0008340;GO:0010171;GO:0040011;GO:0005581;GO:0016020;GO:0016021;GO:0042302	III	-	10984555	10985608	2	997	1.52827	1.38959e-11	0.41038	0.159223	0.0203938	0.999994	1.11789	0.0076624
MSTRG.4073	WBGene00017123	maoc-1	174181	MAO-C-like dehydratase domain [Source:RefSeq peptide;Acc:NP_495494]	cel04146	GO:0006635;GO:0008340;GO:0019915;GO:0045087;GO:0050829;GO:0005778;GO:0016508;GO:0042802	II	+	7196276	7197495	4	1063	0.990949	5.90131e-09	-0.267817	0.221653	0.0422622	0.999994	1.25877	1.93568e-06
MSTRG.5809	WBGene00022346	Y82E9BR.13	175297		NA	NA	III	-	1390452	1391852	6	868	-1.12934	5.37854e-07	-1.1171	6.32896e-07	0.203465	0.999994	-0.0122434	0.985797
MSTRG.13827	WBGene00015897	nhr-156	182727	Nuclear Hormone Receptor family [Source:RefSeq peptide;Acc:NP_504080]	NA	GO:0006351;GO:0006355;GO:0043401;GO:0005634;GO:0003677;GO:0003700;GO:0008270;GO:0043565;GO:0046872	V	+	3906141	3906947	4	654	2.82774	1.40502e-12	1.03212	0.0505308	0.336078	0.999994	1.79562	0.038602
MSTRG.14014	WBGene00000373	cyp-14A5	178926	CYtochrome P450 family [Source:RefSeq peptide;Acc:NP_504435]	NA	GO:0010332;GO:0055114;GO:0004497;GO:0005506;GO:0016491;GO:0016705;GO:0020037;GO:0046872	V	-	5421012	5423305	7	1590	-1.05898	8.06843e-11	-0.456756	0.0197676	0.0185496	0.999994	-0.602221	0.0839898
MSTRG.14355	WBGene00015746	C13F10.7	179111		NA	GO:0009792;GO:0005515;GO:0042802	V	-	7222049	7223252	3	956	-0.825481	1.46438e-06	-0.909916	1.69072e-07	0.0532871	0.999994	0.084435	0.86496
MSTRG.13449	WBGene00022642	lipl-5	178563	Lipase [Source:RefSeq peptide;Acc:NP_503184]	cel00100;cel04142	GO:0006629;GO:0016042;GO:0019915;GO:0045132;GO:0050829;GO:0016787;GO:0016788	V	+	385752	387696	6	1199	1.18567	1.33841e-12	0.387238	0.072205	0.195068	0.999994	0.798436	0.0126525
MSTRG.13850	WBGene00003765	nlp-27	178806	Neuropeptide-Like Protein [Source:RefSeq peptide;Acc:NP_504111]	NA	GO:0007218;GO:0050829;GO:0016020;GO:0016021	V	+	3989091	3989770	2	603	-0.610284	0.000956479	-1.07845	3.09464e-10	0.0945995	0.999994	0.468168	0.244245
MSTRG.1483	WBGene00011829	T19A6.4	259993		NA	GO:0007276;GO:0009792;GO:0016020;GO:0016021	I	+	8401389	8403829	8	1060	-1.56789	1.7691e-05	-1.92256	3.45413e-08	0.350317	0.999994	0.354669	0.715144
MSTRG.18838	WBGene00006366	sym-1	181555	SYM-1 protein; Uncharacterized protein [Source:UniProtKB/TrEMBL;Acc:G5EFP4]	NA	GO:0009792;GO:0035385;GO:0048846;GO:0050770;GO:0005578;GO:0005615;GO:0008201;GO:0048495	X	+	14581654	14584368	7	2396	1.70702	1.02257e-08	1.35325	5.99348e-05	-0.181607	0.999994	0.353766	0.663269
MSTRG.15174	WBGene00003539	nas-20	188420	Zinc metalloproteinase nas-20 [Source:UniProtKB/Swiss-Prot;Acc:Q22396]	NA	GO:0006508;GO:0018996;GO:0005576;GO:0004222;GO:0008233;GO:0008237;GO:0008270;GO:0016787;GO:0046872	V	-	11470800	11472311	6	1203	1.42037	4.70933e-10	0.262178	0.386051	-0.12011	0.999994	1.1582	0.00496004
MSTRG.8508	WBGene00016920	C54E4.5	183790		cel00053;cel00562	GO:0019310;GO:0055114;GO:0005737;GO:0005506;GO:0050113	IV	-	2146671	2149299	5	883	-0.898049	6.67374e-06	-1.05501	7.1203e-08	0.151139	0.999994	0.156957	0.769565
MSTRG.355	NA	NA	NA	NA	NA	NA	I	+	2700375	2702102	3	1399	1.2666	2.87676e-12	0.411488	0.0762007	0.173669	0.999994	0.855111	0.0148957
MSTRG.11533	WBGene00008554	F07C6.3	184138		NA	NA	IV	+	12789233	12790407	6	666	-1.11041	1.54053e-07	-0.981707	6.05673e-06	0.143194	0.999994	-0.128702	0.828243
MSTRG.16279	WBGene00004003	pgp-9	180165	P-GlycoProtein related [Source:RefSeq peptide;Acc:NP_507487]	cel02010	GO:0006810;GO:0009792;GO:0055085;GO:0055085;GO:0005887;GO:0016020;GO:0016021;GO:0016021;GO:0000166;GO:0005524;GO:0015562;GO:0016887;GO:0042626;GO:0042626	V	+	17755897	17764751	11	3986	-1.07128	2.39484e-06	-1.16427	3.37181e-07	0.219266	0.999994	0.0929839	0.891119
MSTRG.18780	WBGene00010605	K06G5.1	181531		NA	NA	X	+	14214973	14219044	12	1586	-0.969935	3.61363e-09	-0.482842	0.0135492	0.167642	0.999994	-0.487093	0.200641
MSTRG.15555	WBGene00008850	F15B9.6	184523		NA	GO:0016020;GO:0016021	V	+	13014144	13016654	8	1569	-2.03825	2.00017e-08	-1.36336	0.00026711	0.321094	0.999994	-0.674892	0.427267
MSTRG.10470	WBGene00017071	aagr-1	177632	Acid Alpha Glucosidase Relate [Source:RefSeq peptide;Acc:NP_501419]	cel00052;cel00500	GO:0005975;GO:0005980;GO:0008152;GO:0005764;GO:0003824;GO:0004553;GO:0004558;GO:0016787;GO:0016798;GO:0030246	IV	+	8366750	8375372	16	2840	-0.943648	4.77547e-09	-0.308284	0.122443	0.160535	0.999994	-0.635365	0.0527411
gene:WBGene00010706	WBGene00010706	cyp-14A2	187184	CYtochrome P450 family [Source:RefSeq peptide;Acc:NP_510204]	NA	GO:0055114;GO:0004497;GO:0005506;GO:0016491;GO:0016705;GO:0020037;GO:0046872	X	-	13267605	13269697	7	1503	4.8241	3.89707e-16	0.0802028	0.940255	1.68854	0.999994	4.7439	6.6137e-05
MSTRG.13710	WBGene00016048	C24B9.3	178736		NA	NA	V	-	2706781	2711587	6	1593	0.929418	1.76097e-09	0.609542	0.000541171	0.0103949	0.999994	0.319877	0.397261
MSTRG.13843	WBGene00015044	cyp-34A9	181851	CYtochrome P450 family [Source:RefSeq peptide;Acc:NP_001041071]	NA	GO:0008340;GO:0055114;GO:0004497;GO:0005506;GO:0008395;GO:0016491;GO:0016705;GO:0020037;GO:0046872	V	-	3968133	3970514	6	1682	1.6134	1.27781e-10	-0.0801262	0.839025	0.0897067	0.999994	1.69353	6.53131e-05
MSTRG.4954	WBGene00010050	F54D5.4	174772		NA	GO:0045087	II	+	11569818	11571002	5	620	-1.1404	2.7967e-09	-0.705029	0.00128153	0.108108	0.999994	-0.43537	0.342995
MSTRG.11569	WBGene00007872	C32H11.9	183133	Downstream Of DAF-16 (Regulated by DAF-16) [Source:UniProtKB/TrEMBL;Acc:Q9U3N6]	NA	GO:0008340	IV	-	12935051	12936271	3	1110	-2.6822	1.12947e-08	-1.7387	0.00027295	0.209879	0.999994	-0.943502	0.378957
MSTRG.14370	WBGene00015400	cyp-35A2	182177	CYtochrome P450 family [Source:RefSeq peptide;Acc:NP_504880]	NA	GO:0009410;GO:0055114;GO:0004497;GO:0005506;GO:0008395;GO:0016491;GO:0016705;GO:0020037;GO:0046872	V	-	7362316	7364204	7	1613	1.46752	2.31705e-12	-0.0852378	0.779534	0.366573	0.999994	1.55276	3.33186e-06
MSTRG.7463	WBGene00008167	acox-5	176353	Probable peroxisomal acyl-coenzyme A oxidase [Source:UniProtKB/Swiss-Prot;Acc:P34355]	cel00071;cel00592;cel01040;cel01212;cel04146	GO:0006629;GO:0006631;GO:0006635;GO:0008152;GO:0033539;GO:0033540;GO:0042811;GO:0055088;GO:0055114;GO:0005777;GO:0005777;GO:0000062;GO:0003995;GO:0003995;GO:0003997;GO:0009055;GO:0016491;GO:0016627;GO:0050660;GO:0050660;GO:0052890	III	-	9586613	9592192	10	2089	1.17137	4.64503e-11	0.318811	0.166847	0.0141948	0.999994	0.852555	0.0112938
MSTRG.6761	WBGene00017756	F23F12.12	175927		NA	NA	III	+	6508132	6509502	2	975	-1.0591	9.4339e-08	-0.903139	1.21569e-05	-0.118303	0.999994	-0.155965	0.774378
MSTRG.7437	WBGene00003067	lrg-1	NA		NA	NA	III	+	9504764	9507081	5	1828	-1.1326	8.86134e-09	-0.435468	0.0664076	0.206237	0.999994	-0.697131	0.0955243
MSTRG.13383	WBGene00010957	nduo-6	2565699	NADH-ubiquinone oxidoreductase chain 6 [Source:UniProtKB/Swiss-Prot;Acc:P24885]	cel00190	NA	MtDNA	+	113	549	1	437	1.21038	7.02053e-11	0.147764	0.562651	0.0396935	0.999994	1.06262	0.000964608
MSTRG.11511	WBGene00003995	pgp-1	178215	Multidrug resistance protein pgp-1 [Source:UniProtKB/Swiss-Prot;Acc:P34712]	cel02010	GO:0006810;GO:0006855;GO:0010038;GO:0042908;GO:0045087;GO:0050829;GO:0055085;GO:0093002;GO:0016020;GO:0016021;GO:0016324;GO:0000166;GO:0005524;GO:0008559;GO:0015562;GO:0016787;GO:0016887;GO:0042626	IV	-	12591696	12599169	14	4100	-1.28296	1.491e-08	-0.511699	0.0672114	0.272467	0.999994	-0.771265	0.118794
MSTRG.14589	WBGene00017881	asp-13	179247	ASpartyl Protease [Source:RefSeq peptide;Acc:NP_505232]	NA	GO:0006508;GO:0006508;GO:0030163;GO:0004190;GO:0004190;GO:0008233;GO:0016787	V	-	8641491	8643193	7	1302	0.660768	0.000542555	1.08827	5.58713e-09	0.00544053	0.999994	-0.4275	0.321183
MSTRG.16270	WBGene00010296	dgat-2	180160	acyl-CoA:DiacylGlycerol AcylTransferase [Source:RefSeq peptide;Acc:NP_507469]	NA	GO:0005811;GO:0016020;GO:0016021;GO:0016740;GO:0016746;GO:0016747	V	+	17660304	17661811	2	1172	-0.995376	1.02243e-08	-0.548349	0.00552597	0.154469	0.999994	-0.447027	0.277373
MSTRG.4662	WBGene00011335	T01E8.8	259461		NA	NA	II	+	10231309	10236014	3	1124	-1.19124	1.52505e-08	-0.834497	0.000256982	0.00521085	0.999994	-0.356743	0.489011
MSTRG.14371	WBGene00015393	C03G6.5	179123	UPF0376 protein C03G6.5 [Source:UniProtKB/Swiss-Prot;Acc:O01454]	NA	GO:0040011;GO:0005576	V	+	7365243	7366224	3	856	-1.40129	8.90796e-07	-1.20447	1.54291e-05	0.310736	0.999994	-0.19682	0.798286
MSTRG.13870	WBGene00021556	Y45G5AM.3	189928		NA	NA	V	+	4164844	4166758	3	1233	-1.00384	3.58825e-08	-0.738978	0.000181302	0.0554986	0.999994	-0.264863	0.566617
MSTRG.13689	WBGene00018758	F53E10.1	178729		NA	GO:0003824;GO:0030151;GO:0030170	V	+	2615790	2618554	7	1128	0.979565	7.02854e-09	0.665842	0.000546733	0.0283264	0.999994	0.313723	0.454568
MSTRG.7412	WBGene00000799	crn-6	176316	Cell death-related nuclease 6 [Source:UniProtKB/Swiss-Prot;Acc:P34508]	cel04142	GO:0000737;GO:0006259;GO:0006309;GO:0006309;GO:0006915;GO:0005622;GO:0004518;GO:0004531;GO:0004531;GO:0016787	III	+	9367273	9370386	10	1239	-0.927294	4.39899e-07	-0.841942	1.16954e-05	0.0906332	0.999994	-0.0853524	0.87428
MSTRG.11986	WBGene00009926	noah-2	178365	NOmpA Homolog (Drosophila nompA: no mechanoreceptor potential A) [Source:RefSeq peptide;Acc:NP_502699]	NA	GO:0000003;GO:0002064;GO:0002119;GO:0006915;GO:0009792;GO:0018996;GO:0022404;GO:0040011;GO:0042335;GO:0048477;GO:0016020;GO:0016021	IV	+	14091254	14096624	5	2564	1.81533	2.8495e-12	0.192463	0.602104	0.363692	0.999994	1.62286	0.000284164
MSTRG.7021	WBGene00022816	fbn-1	176076	FiBrilliN homolog [Source:RefSeq peptide;Acc:NP_001263711]	NA	GO:0000003;GO:0002119;GO:0018996;GO:0040011;GO:0016020;GO:0016021;GO:0005509	III	+	7625376	7641053	25	8853	1.52606	2.10163e-08	-0.536476	0.128722	0.178306	0.999994	2.06254	1.35717e-06
MSTRG.4562	WBGene00014253	ZK1320.3	174521		NA	NA	II	-	9659243	9660419	6	673	-0.981374	6.92059e-09	-0.580515	0.0030179	0.102093	0.999994	-0.400859	0.32221
gene:WBGene00021799	WBGene00021799	Y53G8AL.1	190231		NA	NA	III	+	3233102	3241297	11	3382	-1.42123	7.74324e-06	-1.50215	9.75734e-07	0.30129	0.999994	0.0809226	0.933604
MSTRG.13853	WBGene00019564	K09D9.1	187208		NA	GO:0045087	V	+	4025091	4026212	4	963	-1.22034	4.09441e-06	-1.28597	1.32375e-06	0.219343	0.999994	0.0656308	0.935588
MSTRG.15685	WBGene00009432	cld-9	179869	Cub (CUB) Like Domain containing protein [Source:RefSeq peptide;Acc:NP_001256543]	NA	GO:0045087;GO:0050829;GO:0045121	V	-	13749185	13751921	7	1604	-1.22213	8.72447e-09	-0.776158	0.000954542	0.034638	0.999994	-0.445976	0.375727
MSTRG.14164	WBGene00019668	fil-2	187316	Fasting Induced Lipase [Source:RefSeq peptide;Acc:NP_504604]	NA	GO:0019915;GO:0016787	V	+	6279005	6280146	3	1023	-2.78038	3.30251e-09	-1.1044	0.0144579	-0.0338655	0.999994	-1.67598	0.0700224
MSTRG.3234	WBGene00016577	clec-3	183396	C-type LECtin [Source:RefSeq peptide;Acc:NP_494426]	NA	GO:0030246	II	-	3017472	3019787	4	1284	2.29114	6.3946e-10	1.25566	0.00440623	0.328922	0.999994	1.03548	0.270876
MSTRG.13988	WBGene00017467	F14F9.4	178901		NA	GO:0009792	V	+	5132741	5137100	6	2852	-1.03369	4.75254e-08	-0.727832	0.000492189	0.115823	0.999994	-0.305855	0.517334
MSTRG.18666	WBGene00007811	C29F7.2	181463		NA	NA	X	+	13416678	13418220	7	1074	0.910809	1.90628e-08	-0.21978	0.298745	0.0561098	0.999994	1.13059	1.1981e-05
MSTRG.739	WBGene00015692	ugt-25	172087	UDP-glucuronosyltransferase [Source:RefSeq peptide;Acc:NP_491438]	NA	GO:0008152;GO:0009813;GO:0052696;GO:0016020;GO:0016021;GO:0043231;GO:0015020;GO:0015020;GO:0016740;GO:0016757;GO:0016758	I	+	4731604	4735279	5	1665	-0.954293	7.74324e-06	-1.04017	9.83297e-07	0.0713546	0.999994	0.0858802	0.891591
MSTRG.16353	WBGene00077692	C08E8.10	6418690		NA	NA	V	-	18339120	18339907	2	321	-2.85491	5.24086e-08	-1.81671	0.000358916	-0.0938027	0.999994	-1.0382	0.415269
MSTRG.572	WBGene00020191	clec-53	171967	C-type LECtin [Source:RefSeq peptide;Acc:NP_491247]	NA	GO:0007165;GO:0005887;GO:0004888;GO:0030246	I	-	3871471	3873416	7	979	1.44694	2.39898e-07	1.25856	6.12272e-05	-0.139873	0.999994	0.188373	0.819786
MSTRG.5622	WBGene00021913	cec-8	175202	C.Elegans Chromodomain protein [Source:RefSeq peptide;Acc:NP_497198]	NA	GO:0009792;GO:0005634	III	+	429300	431752	5	2249	-1.07046	8.67512e-10	0.0407129	0.879239	-0.080172	0.999994	-1.11117	0.000176202
MSTRG.16432	WBGene00000214	asp-1	180251	ASpartyl Protease [Source:RefSeq peptide;Acc:NP_741677]	NA	GO:0006508;GO:0006508;GO:0008219;GO:0030163;GO:0005737;GO:0098591;GO:0004190;GO:0004190;GO:0008233;GO:0016787	V	-	19049123	19050755	2	1304	1.28478	2.88833e-10	0.556349	0.025228	0.115153	0.999994	0.728436	0.0953143
MSTRG.16323	NA	NA	NA	NA	NA	NA	V	.	18119654	18121912	1	2259	-1.92577	4.61353e-09	-0.761043	0.0459364	0.0918225	0.999994	-1.16472	0.0959105
MSTRG.13488	WBGene00005228	srh-2	178584	Serpentine Receptor, class H [Source:RefSeq peptide;Acc:NP_001255988]	NA	GO:0050907;GO:0016020;GO:0016021	V	+	728312	734279	9	1243	3.80155	1.95857e-11	1.16449	0.092413	1.18279	0.999994	2.63707	0.0280487
MSTRG.17793	WBGene00017861	F27D9.2	181028		NA	GO:0055085;GO:0016020;GO:0016021	X	+	7672993	7676281	11	1651	1.49284	4.35548e-10	0.64019	0.0373231	0.022619	0.999994	0.852652	0.117021
MSTRG.13714	WBGene00018823	F54E2.1	178742		NA	GO:0045087;GO:0045121	V	+	2810427	2811985	4	1271	-1.07024	3.35188e-09	-0.524604	0.0158464	0.0618491	0.999994	-0.545632	0.189561
MSTRG.2249	WBGene00008784	F14B6.3	173104		NA	NA	I	+	12230418	12232308	3	1320	-0.971323	1.87506e-08	-0.609133	0.00196148	0.0681834	0.999994	-0.36219	0.38182
MSTRG.16262	NA	NA	NA	NA	NA	NA	V	+	17239115	17240643	3	1133	1.89414	2.44337e-05	2.21386	7.36961e-07	0.189796	0.999994	-0.319727	0.794084
MSTRG.5908	NA	NA	NA	NA	NA	NA	III	-	2072805	2076594	7	1288	-1.47762	3.21426e-07	-0.566402	0.0676275	0.325261	0.999994	-0.911218	0.1277
MSTRG.15598	WBGene00008220	C50B6.7	179813	Alpha-amylase [Source:RefSeq peptide;Acc:NP_506303]	NA	GO:0005975;GO:0008152;GO:0003824;GO:0004556;GO:0016787;GO:0016798;GO:0043169	V	-	13322367	13324970	8	2199	-1.17722	1.25275e-06	-1.07952	2.16705e-05	-0.147136	0.999994	-0.0976916	0.895078
MSTRG.8166	NA	NA	NA	NA	NA	NA	III	-	13561520	13563160	2	1473	-0.936067	1.79566e-07	0.175482	0.45274	0.0269119	0.999994	-1.11155	0.000172609
MSTRG.8553	WBGene00044468	Y69A2AL.2	3896813	Phospholipase A(2) [Source:RefSeq peptide;Acc:NP_001033458]	NA	GO:0006629;GO:0006644;GO:0016042;GO:0050482;GO:0005576;GO:0004623;GO:0005509;GO:0016787	IV	+	2482257	2484112	3	474	-1.03656	7.20084e-08	-0.738369	0.00052533	0.0812703	0.999994	-0.298195	0.52968
MSTRG.13855	WBGene00016785	C49G7.7	183621		NA	NA	V	+	4034476	4038054	13	1964	-1.96929	2.28348e-09	-1.10504	0.00391385	-0.519702	0.999994	-0.864258	0.268079
MSTRG.11491	WBGene00011416	T04A11.1	188042		NA	GO:0009058;GO:0003824	IV	-	12475310	12477042	4	966	-2.90377	1.07058e-07	-1.88862	0.000742185	0.322096	0.999994	-1.01514	0.41376
MSTRG.11493	WBGene00011419	T04A11.4	188042		NA	GO:0009058;GO:0003824	IV	-	12482847	12484579	4	966	-2.90377	1.07058e-07	-1.88862	0.000742185	0.322096	0.999994	-1.01514	0.41376
gene:WBGene00008010	WBGene00008010	C38D9.2	183313		NA	NA	V	+	17567513	17571603	8	1660	-2.43212	0.000161948	-2.35966	1.13785e-06	1.05891	0.999994	-0.0724597	0.952227
MSTRG.5546	WBGene00001777	gst-29	190225	Glutathione S-Transferase [Source:RefSeq peptide;Acc:NP_497118]	NA	GO:0016740	II	-	15168538	15169860	2	696	1.99647	5.08371e-09	1.20528	0.00473592	-0.0423809	0.999994	0.791193	0.3618
MSTRG.1875	WBGene00001941	his-67	179341	Histone H4 [Source:UniProtKB/Swiss-Prot;Acc:P62784]	NA	GO:0000003;GO:0002119;GO:0009792;GO:0040011;GO:0071688;GO:0000786;GO:0005634;GO:0003677;GO:0046982	I	-	9988346	9988796	1	451	1.42533	8.23411e-11	0.193525	0.52978	0.155309	0.999994	1.2318	0.00182997
MSTRG.5791	WBGene00013845	fbxa-37	175292	F-box A protein [Source:RefSeq peptide;Acc:NP_497370]	NA	NA	III	+	1285016	1287140	3	998	-1.24714	1.44082e-06	-1.11005	2.82074e-05	0.104498	0.999994	-0.137086	0.852148
MSTRG.14342	WBGene00017329	ugt-39	3564933	UDP-GlucuronosylTransferase [Source:RefSeq peptide;Acc:NP_504816]	NA	GO:0008152;GO:0009813;GO:0052696;GO:0016020;GO:0016021;GO:0043231;GO:0015020;GO:0016740;GO:0016758	V	+	7157142	7159188	6	1810	-1.06721	9.82921e-09	-0.298616	0.192595	0.086177	0.999994	-0.76859	0.0334808
MSTRG.8176	WBGene00011733	T12D8.5	176797		NA	NA	III	-	13626032	13626750	3	630	1.30069	6.65879e-06	1.3415	2.09451e-05	-0.506127	0.999994	-0.0408074	0.963667
MSTRG.17391	WBGene00016599	C42D8.1	180782		NA	GO:0001766;GO:0008104;GO:0045087;GO:0016020;GO:0016021;GO:0016021;GO:0045121	X	+	5109504	5112376	8	811	-1.05223	3.80114e-07	-0.767633	0.000482027	0.184831	0.999994	-0.284598	0.580498
MSTRG.15501	WBGene00013906	ugt-5	179753	UDP-glucuronosyltransferase [Source:RefSeq peptide;Acc:NP_506200]	NA	GO:0008152;GO:0009813;GO:0052696;GO:0016020;GO:0016021;GO:0043231;GO:0008194;GO:0015020;GO:0016740;GO:0016757;GO:0016758	V	-	12790700	12792936	9	1632	1.34482	1.36234e-10	0.253247	0.37071	0.122956	0.999994	1.09158	0.00478317
MSTRG.10864	WBGene00001752	gst-4	177886	Glutathione S-transferase 4 [Source:UniProtKB/Swiss-Prot;Acc:Q21355]	cel00480;cel00980;cel00982;cel04212	GO:0006749;GO:0043292;GO:0004364;GO:0004364;GO:0016740	IV	+	10142162	10143101	4	796	1.12638	2.50342e-09	0.55864	0.0136495	0.0466119	0.999994	0.567736	0.192003
MSTRG.5867	WBGene00021262	fbxa-74	189515	F-box A protein [Source:RefSeq peptide;Acc:NP_497446]	NA	NA	III	-	1697221	1698983	3	1496	-1.33525	1.34911e-08	-0.764004	0.00381326	-0.0383276	0.999994	-0.571248	0.30252
MSTRG.5379	WBGene00008494	F01D5.3	184057		NA	GO:0045087	II	-	13999158	14000065	2	483	-1.47794	5.60349e-08	-0.798352	0.00800239	0.169912	0.999994	-0.679587	0.280902
MSTRG.6931	WBGene00003858	ogt-1	176000	UDP-N-acetylglucosamine--peptide N-acetylglucosaminyltransferase [Source:UniProtKB/Swiss-Prot;Acc:O18158]	cel00514	GO:0000003;GO:0005977;GO:0006048;GO:0006112;GO:0006464;GO:0006470;GO:0006486;GO:0006493;GO:0019915;GO:0040024;GO:0005634;GO:0005634;GO:0005737;GO:0048471;GO:0048471;GO:0004722;GO:0016262;GO:0016262;GO:0016740;GO:0016757	III	-	7145816	7150590	9	3575	0.7434	2.49034e-05	0.859621	3.24376e-06	-0.0293878	0.999994	-0.116221	0.815292
MSTRG.7227	WBGene00044443	ZC21.10	3896746		NA	NA	III	+	8530077	8531135	2	514	-2.63746	2.69978e-08	-1.19578	0.0107568	0.0288478	0.999994	-1.44169	0.152443
MSTRG.10987	WBGene00009493	hrg-4	185380	Heme Responsive Gene [Source:RefSeq peptide;Acc:NP_001294019]	NA	GO:0006810;GO:0015886;GO:0015886;GO:0005886;GO:0005886;GO:0016020;GO:0016021;GO:0015232;GO:0015232;GO:0020037	IV	-	11030160	11031082	3	659	-1.42691	1.55403e-07	-0.84002	0.00363541	0.183842	0.999994	-0.586888	0.351681
MSTRG.6335	WBGene00008656	lron-5	184307	eLRR (extracellular Leucine-Rich Repeat) ONly [Source:RefSeq peptide;Acc:NP_497943]	NA	GO:0016020;GO:0016021	III	+	4623052	4626173	8	2059	1.24748	0.00881182	2.6536	4.7591e-09	-0.867549	0.999994	-1.40611	0.154348
MSTRG.18652	WBGene00009796	F46G10.1	185875		NA	GO:0051260;GO:0005515	X	-	13310227	13311812	5	696	-0.880358	2.94557e-07	-0.661781	0.000452095	0.105502	0.999994	-0.218577	0.621032
MSTRG.11570	WBGene00007873	dod-21	183134	Downstream Of DAF-16 (regulated by DAF-16) [Source:RefSeq peptide;Acc:NP_502472]	NA	GO:0008340	IV	+	12936738	12937948	3	1100	-2.37737	7.29856e-06	-1.84811	0.000362876	0.832235	0.999994	-0.529255	0.683775
MSTRG.13857	WBGene00016788	C49G7.10	183624		NA	GO:0045087	V	-	4040409	4042004	4	936	-1.02752	6.57552e-07	-0.881851	8.12731e-05	0.000121408	0.999994	-0.145667	0.798603
MSTRG.17324	WBGene00016705	C46C11.2	180736		NA	GO:0055085;GO:0016020;GO:0016021	X	+	4632360	4635783	12	1534	1.04978	1.57878e-08	0.488807	0.0363766	-0.121255	0.999994	0.560975	0.198446
MSTRG.15427	WBGene00008296	cdr-2	183779	CaDmium Responsive [Source:RefSeq peptide;Acc:NP_506114]	NA	GO:0060625;GO:1990170;GO:1990170;GO:0016020;GO:0016021	V	-	12414622	12415711	5	906	1.10926	7.01572e-08	-0.294384	0.275894	0.0834821	0.999994	1.40365	2.15249e-05
MSTRG.10896	WBGene00001157	ech-8	177905	Enoyl-CoA Hydratase [Source:RefSeq peptide;Acc:NP_501876]	cel00062;cel00071;cel00280;cel00310;cel00380;cel00650;cel01212	GO:0006631;GO:0006635;GO:0019915;GO:0055114;GO:0005777;GO:0003857;GO:0003857;GO:0016491	IV	-	10236629	10239114	8	1384	1.20884	7.64452e-10	-0.0641422	0.829077	0.153571	0.999994	1.27298	0.00010634
MSTRG.8345	WBGene00019070	F58H7.5	186552		NA	NA	IV	+	919990	920808	1	819	-2.02576	7.56726e-09	-0.831841	0.0314232	-0.0737612	0.999994	-1.19392	0.111883
MSTRG.2949	WBGene00019207	fgt-1	173525	Facilitated glucose transporter protein 1 [Source:UniProtKB/Swiss-Prot;Acc:O44827]	NA	GO:0006810;GO:0008643;GO:0015758;GO:0055085;GO:0005886;GO:0016020;GO:0016021;GO:0016323;GO:0022857;GO:0022891	II	+	1504566	1509830	9	1624	0.961189	2.51045e-10	0.302693	0.120835	0.151887	0.999994	0.658496	0.0303849
MSTRG.8191	WBGene00010661	tyr-2	176810	TYRosinase [Source:RefSeq peptide;Acc:NP_499836]	NA	GO:0008152;GO:0044237;GO:0055114;GO:0004167;GO:0016491;GO:0046872	III	+	13744222	13747287	8	2263	1.66197	4.35835e-10	0.487081	0.164724	0.129685	0.999994	1.17489	0.0287027
MSTRG.19235	WBGene00044772	T23E7.6	4363117		NA	GO:0016020;GO:0016021	X	-	17680911	17682294	2	210	-1.45552	0.00025439	-1.87231	3.75858e-07	0.433026	0.999994	0.416788	0.680494
MSTRG.18059	WBGene00045261	H29C22.1	6418827		NA	NA	X	-	9310617	9311326	2	531	-0.836522	9.55433e-07	-0.703238	0.000128069	0.0450926	0.999994	-0.133283	0.775192
MSTRG.16770	WBGene00018682	aagr-4	180400	Acid Alpha Glucosidase Relate [Source:RefSeq peptide;Acc:NP_508105]	cel00510;cel04141	GO:0005975;GO:0008152;GO:0003824;GO:0004553;GO:0016787;GO:0016798;GO:0030246	X	+	460651	466912	9	2844	1.32572	3.52999e-09	0.688893	0.0115063	0.320306	0.999994	0.636828	0.24104
MSTRG.4644	WBGene00009192	F27E5.1	185021		cel00600;cel04142	GO:0006629;GO:0005764;GO:0016787	II	+	10139590	10141400	8	1269	-0.983381	8.55204e-09	-0.261574	0.22328	0.041425	0.999994	-0.721807	0.0305064
MSTRG.15994	WBGene00007368	C06B8.2	180043		NA	NA	V	-	15476120	15478564	12	1570	2.03188	1.74727e-11	-0.0261394	0.959231	0.624714	0.999994	2.05802	6.4505e-05
MSTRG.14818	WBGene00011006	ugt-47	187570	Putative UDP-glucuronosyltransferase ugt-47 [Source:UniProtKB/Swiss-Prot;Acc:Q21706]	NA	GO:0008152;GO:0009813;GO:0052696;GO:0016020;GO:0016021;GO:0043231;GO:0008194;GO:0015020;GO:0016740;GO:0016757;GO:0016758	V	-	10096305	10098594	5	1655	0.89406	5.24086e-08	0.566328	0.00287479	0.00515622	0.999994	0.327733	0.41064
MSTRG.17298	WBGene00003963	pdi-2	180724	Protein disulfide-isomerase 2 [Source:UniProtKB/Swiss-Prot;Acc:Q17770]	cel04141	GO:0002119;GO:0009792;GO:0010171;GO:0018401;GO:0030968;GO:0040011;GO:0043412;GO:0045454;GO:0055114;GO:0080058;GO:1902175;GO:0005783;GO:0005783;GO:0005788;GO:0016222;GO:0003756;GO:0003756;GO:0003810;GO:0016853;GO:0031545	X	+	4524187	4526532	5	1762	1.02432	3.37244e-08	0.641138	0.00330617	0.0352846	0.999994	0.383181	0.39165
gene:WBGene00015969	WBGene00015969	glb-6	182780	Globin-like protein 6 [Source:UniProtKB/Swiss-Prot;Acc:Q18086]	NA	GO:0006810;GO:0015671;GO:0005344;GO:0005506;GO:0019825;GO:0019825;GO:0020037;GO:0020037;GO:0046872	V	-	5568209	5570533	9	1288	-2.92672	2.49234e-08	-1.23895	0.0172434	-0.0657947	0.999994	-1.68778	0.129283
MSTRG.13767	WBGene00018052	F35F10.1	185308		NA	GO:0006515;GO:0006516;GO:0006516;GO:0006517;GO:0005634;GO:0005737;GO:0005829;GO:0000224	V	+	3316360	3318027	8	961	-0.800229	0.000773962	-1.18901	1.40412e-07	0.240833	0.999994	0.38878	0.472228
MSTRG.7639	WBGene00004986	spp-1	176452	SaPosin-like Protein family [Source:RefSeq peptide;Acc:NP_499290]	NA	GO:0006952;GO:0007281;GO:0008340;GO:0008406;GO:0009405;GO:0035915;GO:0045087;GO:0045087;GO:0050829;GO:0050829;GO:0050830;GO:0050830;GO:0055085;GO:0046930;GO:0015267	III	-	10355118	10355668	2	502	1.1157	2.68016e-09	-0.0122477	0.968039	0.0970367	0.999994	1.12795	0.00030733
MSTRG.15058	WBGene00008105	C45B11.2	179528		NA	NA	V	+	11042817	11043855	4	843	-1.69914	6.31173e-07	-1.24304	0.000468371	0.132636	0.999994	-0.456101	0.585871
MSTRG.1315	WBGene00008542	scav-6	184107	SCAVenger receptor (CD36 family) related [Source:RefSeq peptide;Acc:NP_492081]	NA	GO:0016020;GO:0016021	I	+	7354491	7357173	12	1822	1.46684	3.38653e-10	0.384872	0.198872	0.25701	0.999994	1.08197	0.0152319
MSTRG.13135	WBGene00012788	Y43D4A.2	189851		NA	GO:0008152;GO:0016758	IV	-	16744866	16755802	3	538	1.457	4.31044e-10	-0.108004	0.756187	0.288602	0.999994	1.565	6.53131e-05
MSTRG.6681	WBGene00018343	F42A10.7	175875		NA	NA	III	-	6177915	6178686	2	673	0.308224	0.399258	-1.33565	3.81361e-06	-0.05363	0.999994	1.64388	0.000227191
MSTRG.17687	WBGene00015169	B0403.5	3565615		NA	NA	X	+	7057808	7061682	9	1856	-1.211	2.16857e-06	-0.86481	0.00109792	0.254268	0.999994	-0.346191	0.580508
MSTRG.14612	WBGene00017186	F07B7.2	179263		NA	NA	V	+	8870259	8872003	4	951	-1.80855	1.95964e-08	-0.524938	0.161071	0.017251	0.999994	-1.28361	0.0402828
MSTRG.14604	WBGene00021107	W09B7.2	189307		NA	NA	V	+	8828165	8829909	4	951	-1.80855	1.95964e-08	-0.524938	0.161071	0.017251	0.999994	-1.28361	0.0402828
gene:WBGene00001500	WBGene00001500	ftn-1	179138	Ferritin [Source:RefSeq peptide;Acc:NP_504944]	NA	GO:0006826;GO:0006879;GO:0006879;GO:0006880;GO:0008340;GO:0009792;GO:0055114;GO:0005737;GO:0004322;GO:0005506;GO:0005515;GO:0008199;GO:0016491;GO:0042802;GO:0046872	V	-	7545974	7548012	5	657	1.77782	1.96293e-05	-0.995705	0.14208	-0.280171	0.999994	2.77352	0.000646574
MSTRG.1704	WBGene00007642	C17E4.2	172766		NA	GO:0006888;GO:0070973;GO:0005789;GO:0005887	I	+	9412314	9413223	2	863	-0.771473	5.62043e-05	-0.879517	6.00294e-06	-0.0125713	0.999994	0.108043	0.837213
MSTRG.19205	NA	NA	NA	NA	NA	NA	X	-	17399785	17400624	2	222	-0.726211	0.000161948	-0.905355	2.27313e-06	0.00974132	0.999994	0.179144	0.715928
MSTRG.17961	WBGene00018724	F53A9.1	186142		NA	NA	X	+	8711528	8711959	1	432	1.23379	1.06218e-06	1.00753	0.000423953	-0.0406718	0.999994	0.226261	0.745833
MSTRG.5193	WBGene00009396	clec-65	174928	C-type LECtin [Source:RefSeq peptide;Acc:NP_496745]	NA	GO:0030246	II	+	12901325	12903335	8	1164	-0.866186	1.24147e-07	-0.335653	0.0989166	0.131163	0.999994	-0.530534	0.143236
MSTRG.4990	WBGene00012149	VF13D12L.3	174795		NA	GO:0008152;GO:0055114;GO:0016491	II	+	11705989	11713610	9	1374	0.846427	5.24086e-08	0.49955	0.00703606	0.0256135	0.999994	0.346878	0.357572
MSTRG.1746	WBGene00077525	C41G7.8	6418576		NA	GO:0016020;GO:0016021	I	-	9530816	9532831	4	474	-1.37468	3.87988e-07	-0.777918	0.00884764	0.19716	0.999994	-0.596766	0.340735
MSTRG.18622	WBGene00008925	F17H10.1	181439		NA	GO:0009792	X	+	13105241	13108543	10	1790	0.913589	1.98595e-07	0.556435	0.00883474	-0.130126	0.999994	0.357153	0.404862
MSTRG.15226	WBGene00012280	W05E10.1	179602		NA	GO:0055085;GO:0016020;GO:0016021	V	-	11689422	11691691	8	1630	1.4161	5.31138e-08	0.698517	0.0321787	-0.150213	0.999994	0.71758	0.252822
MSTRG.3944	WBGene00016003	C18H9.5	174104		NA	GO:0006820;GO:0019915;GO:0055085;GO:0055085;GO:0016020;GO:0016021;GO:0016021;GO:0022857	II	-	6692748	6695305	11	1406	-1.40071	2.99443e-06	-1.1853	0.000160298	0.0429806	0.999994	-0.21541	0.791765
MSTRG.15674	WBGene00011330	T01D3.6	179863		NA	GO:0005509	V	+	13716849	13720402	9	2882	-0.549626	0.00443112	-0.964848	1.01519e-07	0.164824	0.999994	0.415223	0.330158
MSTRG.17602	WBGene00019620	fah-1	180918	FumarylAcetoacetate Hydrolase [Source:RefSeq peptide;Acc:NP_509083]	cel00350	GO:0000003;GO:0002119;GO:0008152;GO:0009072;GO:0009792;GO:0040011;GO:0040018;GO:0003824;GO:0004334;GO:0016787	X	-	6446649	6448916	6	1448	0.905812	2.97669e-09	0.30358	0.117651	0.0739659	0.999994	0.602232	0.055712
MSTRG.13806	WBGene00019101	F59B1.10	353438		NA	NA	V	-	3644745	3647954	5	1354	-1.37406	3.14468e-06	-0.933104	0.00224916	0.307721	0.999994	-0.440953	0.527051
MSTRG.13566	WBGene00019977	fpn-1.2	187727	FerroPortiN [Source:RefSeq peptide;Acc:NP_503422]	NA	GO:0034755;GO:0016020;GO:0016021;GO:0005381	V	-	1462013	1464699	6	1628	-1.32389	2.99177e-05	-1.27249	4.36692e-05	0.376596	0.999994	-0.0514057	0.954813
MSTRG.13473	WBGene00015756	C14C6.2	178576		NA	NA	V	+	563135	564382	3	696	-0.909918	2.09875e-07	-0.35699	0.0919672	0.134712	0.999994	-0.552928	0.152443
MSTRG.10882	WBGene00001794	gta-1	177897	Probable 4-aminobutyrate aminotransferase, mitochondrial [Source:UniProtKB/Swiss-Prot;Acc:Q21217]	cel00250;cel00280;cel00410;cel00640;cel00650	GO:0009448;GO:0009450;GO:0042135;GO:0005739;GO:0005739;GO:0005759;GO:0003824;GO:0003867;GO:0003867;GO:0008483;GO:0016740;GO:0030170;GO:0030170;GO:0042802;GO:0047298	IV	+	10180660	10183959	7	1662	0.944571	1.76097e-09	0.187444	0.358685	0.101458	0.999994	0.757127	0.00895848
MSTRG.3146	WBGene00018767	F53G2.2	186185		NA	NA	II	+	2481921	2485922	6	1168	-2.36054	5.64801e-08	-1.04624	0.0237563	-0.0951258	0.999994	-1.31431	0.170065
MSTRG.18214	WBGene00011105	R07E3.4	187678		NA	GO:0006810;GO:0055085;GO:0005743;GO:0016020;GO:0016021;GO:0005215	X	-	10330596	10331873	6	1019	-1.05659	7.1414e-07	-0.673688	0.00473964	0.148475	0.999994	-0.382901	0.448789
MSTRG.7483	WBGene00003572	ncx-7	176370	Putative sodium/calcium exchanger 7 [Source:UniProtKB/Swiss-Prot;Acc:P34322]	NA	GO:0006810;GO:0006811;GO:0006814;GO:0006816;GO:0055085;GO:0016020;GO:0016021;GO:0015297	III	-	9715883	9720291	12	2201	1.19219	4.87825e-09	-0.0509632	0.870906	0.157963	0.999994	1.24315	0.00031887
MSTRG.1474	WBGene00007913	cyp-36A1	183193	Probable cytochrome P450 CYP36A1 [Source:UniProtKB/Swiss-Prot;Acc:P90771]	NA	GO:0055114;GO:0016020;GO:0016021;GO:0004497;GO:0005506;GO:0008395;GO:0016491;GO:0016705;GO:0020037;GO:0046872	I	-	8341709	8346023	8	1723	1.10414	2.13488e-07	0.69574	0.00453922	0.346756	0.999994	0.408396	0.428086
MSTRG.14530	WBGene00002021	hsp-17	186113	Heat Shock Protein [Source:RefSeq peptide;Acc:NP_001023957]	NA	NA	V	-	8384774	8385914	3	567	-0.838833	3.21298e-06	-0.696421	0.000365307	0.0421162	0.999994	-0.142412	0.769821
MSTRG.2398	WBGene00012345	W08E3.4	189290		NA	NA	I	-	13337460	13338921	6	837	-2.78169	3.23199e-08	-0.7495	0.159935	-0.144819	0.999994	-2.03219	0.0271399
MSTRG.16371	WBGene00013080	Y51A2D.13	180213		NA	GO:0016020;GO:0016021;GO:0003824	V	-	18573055	18577576	8	1684	1.24759	1.18762e-08	0.168096	0.565201	0.0621125	0.999994	1.0795	0.00622081
MSTRG.9889	WBGene00019060	F58F9.7	177386	Acyl-coenzyme A oxidase [Source:RefSeq peptide;Acc:NP_500943]	cel00071;cel00592;cel01040;cel01212;cel04146	GO:0006631;GO:0006635;GO:0008152;GO:0033539;GO:0055088;GO:0055114;GO:0005777;GO:0005777;GO:0000062;GO:0003995;GO:0003995;GO:0003997;GO:0009055;GO:0016402;GO:0016627;GO:0050660;GO:0050660;GO:0052890	IV	-	6245341	6248486	11	2069	0.918405	3.87624e-08	-0.14187	0.529843	0.113902	0.999994	1.06028	0.000119746
MSTRG.14417	WBGene00020245	T05B11.1	179151		NA	NA	V	+	7748861	7751369	5	1187	-0.513066	0.0315844	-1.17707	2.88713e-08	0.16014	0.999994	0.664004	0.148822
MSTRG.17774	WBGene00019803	PDB1.1	181016		NA	GO:0006812;GO:0010043;GO:0045087;GO:0055085;GO:0061088;GO:0071577;GO:0098655;GO:0016020;GO:0016020;GO:0016021;GO:0005385;GO:0008324	X	-	7556794	7557341	2	414	1.03993	5.64381e-09	0.194064	0.414612	0.0707144	0.999994	0.845863	0.0115298
MSTRG.14857	WBGene00003090	lys-1	179428	LYSozyme [Source:RefSeq peptide;Acc:NP_505642]	NA	GO:0005975;GO:0045087;GO:0045087;GO:0050829;GO:0050830;GO:0031410;GO:0045177	V	+	10277904	10279127	2	1030	-0.53363	0.0087961	-0.987734	1.44532e-07	0.0794487	0.999994	0.454103	0.291334
MSTRG.10940	WBGene00008485	ugt-43	184052	UDP-GlucuronosylTransferase [Source:RefSeq peptide;Acc:NP_001255488]	NA	GO:0008152;GO:0009813;GO:0052696;GO:0016020;GO:0016021;GO:0043231;GO:0015020;GO:0016740;GO:0016758	IV	+	10465043	10467240	6	1623	-0.970941	9.37819e-06	-0.634422	0.00847843	0.321808	0.999994	-0.336519	0.516509
MSTRG.13679	WBGene00001758	gst-10	178725	Glutathione S-transferase P 10 [Source:UniProtKB/Swiss-Prot;Acc:Q9N4X8]	cel00480;cel00980;cel00982	GO:0006749;GO:0006749;GO:0008340;GO:0008340;GO:0010225;GO:0010286;GO:0019915;GO:0042542;GO:0048871;GO:0055114;GO:0005575;GO:0004364;GO:0004364;GO:0004364;GO:0004364;GO:0016740	V	+	2561690	2564708	3	782	-0.790502	7.05331e-05	-0.847421	2.41721e-05	0.133198	0.999994	0.0569188	0.922745
MSTRG.15547	WBGene00001387	far-3	179785	Fatty Acid/Retinol binding protein [Source:RefSeq peptide;Acc:NP_506251]	NA	GO:0008289	V	-	12996818	12997524	2	644	1.13239	8.94776e-08	-0.432843	0.104541	0.311765	0.999994	1.56523	1.47303e-06
MSTRG.4296	WBGene00009902	drd-1	174339	dietary restriction down regulated [Source:RefSeq peptide;Acc:NP_001122612]	cel00100	GO:0006633;GO:0016126;GO:0055114;GO:0005789;GO:0016020;GO:0016021;GO:0000254;GO:0005506;GO:0016491	II	+	8388125	8389891	8	1150	1.05742	1.44109e-08	0.358709	0.131692	0.0279081	0.999994	0.698708	0.0722655
MSTRG.4940	WBGene00013387	Y62F5A.9	259465		NA	NA	II	-	11535165	11538815	4	734	-1.75747	1.48875e-06	-1.11659	0.0028642	0.0819247	0.999994	-0.640886	0.450344
MSTRG.12076	WBGene00002117	ins-34	191692	INSulin related [Source:RefSeq peptide;Acc:NP_502702]	NA	NA	IV	+	14106584	14107659	2	419	-1.21919	8.28517e-08	-0.559057	0.0368699	-0.0323213	0.999994	-0.660138	0.206085
MSTRG.14376	WBGene00020054	R13D7.2	179128		NA	NA	V	+	7409899	7411253	4	1130	-0.861712	0.000511793	-1.095	5.41273e-06	0.266799	0.999994	0.233287	0.708277
MSTRG.10628	WBGene00003958	pcp-3	177740	Prolyl Carboxy Peptidase like [Source:RefSeq peptide;Acc:NP_501598]	NA	GO:0006508;GO:0006508;GO:0045121;GO:0004185;GO:0008236;GO:0008239	IV	-	9155150	9159019	6	3361	-0.90625	1.26247e-06	-0.49853	0.0216047	0.166522	0.999994	-0.40772	0.35497
MSTRG.10047	WBGene00002274	lec-11	177420	Galectin [Source:RefSeq peptide;Acc:NP_001023191]	NA	GO:0045087;GO:0045087;GO:0005737;GO:0030246	IV	-	6588190	6590205	5	813	-0.633927	0.00189656	-0.950394	8.29912e-07	0.141282	0.999994	0.316467	0.490948
MSTRG.613	WBGene00077701	poml-3	6418581	PON (paraoxonase) and MEC-6 Like [Source:RefSeq peptide;Acc:NP_001122440]	NA	GO:0016788	I	-	4145312	4147136	5	1178	1.07112	7.51859e-06	0.924054	0.000470614	-0.149292	0.999994	0.147062	0.828243
MSTRG.16646	WBGene00012628	Y38H6C.16	189697		NA	GO:0016125;GO:0016020;GO:0016021;GO:0047750	V	-	20536485	20538143	5	646	-1.9375	3.54785e-08	-0.505488	0.211569	-0.101628	0.999994	-1.43201	0.0300271
MSTRG.9569	WBGene00015539	C06E7.2	177353		NA	NA	IV	+	5842405	5844003	2	749	1.23597	1.44511e-08	0.514228	0.0580638	0.219249	0.999994	0.721744	0.141624
MSTRG.16351	WBGene00194695	B0462.5	13218162		NA	NA	V	-	18322215	18323327	3	780	-1.44357	2.1771e-06	-0.887224	0.00614839	0.220985	0.999994	-0.556348	0.427625
MSTRG.14609	WBGene00001928	his-54	184117	Histone H2B 2 [Source:RefSeq peptide;Acc:NP_505279]	NA	GO:0000003;GO:0002119;GO:0006334;GO:0009792;GO:0040011;GO:0000786;GO:0000788;GO:0005634;GO:0005694;GO:0005811;GO:0035267;GO:0003677;GO:0003677;GO:0046982	V	-	8853006	8853431	1	426	2.91175	6.53892e-10	0.692832	0.380251	-0.00455694	0.999994	2.21892	0.0700224
MSTRG.12955	WBGene00013101	Y51H4A.5	190146		NA	GO:0006629;GO:0016787	IV	-	16522526	16526132	6	1057	1.72932	0.000384451	1.89036	1.59541e-05	0.521771	0.999994	-0.161037	0.913586
MSTRG.15796	WBGene00006775	unc-39	191623		NA	GO:0001764;GO:0002119;GO:0007411;GO:0008078;GO:0009792;GO:0016477;GO:0018991;GO:0018991;GO:0030334;GO:0040011;GO:0040011;GO:0005634;GO:0005634;GO:0003677;GO:0005515	V	+	14373389	14375887	4	1096	1.70652	0.000120725	1.97909	4.42295e-05	-0.456426	0.999994	-0.272573	0.831192
MSTRG.5793	WBGene00022329	fbxa-79	190760	F-box A protein [Source:RefSeq peptide;Acc:NP_497378]	NA	NA	III	-	1305755	1308294	3	997	-1.01909	4.44687e-06	-0.815796	0.000671725	-0.00483409	0.999994	-0.203293	0.728652
MSTRG.17184	WBGene00015357	C02F12.8	180659		NA	GO:0005515	X	-	3690167	3693238	7	2232	1.03359	3.47724e-07	0.652591	0.00703606	0.016125	0.999994	0.380996	0.443145
MSTRG.16906	WBGene00016486	fbxa-170	183273	F-box A protein [Source:RefSeq peptide;Acc:NP_508309]	NA	NA	X	-	1676205	1678107	4	1525	0.907563	1.23534e-07	0.385176	0.0722072	-0.0436885	0.999994	0.522387	0.188487
MSTRG.16840	WBGene00023069	rncs-1	NA		NA	NA	X	+	1011501	1012347	2	802	0.952062	3.55207e-07	0.289875	0.220211	-0.119522	0.999994	0.662187	0.0917047
MSTRG.8458	WBGene00019538	K08D12.4	187157		NA	NA	IV	+	1707297	1708534	3	387	-1.76699	1.33985e-05	-1.5338	0.000284598	0.0250768	0.999994	-0.233195	0.836649
MSTRG.10487	NA	NA	NA	NA	NA	NA	IV	-	8449458	8451752	6	1448	0.876857	7.20084e-08	0.404142	0.0422363	0.0490518	0.999994	0.472715	0.211678
MSTRG.16369	WBGene00013079	ttr-26	180211	TransThyretin-Related family domain [Source:RefSeq peptide;Acc:NP_507630]	NA	GO:0005615	V	-	18558758	18560305	3	573	-0.732967	0.000663031	-0.937364	8.59969e-06	0.273197	0.999994	0.204397	0.703182
MSTRG.10199	WBGene00015532	C06E4.3	182326		NA	NA	IV	+	7260885	7262028	3	875	2.48606	1.80504e-09	0.477181	0.384397	0.636375	0.999994	2.00888	0.0100697
MSTRG.13390	WBGene00010960	atp-6	2565704	ATP synthase subunit a [Source:UniProtKB/Swiss-Prot;Acc:P24888]	cel00190	NA	MtDNA	+	2634	3235	1	602	0.633689	0.00582567	-0.423817	0.0980884	-0.236383	0.999994	1.05751	0.00364282
MSTRG.4104	WBGene00018393	msra-1	185709	Methionine Sulfoxide Reductase A [Source:RefSeq peptide;Acc:NP_495540]	NA	GO:0006979;GO:0030091;GO:0055114;GO:0055114;GO:0008113;GO:0008113;GO:0016671;GO:0033744	II	-	7363216	7364040	2	692	0.848182	2.16537e-06	0.104366	0.668508	-0.146037	0.999994	0.743815	0.0304958
MSTRG.15061	WBGene00000981	dhs-18	179529	DeHydrogenases, Short chain [Source:RefSeq peptide;Acc:NP_505812]	NA	NA	V	-	11045696	11046833	3	950	0.961416	8.66891e-07	-0.106381	0.697312	-0.0147128	0.999994	1.0678	0.00140439
MSTRG.2341	WBGene00008565	acox-2	173163	Acyl-coenzyme A oxidase [Source:RefSeq peptide;Acc:NP_493262]	cel00071;cel00592;cel01040;cel01212;cel04146	GO:0006631;GO:0006635;GO:0008152;GO:0019915;GO:0033539;GO:0055088;GO:0055114;GO:1904070;GO:0005777;GO:0005777;GO:0000062;GO:0003995;GO:0003995;GO:0003997;GO:0009055;GO:0016627;GO:0050660;GO:0050660;GO:0052890	I	+	12942280	12946585	7	2069	1.14853	1.34911e-08	0.388555	0.128722	0.18027	0.999994	0.759977	0.0722655
MSTRG.7663	WBGene00008425	D2045.8	176468		NA	GO:0000003;GO:0051260;GO:0005515	III	+	10482327	10483927	5	820	1.6153	1.491e-08	-0.181007	0.661487	0.274396	0.999994	1.79631	0.00021884
MSTRG.11139	WBGene00011124	sdz-27	178027	SKN-1 Dependent Zygotic transcript [Source:RefSeq peptide;Acc:NP_502099]	NA	GO:0007369;GO:0043652;GO:0016020;GO:0016021	IV	+	11187013	11188270	3	726	-0.59505	0.00180542	-0.860734	2.80174e-06	0.0274985	0.999994	0.265684	0.54154
MSTRG.6545	WBGene00018966	F56D2.5	186378		NA	GO:0000209;GO:0007165;GO:0016567;GO:0032436;GO:0042787;GO:0045087;GO:0000151;GO:0005634;GO:0005737;GO:0004842;GO:0031624;GO:0046872;GO:0061630	III	-	5578423	5581220	8	1643	-0.964776	8.51406e-06	-0.77514	0.000828739	0.079704	0.999994	-0.189635	0.739125
MSTRG.14561	WBGene00001881	his-7	191669	Histone H2A [Source:UniProtKB/Swiss-Prot;Acc:P09588]	NA	GO:0000003;GO:0002119;GO:0009792;GO:0040011;GO:0000786;GO:0005634;GO:0003677;GO:0046982	V	+	8533379	8533762	1	384	2.17328	1.24869e-08	0.439646	0.451802	-0.0290083	0.999994	1.73363	0.0400083
MSTRG.17561	WBGene00003778	nnt-1	180884	Nicotinamide Nucleotide Transhydrogenase [Source:RefSeq peptide;Acc:NP_509028]	cel00760	GO:0006740;GO:0010467;GO:0015992;GO:0015992;GO:0055114;GO:0005739;GO:0005743;GO:0016020;GO:0016021;GO:0008746;GO:0008750;GO:0008750;GO:0050661;GO:0050661;GO:0051287	X	+	6122315	6127541	18	3224	1.26019	2.33511e-05	1.16945	0.000305332	-0.123534	0.999994	0.0907347	0.922472
MSTRG.5194	WBGene00009397	clec-66	174929	C-type LECtin [Source:RefSeq peptide;Acc:NP_496746]	NA	GO:0045087;GO:0030246	II	+	12904400	12906607	6	1266	-0.777564	1.43268e-05	-0.556376	0.00532547	0.231124	0.999994	-0.221188	0.624537
MSTRG.10892	WBGene00000698	col-124	177901	COLlagen [Source:RefSeq peptide;Acc:NP_501867]	NA	GO:0005581;GO:0016020;GO:0016021;GO:0042302	IV	+	10216450	10217485	2	986	-0.822346	2.2368e-05	-0.72786	0.000491732	0.15095	0.999994	-0.0944865	0.864776
MSTRG.10215	WBGene00020446	T12B3.3	177509		NA	GO:0006629;GO:0016020;GO:0016021;GO:0008081;GO:0008889	IV	+	7375172	7376638	4	1170	0.914794	3.12925e-08	0.347823	0.0911529	0.118068	0.999994	0.56697	0.115466
MSTRG.5649	WBGene00021063	sbds-1	175218	Ribosome maturation protein SBDS [Source:UniProtKB/Swiss-Prot;Acc:Q23202]	cel03008	GO:0006364;GO:0008340;GO:0042254;GO:0042256;GO:0005634;GO:0005634;GO:0005654;GO:0005730;GO:0005737;GO:0005737;GO:0005819;GO:0005856;GO:0003723	III	-	636480	638419	4	1005	-0.645565	0.000129586	-0.702825	4.50979e-05	0.0593785	0.999994	0.0572599	0.908392
MSTRG.15721	WBGene00011190	swt-6	187765	SWEET sugar transporter family [Source:RefSeq peptide;Acc:NP_506464]	NA	GO:0006810;GO:0008643;GO:0008643;GO:0008643;GO:0034219;GO:0005886;GO:0016020;GO:0016021;GO:0016021;GO:0051119	V	+	13954356	13956378	5	956	-1.17484	1.08691e-06	-0.740032	0.0074175	0.0679375	0.999994	-0.434809	0.445326
MSTRG.15611	WBGene00009980	F53F1.2	179821		NA	GO:0002119;GO:0040011;GO:0055114;GO:0016491	V	+	13406916	13408185	5	1035	0.678662	9.34389e-06	0.567051	0.000806935	-0.0183139	0.999994	0.111611	0.792643
MSTRG.14733	WBGene00001909	his-35	179339	Histone H2A [Source:RefSeq peptide;Acc:NP_505463]	NA	GO:0006342;GO:0009792;GO:0000786;GO:0000790;GO:0005634;GO:0005694;GO:0003677;GO:0003677;GO:0046982	V	-	9544651	9545288	2	506	-0.763263	1.66159e-06	-0.448727	0.0149263	0.100096	0.999994	-0.314536	0.404457
MSTRG.15239	WBGene00011437	T04F3.2	179609		NA	GO:0007165;GO:0005578;GO:0005509	V	+	11757668	11758592	4	783	-1.69825	1.5759e-06	-1.02044	0.00698064	0.0297896	0.999994	-0.677805	0.407169
MSTRG.221	WBGene00022142	Y71G12B.2	190596		NA	NA	I	+	1816150	1818509	5	979	-2.01363	1.09378e-05	-1.03547	0.0250512	0.452942	0.999994	-0.978162	0.33209
MSTRG.18579	WBGene00004007	pgp-13	184845	P-GlycoProtein related [Source:RefSeq peptide;Acc:NP_510127]	cel02010	GO:0006810;GO:0055085;GO:0055085;GO:0016020;GO:0016021;GO:0016021;GO:0000166;GO:0005524;GO:0016887;GO:0042626;GO:0042626	X	+	12738996	12744375	15	4086	1.7137	1.13726e-06	0.982187	0.0255703	-0.263171	0.999994	0.731515	0.404862
MSTRG.580	WBGene00001430	fkb-5	171974	Peptidyl-prolyl cis-trans isomerase [Source:RefSeq peptide;Acc:NP_491258]	NA	GO:0000413;GO:0006457;GO:0061077;GO:0005789;GO:0003755;GO:0003755;GO:0005528;GO:0016853	I	-	3898046	3899345	3	925	0.946297	2.19704e-07	0.190979	0.432763	-0.0500594	0.999994	0.755318	0.0402828
gene:WBGene00011993	WBGene00011993	T24D5.5	188853		NA	NA	X	-	12598031	12599297	5	966	2.04885	1.71813e-05	1.39759	0.00256041	1.00957	0.999994	0.65126	0.56411
MSTRG.14694	WBGene00023485	ttr-49	3564895	TransThyretin-Related family domain [Source:RefSeq peptide;Acc:NP_001023761]	NA	GO:0005615	V	-	9355505	9356515	2	662	1.12369	9.77933e-07	0.0921228	0.788658	-0.127928	0.999994	1.03157	0.0188705
MSTRG.12662	WBGene00000708	col-135	3565413	COLlagen [Source:RefSeq peptide;Acc:NP_001255858]	NA	GO:0005581	IV	-	15129662	15131786	3	1792	1.07194	2.33639e-06	-0.15446	0.624283	-0.0355741	0.999994	1.2264	0.00207973
MSTRG.2943	WBGene00021791	Y51H7C.13	190180		NA	NA	II	-	1463266	1467367	7	1155	2.45393	1.63577e-08	0.858522	0.110524	0.689625	0.999994	1.59541	0.0973531
MSTRG.13665	WBGene00017499	pud-1.1	178714	Protein Up-regulated in Daf-2(gf) [Source:RefSeq peptide;Acc:NP_503641]	NA	NA	V	+	2330429	2330930	2	456	0.296701	0.227114	-0.986706	5.48477e-07	0.208779	0.999994	1.28341	1.77398e-05
MSTRG.13660	WBGene00021236	pud-1.2	178714	Protein Up-regulated in Daf-2(gf) [Source:RefSeq peptide;Acc:NP_503641]	NA	NA	V	-	2322038	2322566	2	483	0.294659	0.231301	-0.988424	5.33707e-07	0.209551	0.999994	1.28308	1.80007e-05
MSTRG.16146	WBGene00011850	T20B3.1	180126		cel04146	GO:0016746	V	+	16815567	16820715	14	1980	1.15095	1.36581e-06	0.751753	0.00798685	-0.0349993	0.999994	0.399201	0.500516
MSTRG.17311	WBGene00000133	amt-1	180729	Putative ammonium transporter 1 [Source:UniProtKB/Swiss-Prot;Acc:P54145]	NA	GO:0006810;GO:0015695;GO:0015696;GO:0019740;GO:0072488;GO:0072488;GO:0005887;GO:0016020;GO:0016021;GO:0008519;GO:0008519	X	+	4571448	4573914	9	1728	-0.907057	0.000735676	-1.13	4.35826e-05	-0.217515	0.999994	0.222941	0.750599
MSTRG.13700	WBGene00016052	dod-3	178737	Downstream Of DAF-16 (regulated by DAF-16) [Source:RefSeq peptide;Acc:NP_503742]	NA	GO:0008340;GO:0016020;GO:0016021	V	-	2730510	2731097	2	531	1.31058	7.72251e-08	0.53114	0.0795963	0.131841	0.999994	0.779443	0.156592
MSTRG.532	NA	NA	NA	NA	NA	NA	I	-	3666507	3671702	12	2662	1.07627	1.74382e-08	0.265299	0.283211	0.153884	0.999994	0.810976	0.0308032
MSTRG.11590	WBGene00008032	C39E9.8	178255		NA	NA	IV	+	13079480	13082686	5	946	-0.339094	0.0934981	-0.905743	1.46334e-07	0.0601516	0.999994	0.566649	0.117021
MSTRG.17271	WBGene00017471	F14H12.3	180709		NA	NA	X	+	4344251	4345650	6	883	-1.23545	7.66695e-07	-0.190022	0.557052	0.0783841	0.999994	-1.04543	0.0281728
MSTRG.13990	WBGene00017469	F14F9.6	184486		NA	GO:0016020;GO:0016021	V	-	5146179	5150464	3	540	2.04133	1.14732e-06	1.32071	0.0118107	-0.181622	0.999994	0.720616	0.507552
MSTRG.15773	WBGene00010513	K02E11.4	186895		NA	NA	V	-	14247524	14248075	3	402	-0.886074	0.00198187	-1.24439	6.05673e-06	0.265039	0.999994	0.358319	0.592975
MSTRG.6450	NA	NA	NA	NA	NA	NA	III	-	5083008	5085289	7	1244	-0.947313	0.000427042	-1.11818	3.016e-05	0.132228	0.999994	0.170864	0.811284
MSTRG.18441	WBGene00010066	F54F7.6	186254		NA	GO:0016020;GO:0016021	X	+	11865542	11866827	4	1027	0.911094	3.2411e-06	0.604224	0.00871487	-0.0967912	0.999994	0.306869	0.532724
MSTRG.11028	WBGene00012013	ugt-54	188885	UDP-GlucuronosylTransferase [Source:RefSeq peptide;Acc:NP_501996]	NA	GO:0008152;GO:0009813;GO:0052696;GO:0016020;GO:0016021;GO:0043231;GO:0008194;GO:0016740;GO:0016758	IV	+	10761640	10764424	10	1744	1.7918	2.67767e-09	-0.228738	0.583931	0.790253	0.999994	2.02054	4.82611e-05
MSTRG.1288	WBGene00000963	dhp-1	172464	Dihydropyrimidinase 1 [Source:UniProtKB/Swiss-Prot;Acc:Q21773]	NA	GO:0006208;GO:0046113;GO:0005634;GO:0005634;GO:0005737;GO:0004157;GO:0004157;GO:0016787;GO:0016810;GO:0016812;GO:0046872	I	-	7238996	7243763	9	1568	-0.862733	8.02588e-06	-0.620896	0.00357991	0.0856277	0.999994	-0.241836	0.621687
MSTRG.18868	WBGene00012445	Y16B4A.2	181572	Carboxypeptidase [Source:RefSeq peptide;Acc:NP_510452]	cel04142	GO:0006508;GO:0051603;GO:0045121;GO:0004180;GO:0004185;GO:0004185;GO:0008233;GO:0016787	X	-	14761907	14771851	35	6642	1.27309	1.92826e-07	0.552335	0.0631059	0.0678127	0.999994	0.72075	0.195137
MSTRG.17552	WBGene00016658	C45B2.1	180878		NA	NA	X	+	6086124	6086569	2	393	-0.687913	0.00185154	-0.962486	7.86442e-06	0.0380937	0.999994	0.274574	0.595964
MSTRG.716	WBGene00016650	C44E4.1	172068	UBR E3 ubiquitin ligase homolog [Source:RefSeq peptide;Acc:NP_491407]	NA	GO:0006260;GO:0008270;GO:0016874	I	-	4610145	4614112	6	2671	0.477434	0.0137821	0.895819	1.02397e-06	-0.198149	0.999994	-0.418385	0.320794
MSTRG.13664	WBGene00017490	pud-2.1	178710	Protein Up-regulated in Daf-2(gf) [Source:RefSeq peptide;Acc:NP_503640]	NA	NA	V	-	2329444	2329954	2	465	0.382642	0.128095	-0.966861	6.95033e-06	0.160546	0.999994	1.3495	2.76537e-05
MSTRG.13661	WBGene00017500	pud-2.2	178713	Protein Up-regulated in Daf-2(gf) [Source:RefSeq peptide;Acc:NP_503640]	NA	NA	V	+	2323014	2323524	2	465	0.382866	0.12795	-0.965672	7.14216e-06	0.159817	0.999994	1.34854	2.79916e-05
MSTRG.3053	WBGene00000864	cya-2	186646	CYclin A [Source:RefSeq peptide;Acc:NP_494154]	NA	GO:0009792	II	-	2022673	2023614	4	755	-1.58274	3.14468e-06	-0.838615	0.0195511	0.111348	0.999994	-0.744127	0.336028
MSTRG.16909	NA	NA	NA	NA	NA	NA	X	.	1713608	1713925	1	318	-0.767143	0.00189209	-1.05456	1.85012e-05	-0.0937454	0.999994	0.287415	0.634222
MSTRG.10752	WBGene00002090	ins-7	191688	Probable insulin-like peptide beta-type 4 [Source:UniProtKB/Swiss-Prot;Acc:Q23430]	cel04212;cel04213	GO:0008340;GO:0008355;GO:0005576;GO:0016020;GO:0016021;GO:0005179	IV	-	9682011	9682421	2	370	-0.712923	0.0246013	-1.43706	4.27535e-07	0.29868	0.999994	0.724139	0.269519
MSTRG.12167	WBGene00010086	F55B11.4	178384		NA	GO:0019915	IV	-	14429573	14430920	4	551	-0.90339	1.49962e-06	-0.512868	0.0194924	0.0510311	0.999994	-0.390522	0.372689
MSTRG.14340	WBGene00001399	fat-7	179100	Delta(9)-fatty-acid desaturase fat-7 [Source:UniProtKB/Swiss-Prot;Acc:G5EGH6]	cel01040;cel01212;cel04212	GO:0000003;GO:0002119;GO:0006629;GO:0006631;GO:0006633;GO:0006633;GO:0006636;GO:0006898;GO:0007275;GO:0008340;GO:0009792;GO:0018991;GO:0019915;GO:0040011;GO:0040018;GO:0042759;GO:0055114;GO:0005789;GO:0016020;GO:0016021;GO:0004768;GO:0005506;GO:0016491;GO:0016717	V	-	7151356	7153146	5	1123	0.939807	8.28517e-08	0.120578	0.611166	0.0699971	0.999994	0.819229	0.0116935
MSTRG.4478	WBGene00001761	gst-13	188915	Glutathione S-Transferase [Source:RefSeq peptide;Acc:NP_495967]	NA	GO:0045087;GO:0016740	II	+	9231497	9232341	3	737	0.94881	1.47769e-07	0.0235416	0.934001	0.0610076	0.999994	0.925269	0.00379281
MSTRG.8267	WBGene00001666	gpa-4	176865	Guanine nucleotide-binding protein alpha-4 subunit [Source:UniProtKB/Swiss-Prot;Acc:Q9BIG5]	NA	GO:0007165;GO:0007186;GO:0007188;GO:0007188;GO:0005834;GO:0005929;GO:0097730;GO:0000166;GO:0001664;GO:0003924;GO:0003924;GO:0004871;GO:0004871;GO:0005525;GO:0019001;GO:0031683;GO:0031683;GO:0046872	IV	+	401695	405346	7	1982	-1.33913	5.88631e-06	-0.680607	0.0362363	0.201294	0.999994	-0.658526	0.327411
MSTRG.303	WBGene00219275	Y39G10AR.32	13179495		NA	NA	I	-	2322025	2322596	3	486	0.81938	1.48136e-05	-0.311512	0.189653	0.0526967	0.999994	1.13089	0.000202768
MSTRG.17341	WBGene00004438	rpl-25.1	180748	60S ribosomal protein L23a 1 [Source:UniProtKB/Swiss-Prot;Acc:P48162]	cel03010	GO:0000003;GO:0000027;GO:0002119;GO:0006412;GO:0006412;GO:0009792;GO:0040018;GO:0040035;GO:0005622;GO:0005840;GO:0022625;GO:0030529;GO:0000166;GO:0003723;GO:0003735;GO:0003735;GO:0019843	X	+	4715178	4715801	3	499	-0.739973	1.43386e-05	-0.543758	0.0045673	0.146726	0.999994	-0.196215	0.655887
MSTRG.2564	WBGene00001156	ech-7	173300	Enoyl-CoA Hydratase [Source:RefSeq peptide;Acc:NP_740932]	cel00062;cel00071;cel00280;cel00310;cel00380;cel00410;cel00640;cel00650;cel01200;cel01212	GO:0006635;GO:0008152;GO:0005739;GO:0003824;GO:0004300	I	-	14367579	14369773	3	811	-0.758077	2.50336e-06	-0.467701	0.0122359	0.0277067	0.999994	-0.290376	0.450982
MSTRG.3423	WBGene00206414	F31D5.7	13184583		NA	NA	II	+	4211425	4213335	5	846	-1.44057	5.0698e-07	-0.240543	0.480934	-0.0227723	0.999994	-1.20002	0.0204449
MSTRG.13752	WBGene00018060	arrd-18	178763	ARRestin Domain protein [Source:RefSeq peptide;Acc:NP_503916]	NA	GO:0007165	V	-	3310124	3312117	5	1506	-0.834329	0.00345919	-1.21005	7.919e-06	0.313558	0.999994	0.37572	0.566956
MSTRG.12309	WBGene00013329	Y57G11C.40	3564799		NA	NA	IV	-	14703200	14704237	3	587	-1.05511	0.000507558	-1.2111	5.15928e-05	0.149357	0.999994	0.155991	0.84976
MSTRG.5715	WBGene00020456	fbxa-60	188448	F-box A protein [Source:RefSeq peptide;Acc:NP_497300]	NA	GO:0045087	III	-	944780	946292	3	1169	-0.825268	2.4978e-05	-0.688414	0.00124236	0.0672865	0.999994	-0.136853	0.795642
MSTRG.3545	WBGene00001754	gst-6	173841	Probable glutathione S-transferase 6 [Source:UniProtKB/Swiss-Prot;Acc:P91252]	cel00480;cel00980;cel00982	GO:0045087;GO:0005575;GO:0004364;GO:0016740	II	+	4879885	4881110	2	777	-0.849256	0.000554773	-1.00917	4.50979e-05	0.0892314	0.999994	0.159913	0.804641
MSTRG.16088	WBGene00004809	skr-3	180081	SKp1 Related (ubiquitin ligase complex component) [Source:RefSeq peptide;Acc:NP_507059]	cel04120;cel04141;cel04310;cel04350	GO:0006511;GO:0045087;GO:0045087;GO:0050829;GO:0016874	V	+	16121824	16122641	3	701	-0.698081	0.000169599	-0.733916	0.000137458	0.0350263	0.999994	0.0358352	0.947815
MSTRG.18490	WBGene00044132	C23H4.8	3565519		NA	GO:0016020;GO:0016021	X	+	12217243	12219312	5	852	1.65333	1.54362e-06	0.988655	0.0176933	0.0113482	0.999994	0.664671	0.437358
MSTRG.17910	WBGene00018885	drd-5	186315	dietary restriction down regulated [Source:RefSeq peptide;Acc:NP_509415]	NA	GO:0055114;GO:0016020;GO:0016021	X	-	8344700	8346359	7	1189	1.04478	5.38635e-07	0.322808	0.222229	-0.0486023	0.999994	0.721977	0.109629
MSTRG.18278	WBGene00011460	ttr-14	181272	TransThyretin-Related family domain [Source:RefSeq peptide;Acc:NP_509801]	NA	GO:0000003;GO:0002119;GO:0006898;GO:0008406;GO:0016477;GO:0005615	X	+	10787507	10789690	9	1401	-0.846387	1.16758e-05	-0.622208	0.00331409	0.0142302	0.999994	-0.224178	0.650092
MSTRG.5187	WBGene00012910	Y46G5A.20	174915		NA	GO:0005515	II	+	12811037	12811931	2	529	-0.9412	0.000956003	-1.13982	5.483e-05	0.349596	0.999994	0.198623	0.785881
MSTRG.8908	WBGene00019541	K08F11.1	187169		NA	NA	IV	+	4725146	4725313	1	168	-1.75087	8.41466e-05	-1.45852	0.000755852	0.252075	0.999994	-0.292352	0.800821
MSTRG.13516	WBGene00019975	flp-34	178606	FMRF-Like Peptide [Source:RefSeq peptide;Acc:NP_503365]	NA	NA	V	-	1027904	1031652	5	628	1.64229	6.77763e-07	0.238978	0.614136	-0.107859	0.999994	1.40331	0.0357581
MSTRG.16328	WBGene00012564	fbxa-107	189628	F-box A protein [Source:RefSeq peptide;Acc:NP_507536]	NA	NA	V	+	18123977	18125245	4	1033	-0.727364	6.20349e-05	-0.647294	0.000785143	0.0644199	0.999994	-0.0800698	0.878564
MSTRG.3082	WBGene00017207	fbxb-6	184141	F-box B protein [Source:RefSeq peptide;Acc:NP_494170]	NA	NA	II	+	2064462	2065870	3	1287	-1.42026	1.14464e-06	-0.42672	0.196873	0.0319249	0.999994	-0.993539	0.092363
MSTRG.12088	WBGene00011019	R05A10.2	187594		NA	NA	IV	+	14177225	14178941	3	667	-1.0074	0.000150693	-0.995136	0.00028605	0.097365	0.999994	-0.0122626	0.98864
MSTRG.18613	WBGene00008694	F11C1.5	181431		NA	GO:0005524;GO:0016887	X	+	12991489	12999638	28	5492	0.81304	8.39509e-07	0.425341	0.035883	0.0723758	0.999994	0.387698	0.330766
MSTRG.3159	WBGene00045457	F33H12.7	6418627		NA	NA	II	-	2586077	2586911	2	590	-0.907744	0.00308459	-1.33928	1.22678e-05	0.123515	0.999994	0.431539	0.536772
MSTRG.16651	WBGene00012634	Y38H6C.23	3565171		NA	NA	V	-	20555720	20556238	2	459	1.42803	2.35981e-05	1.20078	0.00215079	-0.211654	0.999994	0.227256	0.807081
MSTRG.18858	WBGene00007347	C05G5.1	182275		NA	GO:0055085;GO:0005886;GO:0016020;GO:0016021	X	-	14734446	14740088	10	1711	-1.02622	5.72316e-06	-0.659662	0.00946956	-3.59578e-06	0.999994	-0.366559	0.499215
MSTRG.17165	WBGene00015716	sox-4	182547	SOX (mammalian SRY box) family [Source:RefSeq peptide;Acc:NP_508604]	NA	GO:0045087;GO:0005634;GO:0003677	X	-	3505440	3506391	3	827	-1.01575	2.0455e-05	-0.770191	0.0031108	0.0695972	0.999994	-0.245557	0.690334
MSTRG.8242	WBGene00019819	R02D3.1	176842		cel00310	GO:0008340;GO:0055114;GO:0016491	IV	+	245121	251924	11	3087	0.652981	0.000258807	0.695513	0.000279267	0.0740123	0.999994	-0.0425317	0.937831
MSTRG.15880	WBGene00012293	W06A7.4	189232		NA	GO:0016020;GO:0016021	V	+	14824664	14829533	7	1277	1.21882	3.93255e-08	0.202654	0.497753	0.199092	0.999994	1.01616	0.0162304
MSTRG.13699	WBGene00020954	W02G9.4	178731		NA	NA	V	+	2666866	2670229	5	970	-0.785609	1.94721e-05	-0.608375	0.00273832	0.0173478	0.999994	-0.177234	0.711394
MSTRG.18446	WBGene00045252	Y62H9A.15	6418872		NA	NA	X	-	11909415	11910141	2	543	-1.36107	1.14458e-05	-0.924814	0.00589858	0.0314984	0.999994	-0.436252	0.557362
MSTRG.6093	WBGene00004976	spe-41	175446	TRP homologous cation channel protein; TRP-3 channel protein; Uncharacterized protein [Source:UniProtKB/TrEMBL;Acc:G5EF09]	NA	GO:0006816;GO:0006816;GO:0006828;GO:0006874;GO:0007338;GO:0051480;GO:0070588;GO:0005887;GO:0016020;GO:0016021;GO:0031260;GO:0031410;GO:0005262;GO:0015279;GO:0015279	III	-	3439011	3444207	15	2676	-1.32702	3.5343e-07	-0.245084	0.466457	-0.0489603	0.999994	-1.08194	0.0334387
MSTRG.16107	WBGene00007835	oac-7	180096	O-ACyltransferase homolog [Source:RefSeq peptide;Acc:NP_507120]	NA	GO:0016020;GO:0016021;GO:0016740;GO:0016746;GO:0016747	V	+	16309805	16314752	11	2233	-1.47336	0.000311758	-1.09092	0.00584793	0.592533	0.999994	-0.38244	0.697353
MSTRG.17589	WBGene00015381	C03B1.13	180910		NA	GO:0055085;GO:0016020;GO:0016021;GO:0022857	X	-	6335275	6338035	11	1588	1.46552	1.39429e-07	0.400558	0.27082	0.0983268	0.999994	1.06497	0.0657246
MSTRG.18556	WBGene00011564	ugt-50	181413	Putative UDP-glucuronosyltransferase ugt-50 [Source:UniProtKB/Swiss-Prot;Acc:Q22295]	cel00040;cel00053;cel00830;cel00860;cel00980;cel00982;cel00983	GO:0008152;GO:0009813;GO:0052696;GO:0016020;GO:0016021;GO:0043231;GO:0015020;GO:0015020;GO:0016740;GO:0016757;GO:0016758	X	+	12691610	12695657	11	1797	1.04046	1.47769e-07	0.116693	0.671833	0.0905463	0.999994	0.923762	0.0134911
MSTRG.2705	WBGene00001193	egl-26	173392		NA	GO:0000003;GO:0000902;GO:0002119;GO:0009792;GO:0018991;GO:0030163;GO:0040025;GO:0040025;GO:0016324	II	+	69660	71279	4	1298	0.916643	1.66597e-06	0.514242	0.0250512	0.118239	0.999994	0.402401	0.38182
MSTRG.3153	WBGene00018223	bath-13	185510	BTB and MATH domain containing [Source:RefSeq peptide;Acc:NP_494287]	NA	NA	II	-	2520965	2522044	5	906	-1.62954	0.000383371	-1.67813	0.000203681	0.168607	0.999994	0.0485878	0.973935
gene:WBGene00008952	WBGene00008952	F19C6.3	184675		NA	GO:0005509	X	-	10005876	10008755	10	1290	-2.15349	1.36284e-05	-1.11888	0.0212171	0.219739	0.999994	-1.03461	0.342349
MSTRG.2771	WBGene00016080	C24H12.11	NA		NA	NA	II	-	427603	429152	6	1179	-1.41562	2.26049e-05	0.363459	0.338931	-0.0790854	0.999994	-1.77908	0.000877796
MSTRG.6809	WBGene00017905	F28F5.6	259515		NA	NA	III	-	6817244	6819374	3	634	-1.12211	1.31993e-06	-0.359397	0.190524	0.036167	0.999994	-0.762711	0.113326
MSTRG.16180	WBGene00004811	skr-5	180148	SKp1 Related (ubiquitin ligase complex component) [Source:RefSeq peptide;Acc:NP_507393]	cel04120;cel04141;cel04310;cel04350	GO:0006511;GO:0016874	V	+	17347906	17348712	3	604	-1.8005	1.12195e-05	-1.29579	0.00442369	-0.247713	0.999994	-0.504712	0.631831
transcript:W03F8.2	WBGene00020992	W03F8.2	NA		NA	NA	IV	+	5190444	5192546	7	1664	2.41807	1.53624e-08	0.300367	0.612515	0.775928	0.999994	2.1177	0.00990308
MSTRG.8116	WBGene00009953	F53A2.9	186140		NA	NA	III	-	13356823	13359277	6	1278	-0.708244	0.00767614	-1.0778	9.98283e-06	0.255384	0.999994	0.369558	0.531372
gene:WBGene00016130	WBGene00016130	C26B2.8	182930		NA	NA	IV	+	8014149	8015637	8	1101	-2.20938	1.19811e-05	-0.835032	0.0942509	0.229596	0.999994	-1.37435	0.191811
MSTRG.16871	WBGene00017667	ttr-37	184782	TransThyretin-Related family domain [Source:RefSeq peptide;Acc:NP_508245]	NA	GO:0043652;GO:0005615	X	-	1335363	1336915	3	561	1.17031	2.08082e-07	0.388775	0.178292	0.109783	0.999994	0.781534	0.109629
MSTRG.8806	WBGene00019932	R07C12.2	NA		NA	NA	IV	+	4148141	4150055	7	1113	-1.08959	1.69072e-06	-0.309675	0.255883	0.043127	0.999994	-0.779919	0.0957275
MSTRG.17823	WBGene00019846	gpx-7	187542	Glutathione peroxidase [Source:RefSeq peptide;Acc:NP_001123172]	cel00480;cel00590	GO:0006979;GO:0055114;GO:0098869;GO:0004601;GO:0004602;GO:0016491	X	-	7798953	7799780	4	680	1.46228	3.28909e-07	0.472074	0.209781	0.0218194	0.999994	0.990208	0.117021
MSTRG.16605	WBGene00013762	Y113G7B.12	190975		NA	NA	V	-	20208684	20212451	4	3156	1.05448	9.52591e-07	0.198632	0.493604	-0.0366789	0.999994	0.855851	0.0522592
MSTRG.9964	WBGene00022252	Y73B6BL.31	177408		NA	GO:0016020;GO:0016021	IV	+	6442287	6446552	8	1529	0.909442	1.36914e-06	-0.158617	0.528328	0.102298	0.999994	1.06806	0.000690904
gene:WBGene00011836	WBGene00011836	mam-4	179558	MAM (Meprin, A5-protein, PTPmu) domain protein [Source:RefSeq peptide;Acc:NP_505857]	NA	GO:0000003	V	+	11248146	11250866	7	2124	-1.9543	2.44337e-05	-0.705182	0.122324	0.2881	0.999994	-1.24912	0.191811
MSTRG.8917	WBGene00021204	fbxb-77	189469	F-box B protein [Source:RefSeq peptide;Acc:NP_500634]	NA	NA	IV	-	4754671	4756157	2	1218	-1.48623	1.32914e-06	-0.0335967	0.935868	-0.0846009	0.999994	-1.45264	0.00505503
MSTRG.6561	WBGene00015469	C05D2.8	175777		NA	NA	III	-	5607508	5610346	8	1349	0.820309	7.25134e-07	0.0202912	0.935783	0.0351341	0.999994	0.800018	0.00750448
MSTRG.14579	WBGene00018286	F41E6.5	179241		cel00630;cel01200;cel04146	GO:0055114;GO:0003824;GO:0010181;GO:0016491	V	+	8603564	8605469	7	1494	1.1117	7.80582e-07	0.461825	0.0925566	0.0592865	0.999994	0.649876	0.204376
MSTRG.14927	WBGene00000298	cat-4	179472	GTP cyclohydrolase 1 [Source:UniProtKB/Swiss-Prot;Acc:Q19980]	cel00790	GO:0006585;GO:0006729;GO:0006729;GO:0006729;GO:0006729;GO:0008152;GO:0034607;GO:0035998;GO:0042417;GO:0042438;GO:0046654;GO:0060179;GO:0005737;GO:0005737;GO:0000166;GO:0003824;GO:0003934;GO:0003934;GO:0003934;GO:0003934;GO:0005515;GO:0005525;GO:0005525;GO:0008270;GO:0016787;GO:0046872	V	+	10564878	10566464	4	915	0.914658	3.66578e-06	-0.0280691	0.926283	-0.0240438	0.999994	0.942727	0.00725028
MSTRG.4524	NA	NA	NA	NA	NA	NA	II	+	9418420	9422199	6	994	0.941937	1.53174e-07	-0.0702741	0.788215	0.175905	0.999994	1.01221	0.00100219
MSTRG.2097	WBGene00013931	clec-97	191214	C-type LECtin [Source:RefSeq peptide;Acc:NP_492870]	NA	GO:0019915;GO:0030246	I	+	11152714	11154310	3	632	-0.466261	0.0201977	-0.854877	3.80673e-06	0.12234	0.999994	0.388617	0.353804
MSTRG.1466	WBGene00007911	C34B7.1	172618		NA	NA	I	+	8330552	8332719	8	1402	-0.822945	0.00327014	-1.10434	3.55099e-05	0.241327	0.999994	0.281392	0.682013
MSTRG.17537	WBGene00015623	C09B8.4	180870		NA	NA	X	-	6018481	6019936	6	873	1.08609	4.6227e-05	0.764253	0.0177816	-0.347349	0.999994	0.321834	0.646542
MSTRG.2337	WBGene00001427	fkb-2	173160	Peptidyl-prolyl cis-trans isomerase [Source:RefSeq peptide;Acc:NP_001021722]	NA	GO:0000413;GO:0006457;GO:0061077;GO:0005789;GO:0003755;GO:0003755;GO:0005528;GO:0016853	I	+	12918722	12919293	2	519	0.714744	1.37149e-05	0.465886	0.0145102	-0.0741627	0.999994	0.248857	0.535613
MSTRG.11261	WBGene00010234	ttr-50	178092	TransThyretin-Related family domain [Source:RefSeq peptide;Acc:NP_502199]	NA	GO:0005615	IV	-	11640145	11641015	2	816	-0.638421	0.000735676	-0.736861	0.000143948	0.0622809	0.999994	0.0984397	0.847878
MSTRG.48	WBGene00021658	Y48G1A.2	171625		NA	NA	I	+	347469	348358	4	729	0.703192	7.47569e-06	0.371559	0.0491984	-0.0885924	0.999994	0.331633	0.370327
MSTRG.14408	WBGene00015709	cyp-33A1	179148	CYtochrome P450 family [Source:RefSeq peptide;Acc:NP_504988]	NA	GO:0055114;GO:0004497;GO:0005506;GO:0008395;GO:0016491;GO:0016705;GO:0020037;GO:0046872	V	-	7679321	7681537	5	1662	0.958931	3.5343e-07	0.228189	0.352615	0.0632126	0.999994	0.730742	0.059126
MSTRG.11322	WBGene00009546	fbxb-3	185478	F-box B protein [Source:RefSeq peptide;Acc:NP_502240]	NA	NA	IV	+	11838980	11840423	2	1265	-0.930574	3.81279e-06	-0.453809	0.0534302	0.0362405	0.999994	-0.476765	0.307643
MSTRG.12444	WBGene00013334	Y57G11C.45	3565782		NA	GO:0007218	IV	-	14783417	14784231	4	436	-0.784006	0.000137826	-0.720068	0.000948959	0.0267035	0.999994	-0.0639377	0.916396
MSTRG.2702	WBGene00006611	tre-5	173388	Trehalase [Source:RefSeq peptide;Acc:NP_493649]	cel00500	GO:0002119;GO:0005991;GO:0005993;GO:0008152;GO:0009792;GO:0003824;GO:0004555;GO:0004555;GO:0016787;GO:0016798	II	-	53013	55304	4	2107	1.34406	1.47041e-05	0.91027	0.0150013	-0.175938	0.999994	0.433792	0.586842
gene:WBGene00011101	WBGene00011101	R07D5.2	184224		NA	GO:0016020;GO:0016021	X	-	15109951	15116618	17	2550	-1.73264	1.29932e-05	-0.58003	0.187492	0.22043	0.999994	-1.15261	0.170065
MSTRG.15267	WBGene00050970	D2023.8	NA		NA	NA	V	-	11814145	11814296	1	152	1.33588	1.44668e-07	0.295619	0.342553	0.692433	0.999994	1.04027	0.0341015
MSTRG.4081	WBGene00017970	F32A5.4	174188		NA	GO:0005576	II	+	7228784	7230615	4	1264	-0.73127	4.96527e-05	-0.501789	0.0136495	0.177654	0.999994	-0.229482	0.606649
MSTRG.18593	WBGene00000017	abf-6	181418	AntiBacterial Factor related [Source:RefSeq peptide;Acc:NP_741914]	NA	NA	X	+	12794177	12794873	2	646	-0.925166	0.00029264	-0.830044	0.00160342	0.296749	0.999994	-0.0951219	0.895084
MSTRG.3371	WBGene00044694	fbxb-90	4363043	F-box B protein [Source:RefSeq peptide;Acc:NP_001040761]	NA	NA	II	-	3747784	3748801	2	965	-0.718971	0.00274833	-0.940956	8.12731e-05	-0.0886651	0.999994	0.221985	0.707214
MSTRG.17869	WBGene00019492	K07E3.4	181064		cel00670	GO:0009113;GO:0009257;GO:0009396;GO:0055114;GO:0005737;GO:0004329;GO:0004329;GO:0004477;GO:0004488;GO:0005524	X	-	8080872	8084018	6	2181	0.766748	1.56974e-06	0.39189	0.0422193	0.19935	0.999994	0.374858	0.324356
MSTRG.17751	WBGene00003185	mek-1	181004	Dual specificity mitogen-activated protein kinase kinase mek-1 [Source:UniProtKB/Swiss-Prot;Acc:Q21307]	cel04010;cel04012;cel04141	GO:0000003;GO:0000165;GO:0000187;GO:0006468;GO:0006468;GO:0006952;GO:0007140;GO:0007143;GO:0007257;GO:0007257;GO:0008340;GO:0008340;GO:0009266;GO:0009994;GO:0016310;GO:0018108;GO:0033554;GO:0040009;GO:0042594;GO:0042594;GO:0046686;GO:0046688;GO:0048691;GO:1903616;GO:1990169;GO:0005737;GO:0005737;GO:0000166;GO:0004672;GO:0004674;GO:0004702;GO:0004708;GO:0004713;GO:0005524;GO:0008545;GO:0016301;GO:…	X	+	7479248	7481000	5	1473	0.763707	1.8278e-06	0.404285	0.0373231	0.153365	0.999994	0.359422	0.348073
MSTRG.10481	WBGene00019791	sdz-25	177641	SKN-1 Dependent Zygotic transcript [Source:RefSeq peptide;Acc:NP_501430]	NA	NA	IV	-	8405022	8406611	2	990	-0.819575	7.18277e-06	-0.488096	0.0204225	-0.0203553	0.999994	-0.33148	0.443145
MSTRG.6305	NA	NA	NA	NA	NA	NA	III	+	4520362	4536991	19	13416	0.604435	0.00125804	0.745703	0.00013694	-0.086963	0.999994	-0.141268	0.77426
MSTRG.1802	WBGene00007299	C04F12.5	182226		NA	GO:0000003;GO:0002119;GO:0009792;GO:0018996	I	-	9690098	9690557	2	413	-0.761532	1.27339e-05	-0.491521	0.0131543	-0.00818103	0.999994	-0.27001	0.519293
MSTRG.5563	WBGene00021043	pck-1	175171	Phosphoenolypyruvate CarboxyKinase [Source:RefSeq peptide;Acc:NP_497134]	cel00010;cel00020;cel00620;cel04068	GO:0002119;GO:0006094;GO:0008340;GO:0016310;GO:0005737;GO:0005829;GO:0055120;GO:0004611;GO:0005525;GO:0016301;GO:0017076	III	-	62887	66260	5	2062	0.917004	1.65258e-07	0.14716	0.525633	0.146506	0.999994	0.769844	0.0196714
MSTRG.4507	WBGene00009626	F42A8.1	174481		NA	GO:0002119;GO:0009792;GO:0010171;GO:0018996;GO:0045333;GO:0005886;GO:0045273;GO:0000104;GO:0009055;GO:0051537;GO:0051538;GO:0051539	II	-	9341392	9346590	7	1304	-0.501442	0.00905486	-0.784803	1.56725e-05	0.172501	0.999994	0.283361	0.502405
MSTRG.10482	WBGene00019788	M116.1	177640	SKN-1 Dependent Zygotic transcript [Source:RefSeq peptide;Acc:NP_501430]	NA	NA	IV	+	8410578	8412167	2	990	-0.816943	7.75e-06	-0.485677	0.0211599	-0.020601	0.999994	-0.331266	0.443286
MSTRG.17962	NA	NA	NA	NA	NA	NA	X	-	8713412	8713885	1	474	1.04256	2.47484e-06	-0.0116821	0.974694	0.00136104	0.999994	1.05425	0.0101644
MSTRG.3839	WBGene00001440	fkh-8	174026	ForKHead transcription factor family [Source:RefSeq peptide;Acc:NP_001254106]	NA	GO:0006355;GO:0006357;GO:0005634;GO:0005634;GO:0000981;GO:0003677;GO:0003700;GO:0005515;GO:0043565	II	-	6189580	6191402	8	1147	-1.63982	0.000114519	-1.08282	0.0108074	0.390594	0.999994	-0.556994	0.571134
MSTRG.7880	WBGene00013433	Y66D12A.7	176590	Glutamyl-tRNA(Gln) amidotransferase subunit C, mitochondrial [Source:UniProtKB/Swiss-Prot;Acc:Q9BI40]	cel00970	GO:0006412;GO:0006450;GO:0005739;GO:0000166;GO:0005524;GO:0016874	III	-	11579233	11580810	2	931	0.894117	9.3189e-07	0.140556	0.567675	0.0169316	0.999994	0.753561	0.0351733
MSTRG.11446	WBGene00019579	oac-57	187224	O-ACyltransferase homolog [Source:RefSeq peptide;Acc:NP_001255639]	NA	GO:0033692;GO:0016020;GO:0016020;GO:0016021;GO:0016740;GO:0016746;GO:0016747	IV	-	12304462	12304709	1	248	-0.850828	0.00158831	-1.04095	0.00012088	0.0374996	0.999994	0.190124	0.783439
MSTRG.2170	WBGene00008681	scrm-4	184340	SCRaMblase (phospholipid scramblase) [Source:RefSeq peptide;Acc:NP_492975]	NA	GO:0017121;GO:0016020;GO:0017128	I	-	11680504	11682364	6	1312	-0.908035	0.000511793	-0.926783	0.000498472	0.152017	0.999994	0.0187485	0.981627
MSTRG.10082	WBGene00004954	spd-3	177438		NA	GO:0000226;GO:0009792;GO:0040025;GO:0005739;GO:0016020;GO:0016021	IV	+	6762716	6765202	7	1608	0.873848	2.28653e-06	0.346713	0.134782	-0.0375089	0.999994	0.527135	0.213274
MSTRG.13472	WBGene00015759	C14C6.5	178574		NA	GO:0045087	V	+	536628	537418	3	566	-0.35032	0.075923	0.554027	0.00334135	0.0418503	0.999994	-0.904347	0.00140292
MSTRG.1618	WBGene00009476	F36F2.2	172721		NA	NA	I	+	9016797	9017994	4	888	-0.688085	0.000789667	-0.76157	0.000262208	0.0940306	0.999994	0.0734852	0.899227
MSTRG.14935	WBGene00011894	ttr-23	188688	TransThyretin-Related family domain [Source:RefSeq peptide;Acc:NP_505717]	NA	GO:0005615	V	-	10589092	10589958	3	645	-1.34431	1.41071e-05	-0.74088	0.0302891	0.10771	0.999994	-0.603428	0.387878
MSTRG.8801	WBGene00018643	drd-50	177176	dietary restriction down regulated [Source:RefSeq peptide;Acc:NP_500485]	NA	GO:0045087;GO:0045087	IV	+	4117788	4119179	6	908	0.951966	8.78615e-06	0.581832	0.0176811	0.251905	0.999994	0.370135	0.465844
gene:WBGene00003933	WBGene00003933	pat-9	181714	Paralysed Arrest at Two-fold [Source:RefSeq peptide;Acc:NP_510680]	NA	GO:0002119;GO:0009792;GO:0010171;GO:0040011;GO:0061199;GO:0005634;GO:0003676	X	+	16536837	16540195	6	2115	1.7897	5.89755e-08	0.101371	0.834526	0.547618	0.999994	1.68833	0.004873
gene:WBGene00001063	WBGene00001063	dpy-1	175342	DumPY: shorter than wild-type [Source:RefSeq peptide;Acc:NP_001254852]	NA	GO:0010171;GO:0010171;GO:0019915;GO:0040018;GO:0016020;GO:0016021	III	-	2034977	2047997	19	4223	-1.43921	0.0171685	-2.39287	8.95697e-06	0.686896	0.999994	0.953658	0.461517
MSTRG.5295	WBGene00013011	snx-14	174997	Sorting NeXin [Source:RefSeq peptide;Acc:NP_496844]	NA	GO:0000003;GO:0016020;GO:0016021;GO:0035091	II	-	13522919	13531218	8	3133	0.947385	1.02845e-06	0.362597	0.131692	0.0896922	0.999994	0.584788	0.179574
MSTRG.3171	WBGene00021654	Y47G7B.2	173614		NA	GO:0016020;GO:0016021	II	-	2705921	2707982	4	1562	1.48158	1.53659e-06	0.625343	0.110675	0.0722806	0.999994	0.856235	0.252533
MSTRG.11580	WBGene00010749	K10D11.5	187270		NA	GO:0016020;GO:0016021	IV	-	12989685	12991804	7	1556	-0.896252	1.06738e-05	-0.527165	0.0243194	-0.00594274	0.999994	-0.369087	0.442654
MSTRG.945	WBGene00001856	hil-5	172242	Histone H1.5 [Source:UniProtKB/Swiss-Prot;Acc:O01833]	NA	GO:0006334;GO:0007126;GO:0045132;GO:0000786;GO:0005634;GO:0005694;GO:0003677	I	+	5774585	5775610	2	867	0.62139	0.000745541	0.704501	0.000308331	-0.0168654	0.999994	-0.0831112	0.872566
MSTRG.16599	WBGene00013755	fbxa-115	190970	F-box A protein [Source:RefSeq peptide;Acc:NP_507893]	NA	NA	V	-	20190584	20192137	4	979	-1.05037	2.73966e-05	-0.708701	0.0106024	-0.0199019	0.999994	-0.341672	0.57768
MSTRG.4020	WBGene00016890	lst-5	353399	Lateral Signaling Target [Source:RefSeq peptide;Acc:NP_872063]	NA	GO:0003676	II	+	7022927	7024930	8	1091	1.67686	1.28806e-07	0.276196	0.527123	0.336269	0.999994	1.40067	0.0245853
MSTRG.13346	WBGene00008199	C49C3.9	178519		NA	GO:0045087;GO:0045087;GO:0050829	IV	-	17339656	17342314	11	1608	-0.696907	0.000311758	-0.69434	0.000682301	0.0147812	0.999994	-0.00256722	0.996622
MSTRG.13457	WBGene00019743	nhr-203	187410	Nuclear Hormone Receptor family [Source:RefSeq peptide;Acc:NP_503209]	NA	GO:0006351;GO:0006355;GO:0043401;GO:0005634;GO:0003677;GO:0003700;GO:0008270;GO:0043565;GO:0046872	V	+	459769	462075	8	1555	1.32939	9.98822e-07	0.47529	0.171129	0.0916177	0.999994	0.854102	0.170597
gene:WBGene00019961	WBGene00019961	R08E5.1	178794		NA	GO:0032259;GO:0005737;GO:0008757	V	-	3769798	3771475	5	1056	1.5559	1.7514e-05	1.06792	0.0147758	-0.0559049	0.999994	0.487978	0.6078
MSTRG.2848	WBGene00016307	fbxc-18	183117	F-box C protein [Source:RefSeq peptide;Acc:NP_493868]	NA	NA	II	-	965580	966959	3	1269	-0.938874	1.57872e-06	-0.0995623	0.703725	-0.0350527	0.999994	-0.839312	0.0203562
MSTRG.14728	WBGene00008229	C50F4.1	179333		NA	NA	V	+	9526793	9529250	5	1256	-0.746962	5.0067e-05	-0.529515	0.0108491	0.126337	0.999994	-0.217447	0.639229
MSTRG.15947	WBGene00044658	C01G10.17	4363108		NA	NA	V	+	15090757	15091119	2	316	-1.60724	0.000119376	-1.21571	0.0035277	0.117425	0.999994	-0.391529	0.70519
MSTRG.4844	WBGene00009578	F40F8.5	174702		NA	GO:0000003	II	-	11132842	11134928	9	1531	-0.613114	0.00114236	-0.677659	0.000417526	0.18957	0.999994	0.0645452	0.904533
MSTRG.7878	WBGene00013435	Y66D12A.9	176588		cel03050	GO:0010950;GO:0061136;GO:2000045;GO:0000502;GO:0005737;GO:0008537;GO:0061133	III	+	11568137	11573343	3	920	-0.763087	1.42061e-06	-0.285367	0.140522	-0.0706428	0.999994	-0.47772	0.179204
MSTRG.18305	WBGene00009818	acbp-3	181281	Acyl-CoA-binding protein homolog 3 [Source:UniProtKB/Swiss-Prot;Acc:Q20507]	NA	GO:0006810;GO:0019915;GO:0000062;GO:0008289	X	+	10903278	10905150	4	518	-0.760608	0.000267915	-0.722929	0.00104098	0.0465462	0.999994	-0.0376792	0.950456
MSTRG.10903	WBGene00012782	Y43C5A.2	177911		NA	NA	IV	+	10269883	10272698	11	1443	-0.696537	1.66394e-05	-0.414235	0.0273784	0.047778	0.999994	-0.282301	0.461517
MSTRG.19179	WBGene00020812	acdh-7	181758	Acyl CoA DeHydrogenase [Source:RefSeq peptide;Acc:NP_510789]	cel00071;cel00280;cel00410;cel00640;cel01200;cel01212	GO:0008152;GO:0033539;GO:0055088;GO:0055114;GO:0005739;GO:0000062;GO:0003995;GO:0009055;GO:0016491;GO:0016627;GO:0050660;GO:0050660;GO:0052890;GO:0070991	X	-	17215018	17217105	4	1344	0.917906	5.31208e-07	0.167682	0.48697	0.0862285	0.999994	0.750224	0.0352858
MSTRG.6617	WBGene00017166	aldo-2	175827	Fructose-bisphosphate aldolase 2 [Source:UniProtKB/Swiss-Prot;Acc:P46563]	cel00010;cel00030;cel00051;cel01200;cel01230	GO:0000003;GO:0006096;GO:0009792;GO:0018991;GO:0040011;GO:0005720;GO:0005737;GO:0003824;GO:0004332;GO:0004332;GO:0016829	III	-	5874679	5876470	4	1024	0.827122	2.21343e-06	0.412981	0.0551904	0.175003	0.999994	0.414141	0.320603
MSTRG.3635	WBGene00004023	pho-4	173897	intestinal acid PHOsphatase [Source:RefSeq peptide;Acc:NP_494984]	cel00740;cel04142	GO:0016311;GO:0003993	II	-	5236094	5238466	10	1581	-0.917543	2.40096e-05	-0.547034	0.0268945	0.0974394	0.999994	-0.37051	0.467537
MSTRG.19002	WBGene00010724	K09E9.1	181654		NA	GO:0015698;GO:0043252;GO:0055085;GO:0005887;GO:0016020;GO:0016021;GO:0005452;GO:0015347	X	+	15620500	15626620	11	1936	1.05448	1.18783e-06	0.387719	0.155234	0.0861379	0.999994	0.666764	0.172641
MSTRG.14515	WBGene00020940	W02D7.4	189116		NA	GO:0006807;GO:0005737;GO:0008080	V	-	8296558	8297542	6	763	1.3932	4.30417e-07	0.158902	0.68467	0.137587	0.999994	1.2343	0.0196714
MSTRG.746	WBGene00019769	M04F3.3	172091		NA	GO:0006468;GO:0008360;GO:0018105;GO:0005634;GO:0005737;GO:0004672;GO:0004674;GO:0005524	I	-	4763241	4765205	7	1385	-0.861189	1.85584e-05	-0.52471	0.0216458	0.0176849	0.999994	-0.336479	0.47741
MSTRG.1819	WBGene00044607	K02A11.4	3896721		NA	GO:0043085;GO:0005737;GO:0001664;GO:0008047	I	-	9748294	9749942	4	445	-1.03718	3.57648e-06	-0.502316	0.0561925	-0.140245	0.999994	-0.534862	0.303299
MSTRG.15027	WBGene00008923	F17C11.12	179514		NA	GO:0055085;GO:0016020;GO:0016021;GO:0016021;GO:0022857;GO:0022891	V	-	10934238	10936860	9	1848	0.99745	1.37935e-07	0.131424	0.607793	0.290819	0.999994	0.866027	0.0146909
MSTRG.10459	WBGene00001906	his-32	177628	Histone H3 [Source:UniProtKB/Swiss-Prot;Acc:P08898]	NA	GO:0000003;GO:0002119;GO:0009792;GO:0000786;GO:0003677;GO:0046982	IV	+	8334298	8334765	1	468	1.48811	8.51183e-06	0.839503	0.0467349	-0.117482	0.999994	0.648604	0.435794
MSTRG.15128	WBGene00007283	clec-222	179560	C-type LECtin [Source:RefSeq peptide;Acc:NP_505862]	NA	GO:0009792;GO:0030246	V	+	11271351	11272469	7	829	0.891755	2.68491e-06	0.179334	0.466336	-0.0151235	0.999994	0.712421	0.0603619
MSTRG.10216	WBGene00021497	Y40C5A.4	177508		NA	GO:0006629;GO:0016020;GO:0016021;GO:0008081;GO:0008889	IV	-	7352227	7365086	4	1102	0.836857	5.00669e-07	0.227708	0.28084	0.147522	0.999994	0.609148	0.0771058
MSTRG.7161	WBGene00017322	clec-160	176167	C-type lectin domain-containing protein 160 [Source:UniProtKB/Swiss-Prot;Acc:P34393]	NA	GO:0008150;GO:0005575;GO:0005576;GO:0003674;GO:0030246	III	-	8272956	8275971	12	1972	-0.705491	2.74705e-05	-0.451725	0.0190855	0.0492819	0.999994	-0.253766	0.531496
MSTRG.3476	WBGene00077490	M03A1.8	6418630		NA	GO:0055114;GO:0016020;GO:0016021	II	+	4560397	4562621	6	1311	-0.500845	0.298591	-1.91607	4.91384e-07	0.635725	0.999994	1.41523	0.0622981
MSTRG.4998	WBGene00008741	F13D12.6	174802	Uncharacterized serine carboxypeptidase F13S12.6 [Source:UniProtKB/Swiss-Prot;Acc:P52715]	cel04142	GO:0006508;GO:0009792;GO:0019915;GO:0051603;GO:0004180;GO:0004185;GO:0004185;GO:0008233;GO:0016787	II	+	11739456	11743398	6	2081	0.825176	3.95022e-06	0.400274	0.0624898	0.0734917	0.999994	0.424902	0.309752
MSTRG.10717	WBGene00007890	C33A12.19	259588		NA	NA	IV	+	9516997	9518435	3	820	0.848382	0.000253148	0.754927	0.00407317	-0.273658	0.999994	0.0934547	0.891591
MSTRG.8272	NA	NA	NA	NA	NA	NA	IV	+	413651	415679	5	804	-0.748229	0.00759922	-1.08793	5.66001e-05	0.0409096	0.999994	0.339697	0.597069
MSTRG.353	WBGene00000788	cpz-1	171829	CathePsin Z [Source:RefSeq peptide;Acc:NP_001293391]	cel04142	GO:0002119;GO:0006508;GO:0009792;GO:0009792;GO:0010171;GO:0018996;GO:0035262;GO:0040025;GO:0040032;GO:0042395;GO:0051603;GO:0005615;GO:0005764;GO:0060102;GO:0004197;GO:0008234	I	-	2686639	2689473	5	1038	0.821794	6.9344e-07	0.17793	0.404448	0.087051	0.999994	0.643864	0.0531574
MSTRG.7253	WBGene00017698	F22B7.9	176213		NA	NA	III	-	8652578	8653907	4	956	-0.852143	0.000282871	-0.769143	0.00207737	0.131507	0.999994	-0.0829996	0.902164
MSTRG.15353	WBGene00007756	C27A7.5	179667		NA	GO:0006520;GO:0006530;GO:0004067;GO:0004067	V	-	12154875	12158508	11	2260	-0.551369	0.00143736	-0.633534	0.000347419	0.114875	0.999994	0.0821651	0.862246
MSTRG.10146	WBGene00015551	C06G3.5	177469		cel00230	GO:0006154;GO:0009792;GO:0043103;GO:0046103;GO:0005829;GO:0004000;GO:0019239	IV	+	7026472	7028146	5	1238	-0.633668	0.00025034	-0.573216	0.00207737	0.0687009	0.999994	-0.0604519	0.904533
MSTRG.15339	WBGene00007547	nhr-154	182565	Nuclear hormone receptor family member nhr-154 [Source:UniProtKB/Swiss-Prot;Acc:O01931]	NA	GO:0006351;GO:0006355;GO:0008340;GO:0042594;GO:0043401;GO:0005634;GO:0003677;GO:0003700;GO:0008270;GO:0043565;GO:0046872	V	+	12101286	12103286	9	1430	-0.836645	0.000114159	-0.666574	0.00450783	0.037914	0.999994	-0.17007	0.764859
MSTRG.2694	WBGene00017747	F23F1.6	184903		NA	GO:0003333;GO:0006865;GO:0015807;GO:0019915;GO:1902475;GO:0005887;GO:0016020;GO:0016021;GO:0015171;GO:0015179;GO:0015297	II	-	35236	37313	6	1828	-0.802354	0.00183013	-0.956089	0.000281321	-0.0348354	0.999994	0.153735	0.821886
MSTRG.12551	WBGene00012767	fcd-2	178418	human FANCD2 (Fanconi's anemia defect) ortholog [Source:RefSeq peptide;Acc:NP_001255848]	cel03460	GO:0006281;GO:0006281;GO:0006289;GO:0006915;GO:0007050;GO:0009566;GO:0009792;GO:0090329;GO:0000793;GO:0005634;GO:0070182	IV	+	15032494	15037036	4	1583	0.551587	0.0043788	0.760662	0.00012378	-0.0312812	0.999994	-0.209074	0.663269
MSTRG.18605	WBGene00003623	nhr-25	181432	Nuclear hormone receptor family member nhr-25 [Source:UniProtKB/Swiss-Prot;Acc:Q19345]	NA	GO:0000003;GO:0002119;GO:0006351;GO:0006355;GO:0006915;GO:0007275;GO:0008406;GO:0009755;GO:0009792;GO:0009888;GO:0010171;GO:0018991;GO:0018996;GO:0018996;GO:0019915;GO:0030522;GO:0040011;GO:0040018;GO:0040026;GO:0040039;GO:0043401;GO:0045944;GO:0005634;GO:0005634;GO:0090575;GO:0000976;GO:0003677;GO:0003682;GO:0003700;GO:0003707;GO:0004879;GO:0005515;GO:0008270;GO:0043565;GO:0046872;GO:0070016	X	+	13008493	13013961	11	2569	0.787481	0.0202575	1.37305	2.33124e-05	-0.206443	0.999994	-0.585565	0.425435
MSTRG.15954	WBGene00011340	ugt-30	187955	UDP-glucuronosyltransferase [Source:RefSeq peptide;Acc:NP_506729]	NA	GO:0008152;GO:0009813;GO:0052696;GO:0016020;GO:0016021;GO:0043231;GO:0015020;GO:0015020;GO:0016740;GO:0016757;GO:0016758	V	-	15121729	15125214	6	1752	-0.527926	0.160343	-1.53924	2.05767e-06	0.311105	0.999994	1.01132	0.135967
MSTRG.2990	WBGene00019040	fbxb-19	186514	F-box B protein [Source:RefSeq peptide;Acc:NP_494042]	NA	NA	II	-	1688235	1689172	2	888	-1.33709	2.94558e-06	-0.488149	0.137281	-0.121952	0.999994	-0.848938	0.170065
MSTRG.4154	WBGene00003730	nhx-2	174242	Na(+)/H(+) exchanger protein 2 [Source:UniProtKB/Swiss-Prot;Acc:Q8T5S1]	NA	GO:0000003;GO:0000003;GO:0002119;GO:0002119;GO:0006810;GO:0006811;GO:0006812;GO:0006814;GO:0006885;GO:0006885;GO:0006885;GO:0008340;GO:0008340;GO:0019915;GO:0019915;GO:0035725;GO:0040010;GO:0040010;GO:0040018;GO:0043051;GO:0055085;GO:0090087;GO:1902600;GO:2000193;GO:0005886;GO:0016020;GO:0016021;GO:0016324;GO:0016324;GO:0015297;GO:0015299;GO:0015385;GO:0015385	II	-	7690707	7693957	10	2058	0.807933	2.43292e-06	0.310295	0.142827	0.0469416	0.999994	0.497638	0.200904
gene:WBGene00219216	WBGene00219216	K08D10.14	13192832		NA	GO:0045087	IV	+	4155273	4157132	7	802	-1.99927	3.41595e-06	-0.783568	0.104483	-0.310019	0.999994	-1.21571	0.2019
gene:WBGene00011927	WBGene00011927	T22C8.6	188734		NA	NA	II	-	8627625	8630118	7	1255	1.35684	0.0658974	2.27195	1.41263e-05	0.561023	0.999994	-0.915114	0.554659
MSTRG.8614	WBGene00220180	Y54G2A.74	NA		NA	NA	IV	+	2839121	2839247	1	127	-1.13049	1.32572e-05	-0.640209	0.0329739	-0.027916	0.999994	-0.490281	0.412332
MSTRG.8435	WBGene00044073	tag-244	176962		NA	GO:0045087;GO:0045121	IV	+	1550929	1553046	8	1328	-0.974904	4.89847e-05	-0.418164	0.128132	0.192553	0.999994	-0.556739	0.30256
MSTRG.16872	WBGene00018939	fbxa-190	186361	F-box A protein [Source:RefSeq peptide;Acc:NP_508255]	NA	NA	X	+	1372012	1374630	5	1467	-1.02061	0.00166885	-1.17999	0.000261262	0.0740992	0.999994	0.159378	0.854666
MSTRG.18802	WBGene00045292	fbxa-179	6418866	F-box A protein [Source:RefSeq peptide;Acc:NP_001123182]	NA	NA	X	-	14411418	14412855	4	1164	-1.20953	0.00186887	-1.33378	0.000397018	0.321614	0.999994	0.12425	0.91068
MSTRG.16117	NA	NA	NA	NA	NA	NA	V	-	16394031	16395077	3	712	-1.09723	0.000766416	-1.18044	0.000546733	0.0649714	0.999994	0.0832113	0.929519
MSTRG.5322	WBGene00013207	Y54G9A.4	190293		NA	GO:0030001;GO:0055085;GO:0071577;GO:0005886;GO:0016020;GO:0016021;GO:0005385;GO:0046873	II	-	13713019	13715872	5	989	-0.860351	0.00377018	-1.01817	0.000363487	0.422135	0.999994	0.157819	0.835712
MSTRG.18126	WBGene00002271	lec-8	181198	Probable galaptin lec-8 [Source:UniProtKB/Swiss-Prot;Acc:Q09610]	NA	GO:0009636;GO:0030968;GO:0050830;GO:0031410;GO:0030246;GO:0051861	X	+	9850209	9851375	3	1055	-0.625162	0.000297923	-0.571683	0.00233704	0.0801848	0.999994	-0.0534795	0.916585
MSTRG.16885	WBGene00016997	cebp-1	180481	C/EBP (CCAAT/enhancer-binding protein) homolog [Source:RefSeq peptide;Acc:NP_508276]	NA	GO:0006351;GO:0031103;GO:0031103;GO:0005634;GO:0005737;GO:0045202;GO:0003700	X	-	1452695	1454000	3	1208	-1.02581	1.75646e-05	-0.529897	0.0573521	0.0887919	0.999994	-0.495912	0.364506
MSTRG.15147	WBGene00011383	T02E9.5	179568		NA	NA	V	+	11342231	11344735	4	853	0.873358	0.000263137	-0.395222	0.188393	0.0159025	0.999994	1.26858	0.00144633
MSTRG.5319	WBGene00007841	C31C9.7	259476		NA	NA	II	+	13669104	13669713	2	470	-0.996762	0.000152168	-0.733383	0.00833538	0.164716	0.999994	-0.263379	0.688327
MSTRG.14717	WBGene00003522	nas-3	187045	Zinc metalloproteinase nas-3 [Source:UniProtKB/Swiss-Prot;Acc:Q21252]	NA	GO:0006508;GO:0005576;GO:0004222;GO:0008233;GO:0008237;GO:0008270;GO:0016787;GO:0046872	V	+	9478164	9479604	4	1122	1.12388	6.41081e-05	-0.686758	0.0438815	0.341461	0.999994	1.81064	3.3921e-05
MSTRG.257	NA	NA	NA	NA	NA	NA	I	-	2050320	2054726	7	3302	-3.0482	5.35218e-05	0.295954	0.754778	0.0570218	0.999994	-3.34415	0.00679112
MSTRG.5091	WBGene00013284	daf-22	174881	Non-specific lipid-transfer protein-like 2 [Source:UniProtKB/Swiss-Prot;Acc:G5EDP2]	cel04146	GO:0000038;GO:0006637;GO:0006694;GO:0006810;GO:0006869;GO:0008152;GO:0008355;GO:0010888;GO:0015914;GO:0019236;GO:0019915;GO:0030301;GO:0032385;GO:0042811;GO:0043053;GO:0043054;GO:0048639;GO:0050920;GO:0061063;GO:1904070;GO:0005777;GO:0005777;GO:0003824;GO:0008289;GO:0015248;GO:0016740;GO:0016747;GO:0032934;GO:0033814;GO:0033814	II	-	12423512	12425694	4	1339	0.724706	1.00257e-05	-0.206547	0.314049	0.130116	0.999994	0.931253	0.000526965
MSTRG.16281	WBGene00008127	ddo-1	183530	D-aspartate oxidase 1 [Source:UniProtKB/Swiss-Prot;Acc:O45307]	cel00250;cel04146	GO:0046416;GO:0055114;GO:0055114;GO:0005777;GO:0003884;GO:0008445;GO:0008445;GO:0016491;GO:0047821;GO:0048037;GO:0071949	V	-	17774295	17777229	7	1020	1.29855	1.1502e-05	0.707146	0.0506965	0.0386416	0.999994	0.5914	0.406131
MSTRG.3426	WBGene00017948	mth-1	185152	MeTHuselah (Drosophila aging-associated GPCR) homolog [Source:RefSeq peptide;Acc:NP_494739]	NA	GO:0016020;GO:0016021	II	-	4194833	4204147	21	5564	-0.722215	0.0106976	-1.03069	0.000109042	0.415077	0.999994	0.30848	0.636073
MSTRG.2972	WBGene00006464	bath-47	173532	BTB and MATH domain-containing protein 47 [Source:UniProtKB/Swiss-Prot;Acc:O76612]	NA	NA	II	+	1601789	1604618	8	2196	-0.954251	0.000545056	-0.645755	0.0268945	0.368156	0.999994	-0.308495	0.642894
MSTRG.13751	WBGene00018056	F35F10.6	185311		NA	GO:0006508	V	-	3288077	3289348	6	726	-1.01387	0.00420869	-1.28721	0.000181302	0.194908	0.999994	0.273335	0.759374
MSTRG.4602	WBGene00001207	egl-43	174552	Egl-43 [Source:UniProtKB/TrEMBL;Acc:Q26336]	NA	GO:0000003;GO:0006355;GO:0006355;GO:0006898;GO:0008406;GO:0018991;GO:0030163;GO:0030334;GO:0040002;GO:0040027;GO:0040035;GO:0045664;GO:0005634;GO:0003676;GO:0003700;GO:0046872	II	+	9955186	9962244	10	1723	-1.28105	5.00283e-06	-0.371317	0.253525	-0.0413801	0.999994	-0.909733	0.115128
MSTRG.11255	WBGene00003094	lys-5	186491	LYSozyme [Source:RefSeq peptide;Acc:NP_502193]	NA	GO:0005975;GO:0006952;GO:0009253;GO:0016998;GO:0050830;GO:0050830;GO:0050830;GO:0005575;GO:0003796	IV	-	11624255	11625582	2	697	0.668805	0.349253	-2.19083	0.0031108	-0.249649	0.999994	2.85963	0.00622081
MSTRG.14695	WBGene00017093	E02C12.8	179320		NA	NA	V	-	9371662	9373550	6	1109	-0.623392	0.0106976	-0.931566	7.49258e-05	0.0589006	0.999994	0.308174	0.576802
MSTRG.6628	WBGene00016201	tdo-2	175836	Tryptophan 2,3-dioxygenase [Source:UniProtKB/Swiss-Prot;Acc:Q09474]	cel00380	GO:0006569;GO:0019441;GO:0019442;GO:0055114;GO:0004833;GO:0004833;GO:0016491;GO:0020037;GO:0020037;GO:0046872;GO:0051213	III	-	5917628	5919955	7	1298	-0.60022	0.00066899	-0.583899	0.0017222	0.138283	0.999994	-0.0163205	0.975852
MSTRG.13451	WBGene00022645	ZK6.11	191209		NA	GO:0045087;GO:0045121	V	-	415713	417706	6	1401	-0.773908	8.47964e-06	-0.191407	0.388347	0.0448865	0.999994	-0.582501	0.114435
MSTRG.15520	WBGene00011286	ttr-29	187890	TransThyretin-Related family domain [Source:RefSeq peptide;Acc:NP_506227]	NA	GO:0005615	V	-	12906130	12906746	3	521	-1.30847	2.98458e-05	-0.673138	0.0504814	0.05319	0.999994	-0.635331	0.368055
MSTRG.11559	WBGene00194926	K08D8.12	13198723		NA	GO:0016020;GO:0016021	IV	+	12893576	12894354	2	458	-1.22714	2.5198e-05	-0.722237	0.0270273	-0.112948	0.999994	-0.504907	0.457731
MSTRG.7390	WBGene00011963	T23G5.3	188816		NA	GO:0051260	III	-	9229235	9231210	5	789	-1.59139	1.79064e-05	-0.461885	0.252162	0.0519862	0.999994	-1.12951	0.137183
MSTRG.18818	WBGene00010935	M163.1	181546		NA	NA	X	-	14502498	14503913	2	1157	-0.639421	0.000658348	-0.507049	0.0127026	0.255091	0.999994	-0.132372	0.784816
MSTRG.5574	WBGene00016219	C29F9.4	175178		NA	NA	III	+	120492	124686	10	951	-0.71992	7.36847e-05	-0.48518	0.0175846	0.0666216	0.999994	-0.23474	0.594153
MSTRG.19181	WBGene00020813	T25G12.6	181760		NA	GO:0016020;GO:0016021	X	-	17225235	17230049	21	2634	-1.02335	0.000261739	-0.873437	0.00330617	-0.0157767	0.999994	-0.149914	0.842299
MSTRG.1798	WBGene00007275	C03D6.1	182158		NA	GO:0000003;GO:0002119;GO:0006898;GO:0009792;GO:0010171;GO:0040035;GO:0003676	I	-	9668630	9670715	5	872	1.35916	1.24645e-05	0.572101	0.155364	-0.13861	0.999994	0.787055	0.298699
MSTRG.6149	WBGene00045484	F34D10.9	6418647		NA	NA	III	-	3726683	3729570	9	1562	-1.58254	0.000107189	-0.738037	0.0856768	0.309936	0.999994	-0.844506	0.339252
MSTRG.17625	WBGene00000786	cpr-6	180931	Cathepsin B-like cysteine proteinase 6 [Source:UniProtKB/Swiss-Prot;Acc:P43510]	cel04140;cel04142	GO:0006508;GO:0051603;GO:0005615;GO:0005764;GO:0004197;GO:0008233;GO:0008234;GO:0016787	X	+	6607203	6609046	8	1265	0.821828	2.43292e-06	0.235094	0.283371	0.0665489	0.999994	0.586734	0.115128
MSTRG.18732	WBGene00012513	Y26E6A.2	189552		NA	NA	X	-	13910937	13912980	3	1541	-0.979264	3.4694e-05	-0.523693	0.050331	0.0485876	0.999994	-0.455571	0.399589
MSTRG.6632	WBGene00006987	zmp-1	175839	Zinc MetalloProtease [Source:RefSeq peptide;Acc:NP_741156]	NA	GO:0006508;GO:0034769;GO:0009986;GO:0031012;GO:0004222;GO:0005509;GO:0008233;GO:0008237;GO:0008237;GO:0008270;GO:0016787;GO:0046872	III	-	5926898	5932953	8	1736	-1.07907	0.0284676	-1.63143	7.73946e-05	0.853424	0.999994	0.552357	0.607987
MSTRG.8935	WBGene00001058	dpf-5	177251	Dipeptidyl Peptidase Four (IV) family [Source:RefSeq peptide;Acc:NP_500647]	NA	GO:0006508;GO:0008236	IV	-	4802707	4806586	7	2356	0.633788	0.000468834	0.612889	0.00240779	0.0625222	0.999994	0.0208988	0.970423
MSTRG.15518	WBGene00011284	ttr-27	179769	TransThyretin-Related family domain [Source:RefSeq peptide;Acc:NP_506225]	NA	GO:0005615	V	-	12903552	12904098	2	500	-1.41943	2.79571e-05	-0.729445	0.0516823	0.000814303	0.999994	-0.689982	0.367352
MSTRG.3372	WBGene00044692	fbxb-91	4363024	F-box B protein [Source:RefSeq peptide;Acc:NP_001040763]	NA	NA	II	-	3749069	3750719	2	1020	-0.620899	0.0040663	-0.776097	0.000377877	-0.0669814	0.999994	0.155198	0.776178
MSTRG.10828	WBGene00008148	C47E12.3	177857	alpha-1,2-Mannosidase [Source:RefSeq peptide;Acc:NP_501802]	cel04141	GO:0006491;GO:0008152;GO:0030433;GO:0030968;GO:0097466;GO:0005783;GO:0016020;GO:0004571;GO:0004571;GO:0005509;GO:0016787;GO:0016798	IV	-	9999114	10001846	8	1932	0.65599	0.000117096	0.501673	0.0100398	0.0202041	0.999994	0.154317	0.732074
MSTRG.18364	WBGene00000040	aco-1	181324	Probable cytoplasmic aconitate hydratase [Source:UniProtKB/Swiss-Prot;Acc:Q23500]	cel00020;cel00630;cel01200;cel01210;cel01230	GO:0006099;GO:0006879;GO:0008152;GO:0072350;GO:0005737;GO:0005829;GO:0003994;GO:0003994;GO:0016829;GO:0046872;GO:0051536;GO:0051539	X	+	11339874	11343568	8	3072	0.788225	2.9207e-06	0.182375	0.400501	0.0383919	0.999994	0.60585	0.079612
MSTRG.1696	WBGene00023472	F16A11.5	NA		NA	NA	I	+	9373371	9375824	3	2364	-1.87449	5.92279e-05	-0.63695	0.177686	0.177186	0.999994	-1.23754	0.200487
MSTRG.13420	WBGene00022435	Y108G3AL.3	190931		NA	NA	V	-	163842	166032	4	1723	-1.28076	2.49032e-05	-0.610528	0.0702194	-0.00732608	0.999994	-0.670235	0.331055
MSTRG.3056	NA	NA	NA	NA	NA	NA	II	+	1931877	1953733	3	205	-0.929246	1.48136e-05	-0.26673	0.296618	0.0425128	0.999994	-0.662516	0.147587
MSTRG.378	WBGene00020985	W03D8.2	171844	Serine/threonine-protein phosphatase [Source:RefSeq peptide;Acc:NP_001249243]	NA	GO:0006470;GO:0004721;GO:0016787	I	-	2798211	2800878	4	1232	-1.30743	0.00196946	-1.36451	0.000866453	0.305922	0.999994	0.0570777	0.964246
MSTRG.13951	WBGene00019232	ugt-13	186766	UDP-GlucuronosylTransferase [Source:RefSeq peptide;Acc:NP_504317]	NA	GO:0008152;GO:0009813;GO:0052696;GO:0016020;GO:0016021;GO:0043231;GO:0015020;GO:0016740;GO:0016758	V	+	4908871	4911458	8	1694	-0.942826	7.74826e-05	-0.62428	0.0181907	-0.027013	0.999994	-0.318547	0.58271
MSTRG.10640	WBGene00000120	aly-1	177735	Ref/ALY RNA export adaptor family [Source:RefSeq peptide;Acc:NP_501588]	cel03013;cel03015;cel03040	GO:0040011;GO:0000166	IV	+	9108931	9109751	2	772	-0.587459	0.00122615	-0.628372	0.000890444	0.0404437	0.999994	0.0409135	0.938257
MSTRG.6562	WBGene00000239	bas-1	175778	Biogenic Amine Synthesis related [Source:RefSeq peptide;Acc:NP_001021150]	NA	GO:0006520;GO:0006585;GO:0007606;GO:0018991;GO:0019752;GO:0031987;GO:0031987;GO:0034607;GO:0034607;GO:0042416;GO:0042427;GO:0060179;GO:0005737;GO:0003824;GO:0016829;GO:0016831;GO:0030170;GO:0036468	III	+	5612274	5614679	7	1636	0.887823	2.93109e-06	0.00258169	0.993148	0.0914406	0.999994	0.885241	0.0102752
MSTRG.1167	WBGene00002258	lbp-6	172390	Fatty acid-binding protein homolog 6 [Source:UniProtKB/Swiss-Prot;Acc:O01812]	NA	GO:0006810;GO:0008340;GO:0005215;GO:0005515;GO:0008289	I	-	6728285	6729376	2	538	0.789597	2.08008e-06	0.168678	0.432356	0.0789732	0.999994	0.620919	0.0641431
MSTRG.16693	WBGene00009293	F31D4.8	185150		NA	NA	V	-	20866753	20868429	4	749	-0.610784	0.0313821	-1.07653	3.64167e-05	0.269816	0.999994	0.465749	0.433416
MSTRG.5789	WBGene00013841	fbxa-33	NA		NA	NA	III	+	1279627	1281725	3	975	-1.32364	1.96949e-05	-0.648133	0.0630885	-0.112861	0.999994	-0.675508	0.335088
MSTRG.13430	WBGene00017082	DC2.5	183970		NA	GO:0055114;GO:0016491	V	-	210237	211873	4	964	1.04327	2.00051e-05	-0.238785	0.463706	0.110876	0.999994	1.28206	0.0023106
MSTRG.4748	WBGene00000656	col-80	174652	Putative cuticle collagen 80 [Source:UniProtKB/Swiss-Prot;Acc:Q09456]	NA	GO:0040002;GO:0005581;GO:0042302	II	+	10707203	10708286	2	1037	0.834203	9.62771e-06	0.360723	0.12023	0.0370061	0.999994	0.473481	0.281034
gene:WBGene00044455	WBGene00044455	F23F12.13	3896740		NA	GO:0015711;GO:0055085;GO:0005887;GO:0016020;GO:0016021;GO:0008514;GO:0022857	III	+	6495677	6498177	9	1591	1.63812	2.15922e-05	0.758754	0.139986	-0.226929	0.999994	0.879364	0.36117
MSTRG.3555	WBGene00019895	aagr-2	173848	Acid Alpha Glucosidase Relate [Source:RefSeq peptide;Acc:NP_494897]	NA	GO:0005975;GO:0005980;GO:0008152;GO:0005764;GO:0003824;GO:0004553;GO:0004558;GO:0016787;GO:0016798;GO:0030246	II	-	4914494	4925248	10	2986	0.704467	1.08591e-05	0.330256	0.0872421	0.124311	0.999994	0.374211	0.321183
MSTRG.10418	WBGene00015050	clec-51	181854	C-type LECtin [Source:RefSeq peptide;Acc:NP_501369]	NA	GO:0007165;GO:0005887;GO:0004888;GO:0030246	IV	-	8161752	8163795	7	1217	-0.739538	0.000353605	-0.628077	0.00495715	0.0476162	0.999994	-0.11146	0.84031
MSTRG.17605	WBGene00015788	C15B12.8	259861		NA	GO:0055114;GO:0016491	X	+	6474274	6476780	8	1415	1.55806	5.48698e-05	-0.227365	0.713891	-0.136378	0.999994	1.78542	0.0248383
MSTRG.3022	WBGene00020363	fbxa-3	188289	F-box A protein [Source:RefSeq peptide;Acc:NP_494084]	NA	NA	II	-	1818889	1820002	3	951	-1.15777	0.00129798	-1.14519	0.00162475	0.159652	0.999994	-0.0125818	0.990743
MSTRG.5060	WBGene00012472	Y17G7B.21	259466		NA	NA	II	-	11975967	11977659	4	681	-0.654347	3.94935e-05	-0.0499846	0.823359	0.0518279	0.999994	-0.604362	0.0553117
MSTRG.1888	WBGene00013699	Y106G6D.2	172875		NA	NA	I	+	10110855	10111851	2	897	-0.640427	0.00143736	-0.655813	0.0017533	0.165267	0.999994	0.0153859	0.979153
MSTRG.2853	NA	NA	NA	NA	NA	NA	II	+	988763	991103	3	1434	-0.976729	0.000560813	0.256608	0.437879	0.0693437	0.999994	-1.23334	0.0101644
MSTRG.10463	WBGene00017541	F17E9.4	177630		NA	NA	IV	+	8348373	8349170	4	517	-0.51138	0.00589952	-0.669476	0.00028605	0.0551638	0.999994	0.158095	0.725954
MSTRG.15831	WBGene00194706	C53A5.16	13216596		NA	NA	V	-	14521207	14522614	6	1146	0.806374	7.39339e-06	-0.107728	0.657511	0.111612	0.999994	0.914102	0.00338408
MSTRG.5873	WBGene00044798	tbx-43	4363053	T BoX family [Source:RefSeq peptide;Acc:NP_001040883]	NA	GO:0006355;GO:0005634;GO:0003677;GO:0003700	III	-	1765412	1770091	5	964	-1.14883	2.98183e-06	-0.147929	0.640243	-0.14679	0.999994	-1.0009	0.0329702
MSTRG.451	WBGene00021830	Y54E10A.10	171892	Ribosome production factor 2 homolog [Source:UniProtKB/Swiss-Prot;Acc:Q9N3F0]	NA	GO:0000003;GO:0000027;GO:0000463;GO:0007281;GO:0008406;GO:0005634;GO:0005730;GO:0005730;GO:0019843	I	-	3173243	3176319	4	1019	-0.774086	3.89672e-06	-0.179854	0.394868	-0.0840984	0.999994	-0.594232	0.0900578
MSTRG.10778	WBGene00001395	fat-3	177820	Delta(6)-fatty-acid desaturase fat-3 [Source:UniProtKB/Swiss-Prot;Acc:Q23221]	NA	GO:0001820;GO:0006629;GO:0006631;GO:0006633;GO:0006636;GO:0006636;GO:0006936;GO:0008104;GO:0008340;GO:0010171;GO:0014055;GO:0018991;GO:0030421;GO:0032456;GO:0035264;GO:0040002;GO:0040011;GO:0040011;GO:0043050;GO:0045088;GO:0055114;GO:0071688;GO:0016020;GO:0016021;GO:0016021;GO:0098793;GO:0004768;GO:0016491	IV	+	9805674	9806118	2	400	0.651539	0.00010498	-0.225045	0.268459	0.0727665	0.999994	0.876585	0.00155963
MSTRG.3510	WBGene00018268	F41C3.2	173821		NA	GO:0006820;GO:0055085;GO:0055085;GO:0016020;GO:0016021;GO:0016021;GO:0022857	II	+	4749968	4751823	3	1746	-1.25766	0.00138548	-1.27405	0.00162046	0.162436	0.999994	0.016382	0.98971
MSTRG.15929	WBGene00007717	C25D7.5	182884		NA	GO:0045087;GO:0016020;GO:0016021	V	+	15053765	15056291	6	1206	-0.837604	7.14752e-05	-0.468577	0.0496831	0.0615209	0.999994	-0.369027	0.449972
MSTRG.4735	WBGene00010896	M28.5	174645	NHP2-like protein 1 homolog [Source:UniProtKB/Swiss-Prot;Acc:Q21568]	cel03008;cel03040	GO:0000003;GO:0000398;GO:0000470;GO:0002119;GO:0006397;GO:0006898;GO:0008380;GO:0009792;GO:0010171;GO:0030490;GO:0005634;GO:0005681;GO:0005730;GO:0030529;GO:0031428;GO:0032040;GO:0046540;GO:0071011;GO:0003723;GO:0003723	II	-	10658025	10658626	2	522	-0.749063	1.51271e-05	-0.317552	0.129901	-0.027825	0.999994	-0.431511	0.285706
MSTRG.13564	WBGene00000556	cnc-2	178637	CaeNaCin (Caenorhabditis bacteriocin) [Source:RefSeq peptide;Acc:NP_503418]	NA	GO:0045087;GO:0050829;GO:0050832;GO:0005615;GO:0016020;GO:0016021;GO:0003674	V	-	1449667	1450189	2	358	0.335067	0.368678	-1.25366	8.12731e-05	0.181015	0.999994	1.58873	0.000986912
MSTRG.5097	WBGene00008847	fbxb-102	184516	F-box B protein [Source:RefSeq peptide;Acc:NP_496662]	NA	NA	II	+	12482931	12484279	2	1054	-1.34275	1.08591e-05	-0.456916	0.190654	-0.102587	0.999994	-0.885836	0.172897
MSTRG.16786	WBGene00002056	ifc-2	180414	Intermediate filament protein ifc-2 [Source:UniProtKB/Swiss-Prot;Acc:Q21067]	NA	GO:0010171;GO:0018996;GO:0040002;GO:0040011;GO:0040018;GO:0040039;GO:0005737;GO:0005737;GO:0005882;GO:0030057;GO:0005198	X	-	642161	645724	11	1974	-0.651626	0.000559713	-0.54162	0.00791853	0.164392	0.999994	-0.110006	0.826396
MSTRG.3987	WBGene00016629	C44B7.7	183430		cel00480	GO:0006750;GO:0016020;GO:0016021;GO:0003839	II	-	6879185	6880167	5	743	1.0495	2.13171e-06	0.223903	0.434513	0.180897	0.999994	0.825601	0.0674323
MSTRG.4083	WBGene00000169	aqp-1	174190	AQuaPorin or aquaglyceroporin related [Source:RefSeq peptide;Acc:NP_495510]	NA	GO:0006810;GO:0006833;GO:0008340;GO:0009992;GO:0015793;GO:0034220;GO:0045087;GO:0045087;GO:0050829;GO:0050829;GO:0055085;GO:0071918;GO:0005887;GO:0016020;GO:0016021;GO:0016323;GO:0005215;GO:0015204;GO:0015250;GO:0015254;GO:0022838	II	-	7235834	7237037	5	988	0.53512	0.00799454	-0.585186	0.00639615	0.131157	0.999994	1.12031	0.000175531
MSTRG.2992	WBGene00019042	fbxc-21	186515	F-box C protein [Source:RefSeq peptide;Acc:NP_494044]	NA	NA	II	-	1691557	1692907	3	1250	-0.919027	4.89847e-05	-0.486091	0.0597353	0.0211943	0.999994	-0.432936	0.40044
MSTRG.18587	WBGene00009057	cept-1	184847	Choline/EthanolaminePhosphoTransferase [Source:RefSeq peptide;Acc:NP_001257200]	NA	GO:0008654;GO:0016020;GO:0016021;GO:0016740;GO:0016780	X	+	12762085	12765572	9	1185	0.751159	5.55051e-06	0.158757	0.458531	0.0397523	0.999994	0.592403	0.0833786
MSTRG.14396	NA	NA	NA	NA	NA	NA	V	.	7568168	7569387	1	1220	1.47367	3.00229e-05	0.820267	0.0566321	0.0357901	0.999994	0.653407	0.44136
MSTRG.8304	WBGene00019664	K11H12.8	176892		NA	GO:0016020;GO:0016021	IV	+	656637	658598	4	738	0.731133	6.59014e-06	0.303924	0.131019	0.164776	0.999994	0.427209	0.263734
MSTRG.8254	WBGene00001099	dsc-4	176852	Defecation Suppressor of Clk-1 [Source:RefSeq peptide;Acc:NP_499903]	NA	GO:0007281;GO:0030968;GO:0040011	IV	-	315053	320576	11	2851	0.979417	9.08674e-07	0.0140447	0.964046	0.277532	0.999994	0.965372	0.00640697
MSTRG.7807	WBGene00012127	T28D6.7	189042		NA	GO:0015914;GO:0005215;GO:0008289	III	-	11344255	11346789	5	1138	-0.74886	0.000346307	-0.581351	0.0106432	0.104178	0.999994	-0.167509	0.75627
MSTRG.5347	WBGene00001885	his-11	NA	Histone H2B 1 [Source:UniProtKB/Swiss-Prot;Acc:P04255]	NA	NA	II	+	13821778	13822314	1	537	-1.38402	0.000240964	-0.844415	0.0264654	0.195064	0.999994	-0.539603	0.523816
MSTRG.1931	WBGene00077521	maf-1	6418592	MAF (MusculoAponeurotic Fibrosarcoma) transcription factor homolog [Source:RefSeq peptide;Acc:NP_001122479]	NA	GO:0006351;GO:0006355;GO:0006357;GO:0006366;GO:0009792;GO:0045944;GO:0005634;GO:0005634;GO:0001228;GO:0003677;GO:0003700	I	-	10382746	10384222	3	899	1.11573	0.000147203	0.78454	0.0157178	0.19965	0.999994	0.331194	0.659005
MSTRG.6670	WBGene00021532	Y42G9A.2	175866		NA	NA	III	+	6148180	6149050	2	424	-0.969658	7.96851e-05	-0.610945	0.0274544	-0.0605066	0.999994	-0.358713	0.538124
MSTRG.6161	WBGene00007963	cyp-25A1	183247	CYtochrome P450 family [Source:RefSeq peptide;Acc:NP_497775]	NA	GO:0055114;GO:0016020;GO:0016021;GO:0004497;GO:0005506;GO:0016491;GO:0016491;GO:0016705;GO:0020037;GO:0046872	III	+	3832600	3834589	8	1625	0.914352	5.28154e-06	0.179112	0.494827	0.052764	0.999994	0.73524	0.0706028
MSTRG.17148	WBGene00000503	cht-1	180628	Probable endochitinase [Source:UniProtKB/Swiss-Prot;Acc:Q11174]	cel00520	GO:0000272;GO:0005975;GO:0006030;GO:0006032;GO:0006032;GO:0008152;GO:0009620;GO:0009792;GO:0005576;GO:0005576;GO:0005737;GO:0004553;GO:0004568;GO:0004568;GO:0008061;GO:0008061;GO:0016787;GO:0016798	X	-	3397608	3400017	4	2046	-0.0638281	0.844734	0.760122	0.000466493	0.0802969	0.999994	-0.82395	0.0258054
MSTRG.4392	WBGene00008560	pho-13	184165	intestinal acid PHOsphatase [Source:RefSeq peptide;Acc:NP_495875]	cel00740;cel04142	GO:0016311;GO:0003993	II	-	8804838	8806945	7	1446	0.82539	4.40328e-05	0.462843	0.0551136	0.0144125	0.999994	0.362547	0.450344
MSTRG.7032	WBGene00003956	pcp-1	176086	Putative serine protease pcp-1 [Source:UniProtKB/Swiss-Prot;Acc:P34610]	NA	GO:0006508;GO:0006508;GO:0004185;GO:0008233;GO:0008236;GO:0008239;GO:0016787	III	+	7758730	7761273	7	1957	0.84275	4.55006e-06	0.179783	0.443217	0.0899159	0.999994	0.662967	0.0787409
MSTRG.5865	WBGene00021253	Y22D7AL.15	189508		NA	GO:0016020;GO:0016021	III	-	1658248	1659863	2	498	-0.71515	0.000421205	-0.604197	0.00610309	0.0218061	0.999994	-0.110953	0.837213
MSTRG.15708	WBGene00002259	lbp-7	191701	Fatty acid-binding protein homolog 7 [Source:UniProtKB/Swiss-Prot;Acc:O02323]	NA	GO:0006810;GO:0008340;GO:0005215;GO:0008289	V	+	13879550	13880214	2	520	0.95563	2.28653e-06	0.167116	0.52894	0.173751	0.999994	0.788514	0.0478601
MSTRG.1679	NA	NA	NA	NA	NA	NA	I	+	9327919	9330835	7	1450	0.798386	3.90536e-06	0.220033	0.315264	0.136454	0.999994	0.578353	0.121068
MSTRG.4261	WBGene00000652	col-76	174320	COLlagen [Source:RefSeq peptide;Acc:NP_495726]	NA	GO:0005581;GO:0016020;GO:0016021;GO:0042302	II	+	8204341	8207573	6	1710	0.971838	1.38925e-05	-0.110555	0.725038	0.0911511	0.999994	1.08239	0.00706738
MSTRG.11185	WBGene00011337	T01G1.2	178058		NA	GO:0016020;GO:0016021	IV	+	11354436	11355560	5	820	-0.896151	0.000405272	-0.689233	0.010305	0.100334	0.999994	-0.206918	0.745852
MSTRG.19178	WBGene00020366	acdh-10	24104866	Probable medium-chain specific acyl-CoA dehydrogenase 10, mitochondrial [Source:UniProtKB/Swiss-Prot;Acc:Q22347]	cel00071;cel00280;cel00410;cel00640;cel01200;cel01212	GO:0006629;GO:0006631;GO:0008152;GO:0019915;GO:0033539;GO:0055088;GO:0055114;GO:0005739;GO:0005739;GO:0005759;GO:0000062;GO:0003995;GO:0009055;GO:0016491;GO:0016627;GO:0050660;GO:0050660;GO:0052890;GO:0070991	X	-	17213141	17214903	5	1387	0.717976	1.40927e-05	0.315385	0.124862	0.0629864	0.999994	0.402591	0.299954
MSTRG.4040	WBGene00002183	kat-1	174161	Acetyl-CoA acetyltransferase homolog, mitochondrial [Source:UniProtKB/Swiss-Prot;Acc:Q22100]	cel00071;cel00072;cel00280;cel00310;cel00380;cel00620;cel00630;cel00640;cel00650;cel00900;cel01200;cel01212	GO:0006635;GO:0008152;GO:0019915;GO:0040007;GO:0005739;GO:0005739;GO:0003824;GO:0003985;GO:0016740;GO:0016746;GO:0016747;GO:0046872	II	+	7073814	7075551	6	1367	0.720706	2.39577e-05	0.3699	0.074615	0.0856689	0.999994	0.350806	0.379305
MSTRG.15738	WBGene00044081	D1086.11	179903		NA	NA	V	+	14074456	14076716	4	904	-0.493276	0.0199981	-0.776966	0.00012768	0.180069	0.999994	0.28369	0.53673
MSTRG.5143	WBGene00013254	tag-276	174865		NA	NA	II	-	12248145	12249085	2	661	0.890083	1.92855e-05	0.133236	0.633371	-0.0270173	0.999994	0.756847	0.0745573
MSTRG.16336	WBGene00045416	Y37H2A.14	6418795		NA	GO:0016020;GO:0016021	V	+	18143738	18144721	3	690	-0.709029	0.00439182	-0.859942	0.00070746	0.00190602	0.999994	0.150913	0.812316
MSTRG.17134	NA	NA	NA	NA	NA	NA	X	+	3262897	3264192	2	1253	-0.971552	0.00026385	-0.663377	0.0221019	0.130228	0.999994	-0.308175	0.637209
MSTRG.14760	WBGene00000172	aqp-4	179366	AQuaPorin or aquaglyceroporin related [Source:RefSeq peptide;Acc:NP_505512]	NA	GO:0006810;GO:0006833;GO:0009992;GO:0015793;GO:0034220;GO:0005886;GO:0005887;GO:0016020;GO:0016021;GO:0016324;GO:0005215;GO:0015250;GO:0015254	V	+	9737592	9739701	7	1001	-0.723935	0.000367562	-0.563163	0.0115063	0.0684595	0.999994	-0.160773	0.759499
MSTRG.5551	WBGene00021596	spsb-2	266877	SPSB (SPry and Socs Box) family [Source:RefSeq peptide;Acc:NP_497320]	NA	GO:0035556;GO:0005622	II	+	15230362	15232802	4	1012	0.563805	0.00101447	0.552215	0.00338278	-0.0187376	0.999994	0.01159	0.982723
MSTRG.15426	WBGene00010471	cdr-6	179703	CaDmium Responsive [Source:RefSeq peptide;Acc:NP_506113]	NA	GO:0008340	V	-	12412501	12413698	6	906	0.754455	1.22649e-05	-0.0829302	0.725028	0.0969716	0.999994	0.837385	0.00546537
MSTRG.8830	WBGene00017484	F15E6.3	177195	RNA binding protein; RRM-type RNA binding protein; Uncharacterized protein [Source:UniProtKB/TrEMBL;Acc:G5ECT2]	NA	GO:0000003	IV	+	4294877	4295685	2	509	-0.361527	0.213585	-1.06006	1.29478e-05	0.156244	0.999994	0.698538	0.171424
gene:WBGene00000493	WBGene00000493	che-14	172240	CHE-14 protein; Uncharacterized protein [Source:UniProtKB/TrEMBL;Acc:G5EEW0]	NA	GO:0007224;GO:0043053;GO:0016020;GO:0016021;GO:0016324	I	+	5746725	5754278	18	2913	-1.58577	0.000214411	-1.06588	0.0190855	-0.039528	0.999994	-0.519892	0.619162
MSTRG.15425	WBGene00010472	cdr-7	24104698	CaDmium Responsive [Source:RefSeq peptide;Acc:NP_001294664]	NA	NA	V	-	12410879	12412067	5	984	-0.543051	0.0758487	-1.11795	4.42295e-05	0.118488	0.999994	0.574896	0.345944
MSTRG.10286	WBGene00000190	arf-1.1	191609	ADP-ribosylation factor 1-like 1 [Source:UniProtKB/Swiss-Prot;Acc:Q94231]	NA	GO:0006810;GO:0015031;GO:0016192;GO:0030968;GO:0005794;GO:0000166;GO:0005525	IV	+	7634832	7635707	4	679	-1.07276	0.00386252	-1.14447	0.00179327	0.355629	0.999994	0.0717103	0.9454
MSTRG.4305	WBGene00008803	lips-10	174345	LIPaSe related [Source:RefSeq peptide;Acc:NP_495777]	NA	GO:0016787	II	+	8439150	8442152	4	1044	-0.144346	0.651269	-0.992104	1.16917e-05	0.0912341	0.999994	0.847758	0.042755
MSTRG.1403	WBGene00011232	pck-2	172556	Phosphoenolypyruvate CarboxyKinase [Source:RefSeq peptide;Acc:NP_001021587]	cel00010;cel00020;cel00620;cel04068	GO:0006094;GO:0016310;GO:0005739;GO:0004611;GO:0005525;GO:0016301;GO:0017076	I	+	7866132	7872075	5	2137	1.04252	2.44785e-06	0.00627193	0.986431	0.250119	0.999994	1.03625	0.00796414
MSTRG.5351	WBGene00001918	his-44	175033	Histone H2B 1 [Source:UniProtKB/Swiss-Prot;Acc:P04255]	NA	GO:0002119;GO:0006334;GO:0009792;GO:0045087;GO:0060465;GO:0000785;GO:0000786;GO:0000788;GO:0005634;GO:0005694;GO:0005811;GO:0035267;GO:0003677;GO:0003677;GO:0046982	II	-	13826730	13827098	1	369	-1.37989	0.000403874	-0.862901	0.0269559	0.206171	0.999994	-0.516986	0.555957
MSTRG.10681	WBGene00007508	C10C5.4	177768	Aminoacylase-1 [Source:RefSeq peptide;Acc:NP_501651]	cel00220;cel01210;cel01230	GO:0006520;GO:0008152;GO:0043171;GO:0005737;GO:0004046;GO:0008270;GO:0016787;GO:0046872;GO:0070573	IV	+	9378603	9380450	9	1354	0.757702	6.1178e-05	-0.136147	0.579943	0.0459189	0.999994	0.893849	0.00701037
MSTRG.14078	WBGene00019599	K09H11.1	178962		NA	GO:0008152;GO:0033539;GO:0055088;GO:0055114;GO:0005739;GO:0000062;GO:0003995;GO:0003995;GO:0009055;GO:0016627;GO:0016787;GO:0050660;GO:0050660;GO:0052890	V	+	5747819	5752033	10	3039	0.809919	1.12308e-05	0.00931537	0.974779	0.0590784	0.999994	0.800603	0.0203562
MSTRG.14484	WBGene00015660	catp-3	179189	Cation transporting ATPase [Source:RefSeq peptide;Acc:NP_505083]	NA	GO:0018991;GO:0099132;GO:0005887;GO:0016020;GO:0016021;GO:0043231;GO:0000166;GO:0005524;GO:0016787;GO:0019829;GO:0046872	V	+	8076085	8079914	8	3292	-0.656499	0.00402194	-0.737885	0.00172613	0.227833	0.999994	0.0813857	0.897278
MSTRG.15683	WBGene00009433	F35E12.9	179867		NA	GO:0045087;GO:0050829;GO:0045121	V	-	13741321	13744251	6	1370	0.934918	2.43148e-05	-0.0365042	0.91363	0.0317538	0.999994	0.971423	0.0178389
MSTRG.15752	WBGene00008388	D1086.1	179909		NA	NA	V	+	14098847	14100477	4	797	-0.582489	0.00783948	-0.754317	0.000490316	0.0507355	0.999994	0.171829	0.74617
MSTRG.19021	WBGene00012407	Y7A5A.1	181666		NA	GO:0008202;GO:0055114;GO:0016020;GO:0016021;GO:0000246;GO:0003824;GO:0016491;GO:0016614;GO:0050660	X	-	15767435	15771493	8	1705	0.730108	1.17871e-05	0.252449	0.22036	0.0819797	0.999994	0.477659	0.202459
MSTRG.13631	WBGene00000514	ckb-4	184864	Choline Kinase B [Source:RefSeq peptide;Acc:NP_503573]	NA	GO:0006657;GO:0016310;GO:0004103;GO:0016301	V	-	2106398	2109387	9	1335	0.761777	6.80088e-05	0.401458	0.0824167	-0.0524183	0.999994	0.360319	0.422795
MSTRG.5694	WBGene00019332	K02F3.9	175241		NA	NA	III	-	840458	841366	3	591	-0.50748	0.0138542	-0.726395	0.000265047	0.104431	0.999994	0.218915	0.649161
MSTRG.5341	WBGene00001889	his-15	175026	Histone H2B 1 [Source:UniProtKB/Swiss-Prot;Acc:P04255]	NA	GO:0002119;GO:0009792;GO:0045087;GO:0060465;GO:0000786;GO:0003677;GO:0046982	II	+	13818371	13818739	1	369	-1.37332	0.000455095	-0.868844	0.0260071	0.218335	0.999994	-0.504473	0.569849
MSTRG.3262	WBGene00194717	ZC239.22	13184240		NA	NA	II	-	3219687	3220774	4	567	1.50922	5.51289e-06	-0.465273	0.284679	0.558297	0.999994	1.97449	0.000370461
MSTRG.5041	WBGene00014156	ZK930.6	191466		NA	GO:0006508;GO:0004176;GO:0004252	II	+	11885588	11886347	3	632	-1.52444	2.10044e-05	-0.580111	0.157811	-0.212522	0.999994	-0.944332	0.241142
MSTRG.8494	WBGene00022301	cpsf-1	177003	Probable cleavage and polyadenylation specificity factor subunit 1 [Source:UniProtKB/Swiss-Prot;Acc:Q9N4C2]	cel03015	GO:0000003;GO:0002119;GO:0006378;GO:0006379;GO:0006397;GO:0007281;GO:0008406;GO:0009792;GO:0010171;GO:0040018;GO:0040027;GO:0005634;GO:0005847;GO:0003676;GO:0003723;GO:0003729	IV	-	2009039	2032992	16	4480	0.56532	0.00220079	0.600342	0.00261245	0.0615638	0.999994	-0.0350221	0.947996
MSTRG.18820	WBGene00008354	gcsh-1	183902	Glycine Cleavage System H protein [Source:RefSeq peptide;Acc:NP_510414]	cel00260;cel00630;cel01200	GO:0019464;GO:0005960	X	-	14514116	14515081	3	533	-0.329685	0.204093	-0.943814	1.56725e-05	0.195552	0.999994	0.614129	0.185028
MSTRG.14182	WBGene00017431	F13H6.3	179020	Esterase CM06B1 [Source:UniProtKB/Swiss-Prot;Acc:Q07085]	cel00983	GO:0005615;GO:0005737;GO:0005886;GO:0016020;GO:0004104;GO:0016787;GO:0052689	V	-	6363407	6365671	8	1774	0.72809	5.34706e-05	-0.165015	0.478213	0.0845224	0.999994	0.893105	0.00430743
MSTRG.1732	WBGene00006062	stn-1	266844	Syntrophin-1 [Source:UniProtKB/Swiss-Prot;Acc:Q93646]	NA	GO:0000003;GO:0002119;GO:0006836;GO:0006898;GO:0007528;GO:0008406;GO:0015870;GO:0032413;GO:0040013;GO:0040017;GO:0040018;GO:0043058;GO:0043059;GO:0045214;GO:0046662;GO:0046662;GO:0046716;GO:0050808;GO:0072488;GO:0005737;GO:0005856;GO:0016010;GO:0016010;GO:0016010;GO:0016020;GO:0005198;GO:0005246;GO:0005277;GO:0005515	I	+	9501268	9505164	6	1545	-0.822458	5.45583e-05	-0.383887	0.106065	-0.0283372	0.999994	-0.438572	0.35085
MSTRG.222	WBGene00044347	Y71G12B.30	3565302	Serine/threonine-protein phosphatase [Source:RefSeq peptide;Acc:NP_001293448]	NA	GO:0000003;GO:0006470;GO:0004721;GO:0016787	I	-	1818513	1822931	5	1079	-1.41941	0.00557501	-1.49328	0.00178626	0.444462	0.999994	0.0738695	0.962176
MSTRG.6175	WBGene00006575	tir-1	175502	Sterile alpha and TIR motif-containing protein tir-1 [Source:UniProtKB/Swiss-Prot;Acc:Q86DA5]	NA	GO:0000003;GO:0000187;GO:0002119;GO:0002376;GO:0006898;GO:0006952;GO:0007165;GO:0007275;GO:0007399;GO:0007411;GO:0008104;GO:0008340;GO:0008340;GO:0009792;GO:0030154;GO:0033554;GO:0040007;GO:0042742;GO:0045087;GO:0045087;GO:0045168;GO:0045944;GO:0050832;GO:1902097;GO:0005737;GO:1904115;GO:0005515;GO:0017137;GO:0019901;GO:0035591;GO:0042802	III	-	3869590	3873501	4	2368	-0.60398	0.00189178	0.0958507	0.698665	0.139084	0.999994	-0.69983	0.055712
MSTRG.13410	WBGene00004496	rps-27	178538	40S ribosomal protein S27 [Source:UniProtKB/Swiss-Prot;Acc:Q9TXP0]	cel03010	GO:0000003;GO:0000028;GO:0002119;GO:0006412;GO:0006412;GO:0008340;GO:0009792;GO:0005622;GO:0005840;GO:0022627;GO:0030529;GO:0003735;GO:0003735;GO:0046872	V	-	103399	104064	2	351	-0.722031	2.71782e-05	-0.166839	0.443513	0.00657631	0.999994	-0.555192	0.133728
MSTRG.13991	WBGene00015369	ugt-51	178905	UDP-GlucuronosylTransferase [Source:RefSeq peptide;Acc:NP_504388]	NA	GO:0008152;GO:0009813;GO:0052696;GO:0016020;GO:0016021;GO:0043231;GO:0015020;GO:0016740;GO:0016758	V	-	5175026	5177256	6	1657	0.921388	4.23121e-05	-0.289121	0.313994	0.182986	0.999994	1.21051	0.00144633
MSTRG.2435	WBGene00013594	Y87G2A.2	173222		NA	GO:0006637;GO:0006637;GO:0009062;GO:0040007;GO:0005782;GO:0047617;GO:0047617	I	+	13534745	13537137	7	1045	0.587004	0.00564928	-0.531763	0.0245439	0.0973537	0.999994	1.11877	0.000618026
MSTRG.13726	WBGene00019105	asp-8	NA	ASpartyl Protease [Source:RefSeq peptide;Acc:NP_503825]	NA	NA	V	+	3024219	3027933	5	1472	0.346832	0.361749	-1.15588	0.000513716	0.0814646	0.999994	1.50271	0.00374034
MSTRG.7009	WBGene00020050	R13A5.7	176070		NA	GO:0000003;GO:0007276;GO:0009792;GO:0040013	III	-	7567467	7570133	8	1570	0.738361	0.000132854	0.4624	0.0419296	0.0351853	0.999994	0.275962	0.558854
gene:WBGene00006897	WBGene00006897	ver-4	186632	Tyrosine-protein kinase receptor ver-4 [Source:UniProtKB/Swiss-Prot;Acc:Q21041]	NA	GO:0006468;GO:0016310;GO:0018108;GO:0045138;GO:0005886;GO:0016020;GO:0016021;GO:0000166;GO:0004672;GO:0004713;GO:0004714;GO:0005524;GO:0016301;GO:0016740	X	+	10982351	10988275	15	4091	-1.51577	0.00151703	-0.998525	0.0302595	0.443076	0.999994	-0.517242	0.642641
MSTRG.2380	WBGene00009698	F44F1.6	173189		NA	GO:0005737	I	-	13260933	13262727	2	1738	0.992418	4.6227e-05	0.501836	0.0884417	0.122567	0.999994	0.490582	0.389225
MSTRG.15992	WBGene00235133	T26H5.14	24104950		NA	NA	V	+	15449165	15449601	2	384	1.83304	8.19112e-06	0.228482	0.703272	0.0983567	0.999994	1.60456	0.0596057
MSTRG.16895	NA	NA	NA	NA	NA	NA	X	-	1504199	1504841	3	417	-0.946841	5.75049e-06	-0.255292	0.325224	-0.291027	0.999994	-0.691549	0.111883
MSTRG.3020	WBGene00015607	fbxb-13	182411	F-box B protein [Source:RefSeq peptide;Acc:NP_494079]	NA	GO:0009792;GO:0040018	II	+	1789181	1790217	2	985	-0.873524	0.000171837	-0.544506	0.0370369	-0.0500399	0.999994	-0.329019	0.550992
MSTRG.5797	WBGene00022326	fbxa-14	175294	F-box A protein [Source:RefSeq peptide;Acc:NP_497384]	NA	NA	III	-	1322132	1324633	4	1442	-0.772254	0.00739929	-0.92766	0.00128153	0.246206	0.999994	0.155406	0.832976
MSTRG.14734	NA	NA	NA	NA	NA	NA	V	+	9545522	9546838	3	1051	-0.590563	0.000578694	-0.473269	0.0124164	0.0305377	0.999994	-0.117294	0.794341
MSTRG.13406	WBGene00010967	nduo-5	2565703	NADH-ubiquinone oxidoreductase chain 5 [Source:UniProtKB/Swiss-Prot;Acc:P24896]	cel00190	NA	MtDNA	+	11691	13272	1	1582	0.747219	5.13835e-05	-0.200312	0.383826	0.132426	0.999994	0.94753	0.00204891
MSTRG.11150	WBGene00007808	best-7	178030	BESTrophin (chloride channel) homolog [Source:RefSeq peptide;Acc:NP_502108]	NA	GO:0006810;GO:0006811;GO:0006821;GO:1902476;GO:0005886;GO:0005887;GO:0016020;GO:0016021;GO:0034707;GO:0034707;GO:0005254;GO:0005254	IV	-	11226589	11230249	13	1859	1.18897	3.43335e-06	0.193333	0.555095	0.551652	0.999994	0.995637	0.0458679
MSTRG.8824	WBGene00017487	F15E6.6	177192		NA	GO:0000003;GO:0009115;GO:0055114;GO:0005829;GO:0003824;GO:0004854;GO:0009055;GO:0016491;GO:0016614;GO:0016903;GO:0046872;GO:0050660;GO:0050660;GO:0051536;GO:0051537	IV	-	4278871	4284120	16	3868	-0.631312	0.0040121	-0.6471	0.00461848	0.266563	0.999994	0.0157885	0.980596
MSTRG.11586	WBGene00009889	F49E11.2	186046		NA	GO:0016020;GO:0016021	IV	-	13035955	13038990	9	1323	-1.22993	0.00349646	-1.19172	0.00397402	0.357649	0.999994	-0.0382052	0.974083
MSTRG.15963	WBGene00011668	clec-47	180025	C-type LECtin [Source:RefSeq peptide;Acc:NP_506744]	NA	GO:0010332;GO:0016020;GO:0016021;GO:0030246	V	+	15175696	15176326	2	585	0.0407871	0.918582	-1.01855	7.95027e-06	0.251061	0.999994	1.05934	0.0051196
MSTRG.12860	WBGene00013654	Y105C5B.15	178448	Purple acid phosphatase [Source:RefSeq peptide;Acc:NP_001294121]	NA	GO:0016311;GO:0003993;GO:0016787;GO:0046872	IV	+	15952540	15954841	4	1124	-0.641036	7.96851e-05	-0.315297	0.104391	0.0141055	0.999994	-0.32574	0.384034
MSTRG.615	WBGene00020034	R12E2.8	172003		NA	NA	I	-	4155542	4158733	6	813	-1.14908	0.0104085	-1.54201	0.000824119	-0.00056211	0.999994	0.39293	0.721146
MSTRG.17777	WBGene00017244	apy-1	181019	APYrase [Source:RefSeq peptide;Acc:NP_509283]	cel00230;cel00240	GO:0000003;GO:0006256;GO:0006256;GO:0007369;GO:0008340;GO:0008340;GO:0009408;GO:0030166;GO:0030968;GO:0040009;GO:0046712;GO:0046712;GO:0060465;GO:0012505;GO:0016020;GO:0016020;GO:0016021;GO:0004382;GO:0004382;GO:0005509;GO:0005515;GO:0016787;GO:0017110;GO:0045134;GO:0045134;GO:0045134;GO:0046872	X	-	7568134	7569722	6	1204	0.695723	8.78615e-06	0.0793377	0.710091	0.0887469	0.999994	0.616385	0.0451078
MSTRG.4254	WBGene00001281	emb-27	174314	APC6; Uncharacterized protein [Source:UniProtKB/TrEMBL;Acc:G5EG38]	cel04120	GO:0000003;GO:0006810;GO:0006836;GO:0007049;GO:0007052;GO:0007067;GO:0007126;GO:0007275;GO:0008406;GO:0009792;GO:0016567;GO:0030163;GO:0030703;GO:0040035;GO:0051301;GO:0051321;GO:0030054;GO:0045202;GO:0045202	II	-	8159829	8162170	7	2069	0.339296	0.088268	0.713907	0.000110386	-0.0897037	0.999994	-0.374611	0.356396
MSTRG.14392	WBGene00017600	ttr-10	184686	TransThyretin-Related family domain [Source:RefSeq peptide;Acc:NP_504946]	NA	GO:0005615	V	-	7552895	7553923	6	665	-0.611671	0.0296768	-0.977129	0.000220773	0.187546	0.999994	0.365458	0.548452
MSTRG.5290	WBGene00010070	nep-17	174996	NEPrilysin metallopeptidase family [Source:RefSeq peptide;Acc:NP_001254395]	NA	GO:0006508;GO:0016020;GO:0016021;GO:0045121;GO:0004222;GO:0008237	II	+	13507819	13516481	14	4894	1.09298	1.12195e-05	0.261433	0.399088	0.177764	0.999994	0.83155	0.107554
MSTRG.2391	WBGene00011435	T04D3.8	173199		NA	NA	I	+	13309994	13310715	3	429	0.582117	0.0137396	-0.580715	0.0237396	0.0616542	0.999994	1.16283	0.00129306
MSTRG.15821	WBGene00008596	clec-54	184217	C-type LECtin [Source:RefSeq peptide;Acc:NP_506590]	NA	GO:0030246	V	+	14476911	14478997	6	1259	1.02576	2.85707e-05	-0.0758069	0.83085	0.0940827	0.999994	1.10157	0.0142587
MSTRG.1776	WBGene00010613	K07A1.6	172797		NA	NA	I	-	9591980	9593102	5	424	-0.40825	0.082046	-0.838946	8.24272e-05	0.155417	0.999994	0.430696	0.356096
MSTRG.15774	WBGene00010515	K02E11.6	186897		NA	NA	V	+	14250627	14251508	3	707	-0.957916	0.00189178	-0.881198	0.00581764	0.157639	0.999994	-0.0767182	0.929206
MSTRG.14223	WBGene00018491	mdh-1	179041	Malate dehydrogenase [Source:RefSeq peptide;Acc:NP_504656]	cel00020;cel00270;cel00620;cel00630;cel01200	GO:0005975;GO:0006099;GO:0006099;GO:0006107;GO:0006108;GO:0006108;GO:0006734;GO:0019752;GO:0055114;GO:0005739;GO:0005829;GO:0003824;GO:0016491;GO:0016615;GO:0016616;GO:0030060;GO:0030060	V	-	6515276	6516526	3	1156	0.68664	0.0002028	0.45965	0.0329025	0.0642714	0.999994	0.22699	0.622379
MSTRG.6277	WBGene00011109	R07E5.1	175574	G patch domain-containing protein 1 homolog [Source:UniProtKB/Swiss-Prot;Acc:Q21827]	NA	GO:0000003;GO:0002119;GO:0006397;GO:0009792;GO:0010171;GO:0019915;GO:0003676;GO:0005515	III	+	4408551	4412217	5	2556	0.359812	0.0915872	0.756213	0.000144174	-0.0645832	0.999994	-0.396401	0.362425
MSTRG.17740	WBGene00015294	C01C10.2	182067		NA	NA	X	-	7435637	7437981	7	1016	-0.497931	0.0554691	-0.910051	0.000122719	0.247633	0.999994	0.41212	0.436354
MSTRG.16341	WBGene00008900	F16H6.10	180190		NA	GO:0045087	V	-	18222798	18224447	4	1108	-0.678309	0.00301908	-0.70795	0.00286221	0.0359744	0.999994	0.0296411	0.964512
MSTRG.8826	WBGene00017488	dct-7	184536	DAF-16/FOXO Controlled, germline Tumor affecting [Source:RefSeq peptide;Acc:NP_500534]	NA	NA	IV	-	4290296	4290573	2	232	-0.584965	0.211315	-1.61692	0.000143948	-0.0738557	0.999994	1.03195	0.244245
MSTRG.14072	WBGene00017772	clec-1	178958	C-type LECtin [Source:RefSeq peptide;Acc:NP_504500]	NA	GO:0002119;GO:0010171;GO:0040007;GO:0040011;GO:0040018;GO:0040035;GO:0030246	V	+	5700010	5701082	4	916	-0.483065	0.00510045	-0.54459	0.00228192	0.11102	0.999994	0.0615254	0.897278
MSTRG.14571	WBGene00017800	F25G6.9	179237		NA	GO:0006614;GO:0007126;GO:0009792;GO:0019915;GO:0045047;GO:0045132;GO:0005786;GO:0005786;GO:0008312;GO:0030942	V	-	8565284	8570020	9	4312	0.349748	0.106651	0.757172	0.000184528	-0.0124455	0.999994	-0.407423	0.356033
MSTRG.7977	WBGene00013560	zip-12	176655	bZIP transcription factor family [Source:RefSeq peptide;Acc:NP_499601]	NA	NA	III	+	12327806	12332275	5	1217	-0.633374	0.00140215	-0.525947	0.0132177	0.146624	0.999994	-0.107428	0.83645
MSTRG.12161	WBGene00010084	F55B11.2	178382		NA	GO:0000003;GO:0009792;GO:0048477	IV	-	14422268	14423294	3	762	-0.515919	0.00461025	-0.579588	0.0019776	0.020318	0.999994	0.0636683	0.899076
MSTRG.3021	WBGene00020362	fbxb-10	188288	F-box B protein [Source:RefSeq peptide;Acc:NP_494083]	NA	NA	II	-	1817265	1818400	2	1081	-0.955452	1.9363e-05	-0.20885	0.452841	-0.0866281	0.999994	-0.746602	0.105755
MSTRG.7314	WBGene00010475	K01F9.2	3565085		NA	NA	III	-	8870099	8877127	6	965	-0.922059	0.00353744	-0.982807	0.00250581	0.0220163	0.999994	0.0607472	0.945423
MSTRG.1121	WBGene00001599	glh-2	172361	ATP-dependent RNA helicase glh-2 [Source:UniProtKB/Swiss-Prot;Acc:Q966L9]	NA	GO:0006915;GO:0007281;GO:0009791;GO:0010501;GO:0016070;GO:0043186;GO:0000166;GO:0003676;GO:0003723;GO:0003724;GO:0004004;GO:0004386;GO:0005515;GO:0005524;GO:0008270;GO:0008432;GO:0016787;GO:0043621;GO:0046872	I	+	6514021	6517507	9	3125	0.641412	0.000652125	0.526098	0.0139463	0.103349	0.999994	0.115314	0.821197
MSTRG.150	WBGene00021685	herc-1	171700	HECT and RCC domain E3 ubiquitin ligase [Source:RefSeq peptide;Acc:NP_001293432]	NA	GO:0000003;GO:0019915;GO:0042787;GO:0005634;GO:0005737;GO:0004842;GO:0004842;GO:0016740;GO:0016874	I	+	1247435	1254671	4	814	0.544259	0.00333126	0.577311	0.00389734	0.0672852	0.999994	-0.0330513	0.950456
MSTRG.5965	WBGene00021852	Y54F10AM.8	175369	Putative phospholipase B-like 3 [Source:UniProtKB/Swiss-Prot;Acc:Q9BL07]	NA	GO:0006629;GO:0016042;GO:0005576;GO:0016787	III	-	2503448	2507972	9	1908	0.717808	1.3641e-05	0.185214	0.37396	0.120765	0.999994	0.532593	0.135334
MSTRG.10836	WBGene00009686	ent-7	177862	Equilibrative Nucleoside Transporter [Source:RefSeq peptide;Acc:NP_001255451]	NA	GO:0006810;GO:1901642;GO:0016020;GO:0016021;GO:0005337	IV	+	10017425	10021286	9	1452	0.736811	0.000198595	0.0927582	0.729172	-0.098671	0.999994	0.644053	0.118794
MSTRG.8062	NA	NA	NA	NA	NA	NA	III	+	12934715	12942318	6	3045	0.63413	0.000149342	0.391815	0.0470629	0.0922612	0.999994	0.242315	0.548452
MSTRG.18015	WBGene00219699	linc-22	NA		NA	NA	X	+	9069138	9073735	5	4071	-0.689072	0.00222255	-0.659343	0.00507263	0.0338114	0.999994	-0.0297289	0.964237
MSTRG.15775	WBGene00010514	K02E11.5	186896		NA	NA	V	+	14252361	14253277	3	446	-1.00242	0.00265123	-0.98325	0.00397402	0.0753304	0.999994	-0.0191696	0.983859
MSTRG.9349	WBGene00005092	srd-14	NA		NA	NA	IV	-	5637835	5640190	3	973	1.10624	0.000128844	-0.363571	0.338931	0.146389	0.999994	1.46981	0.00364282
MSTRG.5452	WBGene00010551	smg-8	175103	Suppressor with Morphological effect on Genitalia [Source:RefSeq peptide;Acc:NP_001293559]	NA	GO:0000184;GO:0000184;GO:0040011;GO:0005737;GO:0055120;GO:0003674	II	+	14444909	14447219	3	1145	0.561672	0.00178272	0.543778	0.00578533	0.0240993	0.999994	0.0178939	0.973997
gene:WBGene00019273	WBGene00019273	H43E16.1	174101		NA	GO:0016020;GO:0016021	II	+	6674268	6679363	10	3733	-1.03978	0.000724219	-0.31742	0.363173	0.257809	0.999994	-0.722361	0.278645
MSTRG.274	WBGene00003799	npp-13	171774	Nuclear Pore complex Protein [Source:RefSeq peptide;Acc:NP_001293351]	cel03013	GO:0000003;GO:0000132;GO:0006606;GO:0006810;GO:0006997;GO:0009792;GO:0016973;GO:0040011;GO:0040035;GO:0051292;GO:0005643;GO:0005643;GO:0005515;GO:0017056	I	+	2097346	2123442	11	2538	0.649353	0.000187333	0.413303	0.0419391	0.141432	0.999994	0.23605	0.576802
gene:WBGene00017586	WBGene00017586	F19B10.4	184669		NA	NA	II	+	3660084	3662006	5	1208	-1.3194	0.00273608	-1.14404	0.0081209	0.292715	0.999994	-0.175357	0.882156
MSTRG.1957	WBGene00009507	mus-101	172929		cel03440	GO:0000003;GO:0006261;GO:0006270;GO:0006974;GO:0007095;GO:0009792;GO:0009792;GO:0009792;GO:0033314;GO:0036093;GO:0040011	I	-	10479301	10484969	17	3674	0.45451	0.0214359	0.664663	0.000948451	0.0296141	0.999994	-0.210152	0.657786
MSTRG.7618	WBGene00010972	R01H10.4	187514		NA	NA	III	+	10254852	10257227	4	890	0.890487	0.000226929	0.505422	0.0810157	-0.103563	0.999994	0.385065	0.502517
MSTRG.6016	WBGene00018991	F56F11.4	175403		cel03050	GO:0000003;GO:0002119;GO:0009792;GO:0030163;GO:0030433;GO:0040011;GO:0040035;GO:0045899;GO:1901800;GO:0005737;GO:0008540;GO:0031595;GO:0031597;GO:0000166;GO:0005524;GO:0016787;GO:0017025;GO:0036402	III	+	2858709	2865386	5	1237	0.540226	0.00310813	0.572162	0.00397402	0.0191718	0.999994	-0.0319363	0.950949
MSTRG.8016	WBGene00013734	Y111B2A.10	176678		NA	GO:0009792;GO:0003676;GO:0046872	III	-	12596020	12598165	3	1316	0.616293	0.000524479	0.475557	0.0190855	0.09208	0.999994	0.140735	0.763872
MSTRG.7946	WBGene00013541	Y75B8A.4	176643	Lon protease homolog 2, peroxisomal [Source:UniProtKB/Swiss-Prot;Acc:Q9XW87]	NA	GO:0006508;GO:0006515;GO:0006625;GO:0016485;GO:0030163;GO:0005777;GO:0005782;GO:0005782;GO:0000166;GO:0004176;GO:0004176;GO:0004252;GO:0005524;GO:0008233;GO:0008236;GO:0016787	III	+	12107774	12113471	11	2364	0.810874	2.45014e-05	0.0948256	0.719705	0.0467528	0.999994	0.716049	0.0656642
MSTRG.14675	WBGene00016046	C24B5.4	182835		NA	GO:0005634	V	-	9195821	9197309	5	1142	1.06472	2.8818e-05	0.196647	0.561477	0.0268354	0.999994	0.868074	0.108636
MSTRG.13484	WBGene00021709	ugt-29	178581	UDP-GlucuronosylTransferase [Source:RefSeq peptide;Acc:NP_503298]	NA	GO:0008152;GO:0009813;GO:0052696;GO:0016020;GO:0016021;GO:0043231;GO:0015020;GO:0016740;GO:0016757;GO:0016758	V	-	696610	699140	5	1661	-0.6853	0.0001531	-0.340342	0.106762	0.0311129	0.999994	-0.344958	0.399556
MSTRG.19004	WBGene00010329	F59D12.1	181656		NA	GO:0001963;GO:0007186;GO:0007212;GO:0040011;GO:0016020;GO:0016021;GO:0001588;GO:0004930;GO:0035240	X	+	15666767	15672363	7	1635	0.782213	0.12074	-0.713865	0.0963134	1.70518	0.00413531	1.49608	0.0517822
MSTRG.3030	WBGene00016886	fbxb-96	259420	F-box B protein [Source:RefSeq peptide;Acc:NP_494094]	NA	GO:0016020;GO:0016021	II	-	1849430	1850403	2	920	-0.670407	0.0104207	-0.850239	0.00117409	0.0441265	0.999994	0.179832	0.780635
MSTRG.1274	WBGene00010644	K07G5.5	187123		NA	GO:0006812;GO:0010043;GO:0055085;GO:0061088;GO:0071577;GO:0098655;GO:0016020;GO:0016020;GO:0016021;GO:0005385;GO:0008324	I	+	7170026	7172189	5	1133	1.07221	2.28926e-05	-0.301793	0.35567	0.313491	0.999994	1.374	0.0013888
MSTRG.13459	WBGene00019741	nhr-201	187408	Nuclear Hormone Receptor family [Source:RefSeq peptide;Acc:NP_503211]	NA	GO:0006351;GO:0006355;GO:0043401;GO:0005634;GO:0003677;GO:0003700;GO:0008270;GO:0043565;GO:0046872	V	+	465757	467506	7	1385	-0.917806	0.00286327	-0.913283	0.0042565	-0.0432787	0.999994	-0.00452386	0.9964
MSTRG.3051	NA	NA	NA	NA	NA	NA	II	-	2018885	2019606	2	642	-1.5541	4.70745e-05	-0.331668	0.449868	-0.0882416	0.999994	-1.22243	0.112484
MSTRG.13849	WBGene00003766	nlp-28	181845	Neuropeptide-like protein 28 QWGYGGY-amide GYGGYGGY-amide GMYGGY-amide GMYGGW-amide [Source:UniProtKB/Swiss-Prot;Acc:O44665]	NA	GO:0007218;GO:0005576	V	+	3987900	3988314	2	333	0.744371	7.15645e-05	0.340047	0.129232	0.0607538	0.999994	0.404323	0.347172
MSTRG.10975	WBGene00001328	epi-1	177956	Laminin-like protein epi-1 [Source:UniProtKB/Swiss-Prot;Acc:Q21313]	cel04512	GO:0000003;GO:0000003;GO:0001764;GO:0002119;GO:0006898;GO:0006915;GO:0007155;GO:0007414;GO:0008406;GO:0009408;GO:0009790;GO:0009792;GO:0010171;GO:0010950;GO:0016477;GO:0016477;GO:0040011;GO:0040017;GO:0040027;GO:0040035;GO:0042127;GO:0051788;GO:0071711;GO:0005604;GO:0005201	IV	+	10666827	10679288	14	11084	0.616625	0.00055283	0.45609	0.0242124	-0.00119414	0.999994	0.160535	0.725952
MSTRG.49	WBGene00021657	Y48G1A.1	190030		NA	NA	I	+	348535	357133	13	2924	0.634481	0.00292721	0.63521	0.00510165	0.0713399	0.999994	-0.000728662	0.999335
MSTRG.17387	WBGene00000039	acn-1	180780	Inactive angiotensin-converting enzyme-related protein [Source:UniProtKB/Swiss-Prot;Acc:Q18581]	NA	GO:0000003;GO:0002119;GO:0006508;GO:0018991;GO:0018996;GO:0040011;GO:0040018;GO:0040035;GO:0016020;GO:0008237;GO:0008241	X	-	5092281	5097067	11	3282	1.33519	0.00026385	-0.615888	0.195708	0.24093	0.999994	1.95108	0.00229054
MSTRG.17909	WBGene00019989	R09F10.8	181088		NA	GO:0009792	X	-	8325105	8326451	3	1246	0.589087	0.000680577	0.468415	0.0176766	0.0413907	0.999994	0.120671	0.795642
MSTRG.15771	WBGene00013878	atfs-1	179922	Activating Transcription Factor associated with Stress [Source:RefSeq peptide;Acc:NP_506515]	NA	GO:0006355;GO:0006357;GO:0010628;GO:0010628;GO:0034514;GO:0061063;GO:0005634;GO:0005737;GO:0000977;GO:0000981;GO:0003700;GO:0003700;GO:0043565	V	+	14194446	14197698	8	1739	0.61856	0.00026385	0.413896	0.0368699	0.102348	0.999994	0.204665	0.632926
MSTRG.6862	WBGene00004490	rps-21	176011	40S ribosomal protein S21 [Source:UniProtKB/Swiss-Prot;Acc:P49197]	cel03010	GO:0000003;GO:0000447;GO:0000461;GO:0002119;GO:0006412;GO:0008406;GO:0009792;GO:0018996;GO:0005622;GO:0005840;GO:0022627;GO:0030529;GO:0003735;GO:0003735;GO:0005515	III	-	7189141	7189631	3	343	-0.732044	3.15893e-05	-0.207534	0.339649	-0.0683277	0.999994	-0.52451	0.175717
MSTRG.4451	WBGene00011978	T24B8.4	174446		NA	GO:0006897;GO:0008360;GO:0030048;GO:0051127;GO:0005884;GO:0003779;GO:0051015	II	-	9064038	9064269	1	232	-0.725801	0.000383371	-0.478929	0.0373231	0.0079395	0.999994	-0.246872	0.619703
MSTRG.4996	WBGene00000114	alh-8	174800	Probable methylmalonate-semialdehyde dehydrogenase [acylating], mitochondrial [Source:UniProtKB/Swiss-Prot;Acc:P52713]	cel00280;cel00410;cel00562;cel00640;cel01200	GO:0006573;GO:0008152;GO:0019859;GO:0055114;GO:0005739;GO:0005739;GO:0000062;GO:0004029;GO:0004491;GO:0004491;GO:0004491;GO:0016491;GO:0016620;GO:0018478;GO:0018478;GO:0018478	II	+	11729055	11731226	6	1789	0.813488	2.40096e-05	0.191973	0.430915	0.0749481	0.999994	0.621515	0.126688
MSTRG.14845	WBGene00007536	daf-36	179422	Cholesterol 7-desaturase [Source:UniProtKB/Swiss-Prot;Acc:Q17938]	cel04212	GO:0006629;GO:0008202;GO:0008203;GO:0055114;GO:0005737;GO:0016020;GO:0016021;GO:0016491;GO:0046872;GO:0051536;GO:0051537	V	-	10223447	10225722	6	1459	0.878919	8.33392e-06	0.0918742	0.734417	0.206809	0.999994	0.787045	0.0393149
MSTRG.4229	WBGene00011507	T05H10.1	174290	Ubiquitin carboxyl-terminal hydrolase [Source:RefSeq peptide;Acc:NP_495686]	NA	GO:0006284;GO:0008595;GO:0016579;GO:0042981;GO:0045892;GO:0005634;GO:0005737;GO:0004843;GO:0016787;GO:0036459	II	+	8042589	8047446	9	4400	0.354014	0.118359	0.773495	0.000279267	0.00433529	0.999994	-0.419481	0.360651
MSTRG.13958	WBGene00016511	C37H5.13	178878		NA	GO:0006637;GO:0006637;GO:0009062;GO:0005782;GO:0047617;GO:0047617	V	-	4857159	4862965	7	1609	0.694778	0.000175227	0.40063	0.0667125	0.0555278	0.999994	0.294148	0.502405
MSTRG.13582	WBGene00019388	K04F1.9	186995		NA	NA	V	+	1665252	1665949	4	522	0.993244	6.63309e-05	0.463098	0.122795	0.175538	0.999994	0.530146	0.356746
MSTRG.3858	WBGene00017440	upb-1	174040	UreidoPropionase Beta [Source:RefSeq peptide;Acc:NP_495261]	cel00240;cel00410;cel00770;cel00983	GO:0000003;GO:0006210;GO:0006212;GO:0006807;GO:0033396;GO:0055120;GO:0003837;GO:0016810	II	-	6288413	6290097	5	1268	-0.51678	0.00261704	-0.499018	0.00631413	0.06153	0.999994	-0.0177622	0.972382
MSTRG.1687	WBGene00010859	M04C9.4	187441		NA	GO:0006355;GO:0005634;GO:0003700;GO:0043565;GO:0044212	I	-	9355072	9357079	10	1450	-1.15063	0.00104268	-0.921186	0.0147686	0.00238885	0.999994	-0.22944	0.800635
MSTRG.18203	WBGene00009620	fip-5	181237	Fungus-Induced Protein [Source:RefSeq peptide;Acc:NP_509726]	NA	NA	X	+	10302647	10303167	2	417	1.03934	9.23012e-06	-0.0828109	0.805717	0.281515	0.999994	1.12215	0.00707307
MSTRG.12164	NA	NA	NA	NA	NA	NA	IV	+	14424683	14428538	4	829	-0.590315	0.000685614	-0.449681	0.0198795	-0.0536423	0.999994	-0.140633	0.753474
MSTRG.6158	WBGene00001086	dpy-27	175492	Chromosome condensation protein dpy-27 [Source:UniProtKB/Swiss-Prot;Acc:P48996]	NA	GO:0000003;GO:0002119;GO:0009792;GO:0010171;GO:0016358;GO:0018991;GO:0030261;GO:0040011;GO:0042464;GO:0051276;GO:0000228;GO:0000805;GO:0005634;GO:0005634;GO:0005694;GO:0046536;GO:0000166;GO:0005515;GO:0005524;GO:0043565	III	-	3813553	3819679	12	4768	0.657996	0.000526161	0.483172	0.0261432	0.0252124	0.999994	0.174824	0.718846
MSTRG.16644	WBGene00012624	fbxa-150	189692	F-box A protein [Source:RefSeq peptide;Acc:NP_507954]	NA	GO:0045087	V	+	20522621	20524513	5	1144	-0.784922	0.000760031	-0.596158	0.0187174	-0.057682	0.999994	-0.188764	0.749383
MSTRG.4989	NA	NA	NA	NA	NA	NA	II	-	11717310	11718844	2	1389	-0.94343	0.000539664	-0.650749	0.0302891	-0.0136845	0.999994	-0.292681	0.666205
MSTRG.375	WBGene00022125	Y71F9B.1	190590		NA	GO:0016020;GO:0016021	I	+	2774910	2775422	2	461	0.91889	3.06307e-05	0.31743	0.247669	0.16838	0.999994	0.60146	0.232669
MSTRG.2263	WBGene00010769	asah-1	173120	Acid ceramidase [Source:UniProtKB/Swiss-Prot;Acc:O45686]	cel00600;cel04142	GO:0006629;GO:0006665;GO:0008340;GO:0005764;GO:0016787;GO:0017040	I	+	12505098	12507624	4	1322	0.819332	1.26159e-05	0.111432	0.650575	0.177553	0.999994	0.7079	0.055712
MSTRG.17510	WBGene00021060	dct-11	189237	DAF-16/FOXO Controlled, germline Tumor affecting [Source:RefSeq peptide;Acc:NP_508979]	NA	GO:0000910;GO:0009792;GO:0040011;GO:0016020;GO:0016021	X	-	5838039	5839757	6	894	0.814085	1.06738e-05	0.0447026	0.867505	0.168933	0.999994	0.769382	0.0287027
MSTRG.10736	WBGene00000002	aat-1	177793	Amino Acid Transporter [Source:RefSeq peptide;Acc:NP_501707]	NA	GO:0003333;GO:0003333;GO:0015807;GO:1902475;GO:0005886;GO:0005887;GO:0016020;GO:0016021;GO:1990184;GO:0015171;GO:0015179;GO:0015297	IV	-	9598977	9601695	8	1940	1.33996	1.53567e-05	0.115913	0.80303	0.146864	0.999994	1.22404	0.0538821
MSTRG.15268	WBGene00004258	pyc-1	179616	Pyruvate carboxylase 1 [Source:UniProtKB/Swiss-Prot;Acc:O17732]	cel00020;cel00620;cel01200;cel01230	GO:0006090;GO:0006094;GO:0008152;GO:0008340;GO:0005737;GO:0005739;GO:0000166;GO:0003677;GO:0003824;GO:0004736;GO:0005524;GO:0009374;GO:0016874;GO:0046872	V	-	11817783	11822365	9	3888	0.746808	4.68311e-05	0.290594	0.199526	0.107564	0.999994	0.456214	0.282026
MSTRG.1657	WBGene00009130	F25H5.8	184939		NA	GO:0016020;GO:0016021	I	-	9177558	9178779	2	460	-0.426698	0.0468493	-0.724047	0.00036828	0.0882848	0.999994	0.297349	0.509975
MSTRG.5316	WBGene00007836	C31C9.2	175012		cel00260;cel01200;cel01230	GO:0008152;GO:0009070;GO:0009792;GO:0055114;GO:0004617;GO:0016491;GO:0016616;GO:0051287	II	-	13636983	13638480	3	1081	-0.58567	0.000307645	-0.171947	0.391315	0.0957881	0.999994	-0.413723	0.257971
MSTRG.14884	WBGene00010628	ceeh-2	179444	Epoxide hydrolase 2 [Source:UniProtKB/Swiss-Prot;Acc:G5EDL5]	NA	GO:0006629;GO:0044255;GO:0003824;GO:0004301;GO:0004301;GO:0016787	V	-	10356282	10357903	5	1400	0.81579	0.00145207	0.259936	0.418841	-0.290719	0.999994	0.555853	0.335182
MSTRG.1143	WBGene00019001	ipgm-1	172376	2,3-bisphosphoglycerate-independent phosphoglycerate mutase [Source:UniProtKB/Swiss-Prot;Acc:G5EFZ1]	cel00010;cel00260;cel01200;cel01230	GO:0000003;GO:0002119;GO:0006007;GO:0006096;GO:0008152;GO:0008340;GO:0009792;GO:0010171;GO:0018991;GO:0040011;GO:0044262;GO:0005737;GO:0003824;GO:0004619;GO:0004619;GO:0016853;GO:0030145;GO:0046872	I	+	6569570	6572600	9	1829	0.544712	0.00121376	0.456896	0.015135	0.00442849	0.999994	0.0878167	0.849644
MSTRG.1362	WBGene00001214	ego-1	172524	Enhancer of Glp-One (glp-1) [Source:RefSeq peptide;Acc:NP_492132]	NA	GO:0000003;GO:0000910;GO:0001172;GO:0002119;GO:0007276;GO:0007281;GO:0007283;GO:0009792;GO:0010171;GO:0016246;GO:0031081;GO:0048477;GO:0000794;GO:0005634;GO:0005737;GO:0016020;GO:0043186;GO:0070090;GO:0003968	I	-	7650418	7656336	15	5212	0.508751	0.00752266	0.57982	0.00400628	0.0667202	0.999994	-0.0710686	0.895078
MSTRG.18144	WBGene00023491	tsp-21	259720	Tetraspanin [Source:RefSeq peptide;Acc:NP_001024415]	NA	GO:0007166;GO:0045747;GO:0090002;GO:0005887;GO:0016020;GO:0016021	X	+	9933247	9937133	9	1128	0.756999	0.000217322	0.0236271	0.93726	-0.058067	0.999994	0.733372	0.0700224
MSTRG.17660	WBGene00016894	C53B7.3	180957		NA	NA	X	+	6844670	6845974	6	983	-0.486503	0.00825603	-0.543834	0.00397402	0.184403	0.999994	0.0573305	0.910257
MSTRG.11572	WBGene00010128	F55G11.8	186340		NA	GO:0045087	IV	+	12962808	12964624	8	1143	1.06266	6.65156e-05	0.246354	0.469061	-0.0123632	0.999994	0.81631	0.152058
MSTRG.2958	WBGene00044697	poml-4	4363028	PON (paraoxonase) and MEC-6 Like [Source:RefSeq peptide;Acc:NP_001040790]	NA	GO:0004064;GO:0016788	II	+	1540928	1542718	5	1139	1.37108	8.74716e-05	0.629838	0.128779	0.266194	0.999994	0.741245	0.356865
MSTRG.1217	WBGene00016740	C48B6.2	172420	Putative 40S ribosomal protein S4-like [Source:UniProtKB/Swiss-Prot;Acc:O01513]	cel03008	GO:0000003;GO:0002119;GO:0006364;GO:0006898;GO:0009792;GO:0040007;GO:0040035;GO:0005622;GO:0005739;GO:0005840;GO:0030529;GO:0032040;GO:0034457;GO:0003723;GO:0019843;GO:0030515	I	+	6916766	6917561	4	645	-0.478559	0.0196291	-0.662556	0.000920978	0.106006	0.999994	0.183997	0.700914
MSTRG.6696	WBGene00020436	T12A2.1	175887		cel00340	GO:0019556;GO:0019915;GO:0005737;GO:0016787;GO:0016810;GO:0016812	III	+	6251812	6271282	9	1367	0.782469	0.00644959	0.869739	0.00507263	-0.264565	0.999994	-0.0872706	0.915943
gene:WBGene00019435	WBGene00019435	K06A9.1	180494		NA	GO:0000003;GO:0016020;GO:0016021	X	+	1547505	1560558	16	7126	-1.57234	0.000343904	-0.550074	0.253068	0.167129	0.999994	-1.02227	0.279724
MSTRG.13490	WBGene00019983	sti-1	178587	Stress-induced-phosphoprotein 1 [Source:UniProtKB/Swiss-Prot;Acc:O16259]	NA	GO:0000003;GO:0007275;GO:0008340;GO:0009408;GO:0032780;GO:0005737;GO:0005737;GO:0005515;GO:0030544;GO:0042030;GO:0051879	V	+	773550	774854	4	1143	0.611427	0.000361064	0.409717	0.0419296	0.058994	0.999994	0.20171	0.642255
MSTRG.4767	WBGene00003367	mix-1	174669	Mitotic chromosome and X-chromosome-associated protein mix-1 [Source:UniProtKB/Swiss-Prot;Acc:Q09591]	NA	GO:0000070;GO:0002119;GO:0007049;GO:0007067;GO:0007076;GO:0007076;GO:0009792;GO:0009792;GO:0030261;GO:0040039;GO:0042464;GO:0051276;GO:0051301;GO:0000775;GO:0000793;GO:0000796;GO:0005634;GO:0005694;GO:0046536;GO:0000166;GO:0005515;GO:0005524	II	+	10824295	10841823	15	4426	0.356898	0.0966397	0.713318	0.000486463	0.0312727	0.999994	-0.35642	0.418401
MSTRG.377	WBGene00020988	W03D8.7	189156		NA	NA	I	+	2796371	2797238	5	603	-1.57071	0.00231011	-0.801918	0.0991336	0.426543	0.999994	-0.768787	0.477408
MSTRG.15437	WBGene00009201	F28C1.3	179708	Protein phosphatase 1 regulatory subunit 37 homolog [Source:UniProtKB/Swiss-Prot;Acc:Q19857]	NA	NA	V	+	12468683	12473522	9	3770	0.650377	0.000287676	0.40638	0.0532807	0.0639441	0.999994	0.243997	0.575186
MSTRG.13321	WBGene00014000	ZK550.6	178503	Probable phytanoyl-CoA dioxygenase [Source:UniProtKB/Swiss-Prot;Acc:O62515]	cel04146	GO:0001561;GO:0006631;GO:0019915;GO:0055114;GO:0016491;GO:0031418;GO:0046872;GO:0048244;GO:0048244;GO:0051213	IV	-	17260304	17262485	5	1033	-0.0170695	0.960887	-0.714784	0.000135807	0.0181762	0.999994	0.697714	0.0402828
MSTRG.14358	WBGene00001428	fkb-3	179113	Peptidyl-prolyl cis-trans isomerase [Source:RefSeq peptide;Acc:NP_504835]	NA	GO:0000413;GO:0006457;GO:0008340;GO:0061077;GO:0005789;GO:0003755;GO:0003755;GO:0005528;GO:0016853	V	+	7225369	7226314	2	871	0.821325	2.83569e-05	0.0757088	0.782687	0.0808333	0.999994	0.745616	0.0524129
MSTRG.14086	WBGene00018427	F44E7.5	178967		NA	GO:0006820;GO:0055085;GO:0016021;GO:0030672;GO:0022857	V	-	5778818	5780922	5	1595	0.704028	0.000203375	0.266406	0.250857	-0.0640862	0.999994	0.437622	0.321183
MSTRG.11226	WBGene00010847	M04B2.4	178073		NA	GO:0000003;GO:0009792;GO:0055114;GO:0016491	IV	-	11518416	11521031	9	1756	0.524357	0.00295593	0.506891	0.00786968	-0.0478355	0.999994	0.0174661	0.973935
MSTRG.1924	WBGene00013894	ZC434.8	172907	Probable arginine kinase ZC434.8 [Source:UniProtKB/Swiss-Prot;Acc:Q27535]	cel00330	GO:0016310;GO:0000166;GO:0003824;GO:0004054;GO:0005524;GO:0016301;GO:0016740;GO:0016772	I	-	10348049	10349369	4	1183	0.494816	0.0159589	0.661529	0.00195223	0.00396417	0.999994	-0.166712	0.742566
MSTRG.3598	WBGene00016152	pho-12	182948	intestinal acid PHOsphatase [Source:RefSeq peptide;Acc:NP_494934]	cel00740;cel04142	GO:0016311;GO:0003993	II	-	5058845	5060712	7	1313	-1.20183	0.00109051	-0.86491	0.0258185	0.0724332	0.999994	-0.336924	0.708737
MSTRG.5954	NA	NA	NA	NA	NA	NA	III	.	2443911	2444650	1	740	-1.03113	0.0189989	-0.58118	0.152045	0.646217	0.999994	-0.449948	0.631176
MSTRG.7011	WBGene00003063	lpd-7	176072	Pescadillo homolog [Source:UniProtKB/Swiss-Prot;Acc:Q95Y89]	NA	GO:0000003;GO:0000463;GO:0002119;GO:0006364;GO:0006915;GO:0009792;GO:0019915;GO:0040035;GO:0042254;GO:0005634;GO:0005654;GO:0005730;GO:0070545;GO:0003723	III	+	7573350	7575269	4	1729	-0.703829	3.94935e-05	-0.0213388	0.934129	-0.0704765	0.999994	-0.68249	0.0412171
MSTRG.4577	WBGene00013144	Y53C12B.2	174534	RNA-binding protein pno-1 [Source:UniProtKB/Swiss-Prot;Acc:O18216]	NA	GO:0000003;GO:0007276;GO:0009792;GO:0040035;GO:0005634;GO:0005730;GO:0005730;GO:0005730;GO:0003676;GO:0003723	II	-	9738935	9742884	7	1289	-0.585414	0.000462258	-0.372236	0.0504814	-0.00789997	0.999994	-0.213178	0.595275
MSTRG.18071	WBGene00007129	B0272.3	181169	Probable 3-hydroxyacyl-CoA dehydrogenase B0272.3 [Source:UniProtKB/Swiss-Prot;Acc:P41938]	cel00062;cel00071;cel00280;cel00310;cel00380;cel00650;cel01212	GO:0006629;GO:0006631;GO:0006635;GO:0055114;GO:0005739;GO:0005759;GO:0003857;GO:0016491;GO:0070403	X	+	9431432	9432748	4	1055	0.637743	0.000174556	0.339053	0.0947043	0.0619506	0.999994	0.29869	0.453353
MSTRG.10904	WBGene00012783	Y43C5A.3	189848		NA	GO:0031640;GO:0050829;GO:0003690	IV	+	10274036	10275411	2	720	0.874094	5.08289e-05	0.328854	0.209694	0.187519	0.999994	0.54524	0.271837
MSTRG.124	WBGene00021335	spp-23	259362	SaPosin-like Protein family [Source:RefSeq peptide;Acc:NP_001021741]	NA	NA	I	+	1018835	1019219	1	385	0.781594	3.38252e-05	0.184854	0.436959	0.103866	0.999994	0.596739	0.138955
MSTRG.14002	WBGene00015076	B0238.12	178914		NA	NA	V	+	5267822	5268823	4	680	-0.884807	0.00727754	-0.94108	0.00463853	0.23205	0.999994	0.0562726	0.950456
MSTRG.7966	WBGene00006571	tim-1	176652	Protein timeless homolog [Source:UniProtKB/Swiss-Prot;Acc:G5EDN3]	NA	GO:0007049;GO:0007063;GO:0007063;GO:0007064;GO:0007064;GO:0007067;GO:0007275;GO:0009792;GO:0051177;GO:0051301;GO:0051321;GO:0005634;GO:0005634;GO:0030892	III	-	12240403	12250164	7	4144	0.499067	0.00784509	0.562133	0.00506055	0.110902	0.999994	-0.0630662	0.90495
MSTRG.17603	WBGene00003877	pept-1	180919	Peptide transporter family 1 [Source:UniProtKB/Swiss-Prot;Acc:Q21219]	NA	GO:0000003;GO:0000003;GO:0000003;GO:0002119;GO:0002119;GO:0002119;GO:0006629;GO:0006810;GO:0006857;GO:0006885;GO:0006979;GO:0006979;GO:0008340;GO:0008340;GO:0009408;GO:0009408;GO:0015031;GO:0015833;GO:0019915;GO:0019915;GO:0032006;GO:0040010;GO:0040010;GO:0040018;GO:0042938;GO:0080144;GO:1900101;GO:2000192;GO:0005886;GO:0016020;GO:0016021;GO:0016324;GO:0016324;GO:0005215;GO:0015198;GO:0042936	X	+	6456687	6461870	16	2931	0.687245	2.80581e-05	0.106381	0.622514	0.0925351	0.999994	0.580863	0.0842727
MSTRG.14676	WBGene00000215	asp-2	179302	ASpartyl Protease [Source:RefSeq peptide;Acc:NP_505384]	NA	GO:0006508;GO:0006508;GO:0008219;GO:0030163;GO:0016020;GO:0016021;GO:0004190;GO:0004190;GO:0008233;GO:0016787	V	+	9203077	9205128	3	1775	0.402021	0.0416189	0.628558	0.00123506	0.0731052	0.999994	-0.226537	0.604375
MSTRG.9906	WBGene00001853	hil-2	177390	Histone H1.2 [Source:UniProtKB/Swiss-Prot;Acc:P15796]	NA	GO:0006334;GO:0000786;GO:0005634;GO:0005694;GO:0003677	IV	+	6294240	6295220	2	759	0.542507	0.00371583	0.553423	0.00613129	-0.0208172	0.999994	-0.010916	0.984031
gene:WBGene00003605	WBGene00003605	nhr-6	175462	Nuclear hormone receptor family member nhr-6 [Source:UniProtKB/Swiss-Prot;Acc:P41829]	NA	GO:0000003;GO:0002119;GO:0006351;GO:0006355;GO:0009792;GO:0035211;GO:0043401;GO:0045944;GO:0060278;GO:0005634;GO:0005634;GO:0003677;GO:0003700;GO:0003700;GO:0008270;GO:0043565;GO:0043565;GO:0046872	III	+	3573585	3578772	12	2356	-1.10295	0.0141659	-1.24966	0.00306741	0.483786	0.999994	0.14671	0.900456
gene:WBGene00006671	WBGene00006671	twk-17	181024	TWiK family of potassium channels [Source:RefSeq peptide;Acc:NP_001024462]	NA	GO:0006810;GO:0006811;GO:0030322;GO:0071805;GO:0071805;GO:0005887;GO:0016020;GO:0016021;GO:0005267;GO:0022841	X	-	7599868	7606396	10	2680	-1.03014	0.0720146	-0.696203	0.137018	0.963307	0.999994	-0.333933	0.78032
MSTRG.2772	NA	NA	NA	NA	NA	NA	II	+	429154	429837	1	684	-0.96068	0.0389556	-0.0327282	0.950108	0.600389	0.999994	-0.927952	0.290617
MSTRG.18960	WBGene00004123	pqn-36	181630	Prion-like-(Q/N-rich)-domain-bearing protein [Source:RefSeq peptide;Acc:NP_510545]	NA	NA	X	-	15409175	15413621	10	3241	-1.44318	3.88932e-05	0.0241129	0.961899	-0.240738	0.999994	-1.46729	0.0203562
MSTRG.16443	WBGene00012674	bed-1	180257	BED-type zinc finger putative transcription factor [Source:RefSeq peptide;Acc:NP_001024227]	NA	GO:0000003;GO:0032940;GO:0003677	V	-	19119523	19124908	8	1244	0.635471	0.00102851	0.505486	0.021128	0.0447585	0.999994	0.129985	0.799601
MSTRG.7534	WBGene00014074	ZK757.2	191421		NA	GO:0006470;GO:0008138;GO:0016787	III	-	9874167	9877476	7	1128	-0.501723	0.376952	-1.93146	4.96876e-05	0.506907	0.999994	1.42973	0.129334
MSTRG.123	WBGene00005002	spp-17	171681	SaPosin-like Protein family [Source:RefSeq peptide;Acc:NP_740777]	NA	NA	I	+	1016405	1017180	2	369	-0.643159	0.000313827	-0.0855925	0.716554	0.0688559	0.999994	-0.557566	0.131919
MSTRG.7073	WBGene00003801	npp-15	176114	Nuclear pore complex protein 15 [Source:UniProtKB/Swiss-Prot;Acc:P34343]	cel03013	GO:0000972;GO:0006325;GO:0006355;GO:0006405;GO:0006606;GO:0006810;GO:0007275;GO:0009792;GO:0015031;GO:0031081;GO:0051028;GO:0000777;GO:0005634;GO:0005643;GO:0016020;GO:0031080;GO:0003674;GO:0005487;GO:0017056	III	+	7929049	7932994	9	3562	0.452102	0.0195599	0.608158	0.00237948	0.028134	0.999994	-0.156056	0.74416
MSTRG.14412	WBGene00022653	ZK105.1	191220		NA	NA	V	+	7713990	7714700	3	611	0.261611	0.229552	-0.680687	0.000253689	0.188837	0.999994	0.942298	0.000961373
MSTRG.7937	WBGene00013579	Y79H2A.2	190739	Putative uncharacterized protein C51G7.2; Uncharacterized protein [Source:UniProtKB/TrEMBL;Acc:G5ECK2]	NA	GO:0016020;GO:0016021	III	-	12028967	12030754	6	602	-0.440332	0.101459	-0.883936	0.00022609	0.291038	0.999994	0.443604	0.399425
MSTRG.4301	WBGene00008799	F14E5.1	184470		NA	GO:0019915;GO:0055085;GO:0016020;GO:0016021;GO:0022857	II	+	8417663	8419754	6	1419	1.5543	1.90191e-05	0.258873	0.604462	0.264731	0.999994	1.29543	0.0950439
gene:WBGene00019652	WBGene00019652	K11G9.1	179057	Carboxylic ester hydrolase [Source:RefSeq peptide;Acc:NP_504693]	NA	GO:0005615;GO:0004104;GO:0016787	V	+	6676799	6679072	7	1718	-1.80109	4.65066e-05	0.479595	0.326538	-0.749984	0.999994	-2.28068	0.00128748
MSTRG.15635	WBGene00000302	cav-2	179838	Caveolin-2 [Source:UniProtKB/Swiss-Prot;Acc:Q18879]	cel04144	GO:0006869;GO:0007166;GO:0007567;GO:0046662;GO:0070836;GO:0000139;GO:0005794;GO:0005886;GO:0005901;GO:0005901;GO:0016020;GO:0016324;GO:0016324;GO:0004871;GO:0005319	V	+	13558774	13559922	4	604	-0.909825	0.0828572	-1.60863	0.000316142	0.585961	0.999994	0.698804	0.509884
MSTRG.15750	WBGene00008389	D1086.2	183931		NA	NA	V	-	14097161	14098606	3	523	-0.942771	0.00384269	-0.892562	0.00783357	0.124634	0.999994	-0.0502088	0.955181
MSTRG.7377	WBGene00013986	ZK512.7	176290		NA	GO:0000003	III	-	9138064	9138701	2	521	-0.353437	0.089101	-0.697059	0.00024857	0.159702	0.999994	0.343621	0.403735
MSTRG.18328	WBGene00012259	sulp-7	189195	SULfate Permease family [Source:RefSeq peptide;Acc:NP_001033571]	NA	GO:0006810;GO:0008272;GO:0015701;GO:0019532;GO:0042391;GO:0051453;GO:0055085;GO:1902358;GO:1902476;GO:0005887;GO:0016020;GO:0016021;GO:0005254;GO:0008271;GO:0015106;GO:0015116;GO:0015116;GO:0015301;GO:0019531	X	+	11080678	11087474	15	2016	0.794531	0.000356919	0.307451	0.263807	-0.117994	0.999994	0.487081	0.343164
MSTRG.12970	WBGene00013103	Y51H4A.7	178460	Probable urocanate hydratase [Source:UniProtKB/Swiss-Prot;Acc:Q9NAE2]	cel00340	GO:0006547;GO:0019556;GO:0019557;GO:0016153;GO:0016829	IV	-	16535730	16542894	10	2285	0.625542	0.00516584	0.623815	0.00853714	0.170554	0.999994	0.00172627	0.99803
MSTRG.16854	WBGene00219800	C05D9.12	NA		NA	NA	X	+	1107079	1107207	1	129	1.28647	2.22523e-05	0.0922082	0.837893	0.189569	0.999994	1.19426	0.0493713
MSTRG.10843	WBGene00011423	ipla-7	177869	Intracelllar PhosphoLipase A family [Source:RefSeq peptide;Acc:NP_501821]	NA	GO:0006629;GO:0008152	IV	-	10056603	10059178	4	2001	-0.482191	0.0132263	-0.592435	0.00266616	0.122847	0.999994	0.110243	0.822254
MSTRG.11983	WBGene00009927	F52B11.5	178366		NA	NA	IV	-	14102000	14103155	4	590	-1.01563	0.00135855	-0.751298	0.0258185	0.0445192	0.999994	-0.264328	0.734342
MSTRG.3226	NA	NA	NA	NA	NA	NA	II	-	3011198	3011421	1	224	-1.53414	0.000193487	-0.609327	0.173257	-0.117143	0.999994	-0.924809	0.307699
MSTRG.6448	NA	NA	NA	NA	NA	NA	III	.	5092005	5092383	1	379	-0.0690121	0.886857	-1.0346	0.00111557	-0.13246	0.999994	0.96559	0.100215
MSTRG.15195	WBGene00009533	F38B7.2	185456		NA	GO:0016020;GO:0016021	V	+	11543934	11545291	4	943	-0.920586	0.00850494	-0.945682	0.00633488	0.3318	0.999994	0.0250966	0.97993
MSTRG.824	WBGene00001833	hcp-6	266830	HoloCentric chromosome binding Protein [Source:RefSeq peptide;Acc:NP_491538]	NA	GO:0000003;GO:0000070;GO:0002119;GO:0007076;GO:0007076;GO:0008406;GO:0009792;GO:0009792;GO:0010032;GO:0040035;GO:0051304;GO:0051315;GO:0000779;GO:0000793;GO:0000796;GO:0000796;GO:0000799;GO:0000799;GO:0005654;GO:0003682;GO:0042393	I	+	5165091	5171314	12	5351	0.519847	0.00512732	0.535131	0.00791853	0.0968953	0.999994	-0.0152844	0.978398
MSTRG.5261	WBGene00012988	ztf-22	174971	Zinc finger putative Transcription Factor family [Source:RefSeq peptide;Acc:NP_496811]	NA	NA	II	-	13279773	13285817	5	1748	0.875175	2.75248e-05	0.164559	0.543472	0.175032	0.999994	0.710616	0.102159
MSTRG.17257	WBGene00018602	F48D6.4	180697		NA	NA	X	-	4246554	4247185	3	539	0.768689	5.75124e-05	-0.0242364	0.932762	0.0896641	0.999994	0.792926	0.0230654
MSTRG.10192	WBGene00044504	R13A1.10	3896768		NA	GO:0002119;GO:0009792;GO:0040011	IV	-	7225380	7227172	4	998	-1.3964	0.000183991	-0.621435	0.140554	-0.174797	0.999994	-0.774965	0.352659
MSTRG.7110	WBGene00000939	dcr-1	176138	Endoribonuclease dcr-1 [Source:UniProtKB/Swiss-Prot;Acc:P34529]	NA	GO:0000003;GO:0000003;GO:0000737;GO:0002119;GO:0002119;GO:0006309;GO:0006396;GO:0006401;GO:0006952;GO:0007126;GO:0007281;GO:0008355;GO:0016246;GO:0018991;GO:0030422;GO:0031047;GO:0031050;GO:0031054;GO:0032502;GO:0035262;GO:0040011;GO:0040034;GO:0040035;GO:0045132;GO:0090501;GO:0090502;GO:2000636;GO:0005634;GO:0005737;GO:0005829;GO:0016442;GO:0000166;GO:0003677;GO:0003723;GO:0003723;GO:0004386;GO:…	III	-	8071916	8080274	27	5927	0.291312	0.198269	0.729573	0.000356229	-0.00955166	0.999994	-0.438261	0.319467
MSTRG.16641	WBGene00012615	dct-16	180345	DAF-16/FOXO Controlled, germline Tumor affecting [Source:RefSeq peptide;Acc:NP_001256923]	NA	NA	V	-	20497915	20499073	2	406	0.65677	0.000815971	-0.160765	0.50436	0.00529305	0.999994	0.817536	0.0171857
MSTRG.14436	WBGene00022813	ZK742.3	191419		NA	GO:0051301;GO:0055114;GO:0055114;GO:0005622;GO:0003824;GO:0003959;GO:0010181;GO:0016491	V	-	7808369	7809909	4	1394	1.01325	0.000103863	-0.347938	0.293152	0.279324	0.999994	1.36119	0.00214181
MSTRG.15502	WBGene00013905	ugt-4	179754	UDP-glucuronosyltransferase [Source:RefSeq peptide;Acc:NP_001041203]	NA	GO:0008152;GO:0009813;GO:0052696;GO:0016020;GO:0016021;GO:0043231;GO:0008194;GO:0015020;GO:0016740;GO:0016757;GO:0016758	V	-	12793020	12795306	7	1698	0.761877	0.000757192	-0.141117	0.624825	-0.0221515	0.999994	0.902994	0.0287027
MSTRG.14106	NA	NA	NA	NA	NA	NA	V	-	5914095	5917848	13	3161	0.386853	0.0653937	0.688826	0.000673885	-0.0743822	0.999994	-0.301973	0.499751
MSTRG.6903	WBGene00022736	ZK418.7	191318		NA	GO:0016020;GO:0016021	III	-	7078935	7080789	7	1342	-0.554707	0.0353708	-0.844958	0.000899454	0.157925	0.999994	0.290251	0.622865
MSTRG.11122	WBGene00011480	enpl-1	178014	Endoplasmin homolog [Source:UniProtKB/Swiss-Prot;Acc:Q22235]	cel04141	GO:0000003;GO:0002119;GO:0006457;GO:0006898;GO:0006950;GO:0009792;GO:0019915;GO:0040011;GO:0005783;GO:0005788;GO:0000166;GO:0005524;GO:0051082	IV	+	11119344	11123154	5	2606	0.490002	0.0303218	0.747991	0.00120886	-0.148069	0.999994	-0.257989	0.619162
MSTRG.16513	WBGene00012813	Y43F8B.2	180278		NA	GO:0045087;GO:0005737;GO:0055120;GO:0005515	V	-	19519925	19522808	4	1019	-0.610558	0.000620382	-0.184452	0.391315	0.109566	0.999994	-0.426106	0.282026
MSTRG.8805	WBGene00018647	F49F1.7	177177		NA	NA	IV	-	4123527	4124746	3	494	0.928699	2.4074e-05	-0.10302	0.733022	0.270968	0.999994	1.03172	0.00834755
MSTRG.5777	WBGene00022486	fbxa-61	191041	F-box A protein [Source:RefSeq peptide;Acc:NP_497353]	NA	NA	III	+	1239284	1242799	3	1021	-1.17829	0.000266362	-0.535548	0.138717	-0.073999	0.999994	-0.642743	0.370032
MSTRG.5690	WBGene00019327	zip-2	175240	bZIP transcription factor family [Source:RefSeq peptide;Acc:NP_497269]	NA	GO:0006351;GO:0006355;GO:0006366;GO:0045089;GO:0050829;GO:0003700;GO:0043565	III	+	834088	835814	5	1375	-0.590698	0.00221671	-0.456284	0.0320481	0.147456	0.999994	-0.134415	0.783649
MSTRG.13967	WBGene00044535	K11D12.13	3896821		NA	GO:0010951;GO:0004867	V	+	5033353	5034175	3	681	0.606086	0.000488615	-0.108407	0.621933	0.0170652	0.999994	0.714494	0.0208193
gene:WBGene00019426	WBGene00019426	cutl-16	174065	CUTiclin-Like [Source:RefSeq peptide;Acc:NP_495296]	NA	GO:0016020;GO:0016021	II	+	6441428	6443921	7	1791	-0.390302	0.424983	-1.55657	9.87384e-05	0.247472	0.999994	1.16627	0.150753
MSTRG.5058	WBGene00012457	acbp-6	189453	Acyl-Coenzyme A Binding Protein [Source:RefSeq peptide;Acc:NP_496552]	NA	GO:0009792;GO:0000062	II	-	11972313	11973691	3	421	0.871404	0.00287677	-0.109854	0.790296	-0.201948	0.999994	0.981259	0.0959779
MSTRG.17007	WBGene00044061	tbc-12	180556	TBC (Tre-2/Bub2/Cdc16) domain family [Source:RefSeq peptide;Acc:NP_508458]	NA	GO:0006886;GO:0031338;GO:0090630;GO:2000785;GO:0005776;GO:0055037;GO:0005096;GO:0017137	X	-	2525273	2532657	11	2515	0.600166	0.000932645	0.440737	0.0325543	0.0889481	0.999994	0.159429	0.729781
MSTRG.16507	WBGene00012821	Y43F8B.11	189874		NA	NA	V	+	19470694	19472515	3	580	-0.647073	0.0568255	-1.08521	0.000558351	0.242299	0.999994	0.438139	0.538175
MSTRG.383	WBGene00002174	itx-1	171846	InTestinal NeureXin-like [Source:RefSeq peptide;Acc:NP_001249244]	NA	GO:0005912;GO:0016020;GO:0016021;GO:0016323	I	+	2802822	2815786	29	5081	-0.777801	0.00043696	-0.308503	0.23551	0.0962524	0.999994	-0.469298	0.342728
MSTRG.4204	WBGene00011350	perm-1	174273	PERMeable eggshell [Source:RefSeq peptide;Acc:NP_495661]	NA	GO:0000003;GO:0006915;GO:0009792;GO:0048477;GO:0016020;GO:0016021	II	+	7880812	7882767	6	1714	0.353264	0.124965	0.75246	0.0005156	-0.0403934	0.999994	-0.399196	0.387878
MSTRG.18816	WBGene00001898	his-24	181545	Histone H1.1 [Source:UniProtKB/Swiss-Prot;Acc:P10771]	NA	GO:0000003;GO:0006334;GO:0006915;GO:0007281;GO:0009792;GO:0051729;GO:0000784;GO:0000786;GO:0005634;GO:0005634;GO:0005694;GO:0005737;GO:0003677	X	+	14490107	14491111	2	902	0.670848	0.000474341	0.405675	0.0710369	0.0227991	0.999994	0.265174	0.560434
MSTRG.1592	WBGene00010135	F55H12.4	186344		NA	NA	I	-	8893308	8894137	2	733	-0.378487	0.0805824	-0.693677	0.000466493	0.100984	0.999994	0.31519	0.47325
MSTRG.6456	NA	NA	NA	NA	NA	NA	III	+	5109699	5130670	32	8874	0.469698	0.0149929	0.583127	0.00391105	0.0592491	0.999994	-0.113428	0.817909
MSTRG.2340	WBGene00008564	acox-1	173162	Acyl-coenzyme A oxidase [Source:RefSeq peptide;Acc:NP_001021089]	cel00071;cel00592;cel01040;cel01212;cel04146	GO:0006631;GO:0006635;GO:0008152;GO:0033539;GO:0055088;GO:0055114;GO:1904070;GO:0005777;GO:0005777;GO:0005782;GO:0000062;GO:0003995;GO:0003995;GO:0003997;GO:0009055;GO:0016627;GO:0050660;GO:0050660;GO:0052890	I	+	12938561	12942219	7	2125	0.701287	8.49235e-05	-0.101673	0.665414	0.118778	0.999994	0.80296	0.0112938
MSTRG.17072	WBGene00018743	F53B3.5	180578		NA	GO:0016020;GO:0016021	X	-	2872767	2879619	7	1549	0.689141	0.000890211	0.474997	0.0470265	-0.00415151	0.999994	0.214144	0.685097
MSTRG.446	WBGene00019598	K09H9.7	187242		NA	GO:0032502;GO:0040035	I	-	3150409	3152003	5	891	-0.702068	5.16247e-05	-0.0576868	0.807875	-0.0965188	0.999994	-0.644381	0.0579462
MSTRG.4300	WBGene00009899	efl-3	174341	E2F-like (mammalian transcription factor) [Source:RefSeq peptide;Acc:NP_495771]	NA	GO:0002119;GO:0006351;GO:0006355;GO:0006898;GO:0006974;GO:0005634;GO:0005667;GO:0003677;GO:0003700	II	+	8412671	8416855	8	2182	0.768519	0.00034114	0.367577	0.152225	-0.0257217	0.999994	0.400942	0.42057
MSTRG.17690	WBGene00015168	pdi-6	180974	Probable protein disulfide-isomerase A6 [Source:UniProtKB/Swiss-Prot;Acc:Q11067]	cel04141	GO:0002119;GO:0006457;GO:0030968;GO:0040011;GO:0043277;GO:0045454;GO:0005783;GO:0005783;GO:0005788;GO:0003756;GO:0003756;GO:0016853	X	-	7066345	7068563	4	1640	0.601479	0.000364882	0.307543	0.127388	-0.00365632	0.999994	0.293935	0.456167
MSTRG.15746	WBGene00008390	D1086.3	179907		NA	NA	V	+	14092863	14093986	4	778	-0.177607	0.558137	-0.885647	6.11459e-05	0.155656	0.999994	0.70804	0.108636
MSTRG.7738	WBGene00011267	fbxb-85	187876	F-box B protein [Source:RefSeq peptide;Acc:NP_499389]	NA	NA	III	-	10847591	10848670	2	1018	-0.686906	0.0237784	-0.938096	0.00167636	0.145917	0.999994	0.25119	0.724242
MSTRG.3297	WBGene00017460	bath-30	173678	BTB and MATH domain containing [Source:RefSeq peptide;Acc:NP_494512]	NA	GO:0019915	II	-	3345280	3346371	4	954	-0.603652	0.000307802	-0.297966	0.127689	-0.0400837	0.999994	-0.305686	0.425104
MSTRG.227	WBGene00016907	C53H9.2	171749		cel03008	GO:0000003;GO:0002119;GO:0006898;GO:0009792;GO:0040035;GO:0042254;GO:0005829;GO:0003924;GO:0005525	I	+	1832897	1834746	5	1640	-0.59457	0.000814924	0.0998328	0.661487	0.012588	0.999994	-0.694403	0.0368908
MSTRG.6839	WBGene00020315	T07E3.4	175961		NA	NA	III	+	6898016	6900603	6	1507	-0.656044	0.000280077	-0.0230651	0.930404	0.0147699	0.999994	-0.632979	0.0763473
MSTRG.5417	WBGene00012983	men-1	175079	Malic enzyme [Source:RefSeq peptide;Acc:NP_496968]	cel00620;cel01200	GO:0006090;GO:0006108;GO:0006108;GO:0055114;GO:0005739;GO:0004470;GO:0004471;GO:0004473;GO:0016491;GO:0046872;GO:0051287	II	-	14226377	14233855	5	2129	0.705034	4.53512e-05	0.137602	0.537231	0.116095	0.999994	0.567432	0.116803
MSTRG.18205	WBGene00009624	cnc-8	181239	CaeNaCin (Caenorhabditis bacteriocin) [Source:RefSeq peptide;Acc:NP_509728]	NA	NA	X	+	10306606	10306949	2	302	-0.186065	0.46448	-0.775926	8.34573e-05	0.125546	0.999994	0.589861	0.141107
MSTRG.3783	WBGene00018871	F55C12.4	173995		NA	GO:0016020;GO:0016021	II	-	5857080	5858422	4	894	-1.07456	0.00733852	-1.06601	0.00710361	0.190926	0.999994	-0.00855226	0.994477
MSTRG.13851	WBGene00019565	cyp-35A3	187209	CYtochrome P450 family [Source:RefSeq peptide;Acc:NP_504121]	NA	GO:0009410;GO:0019915;GO:0055114;GO:0004497;GO:0005506;GO:0008395;GO:0016491;GO:0016705;GO:0020037;GO:0046872	V	+	4022619	4024473	7	1568	0.277062	0.588806	-1.53364	6.59195e-05	0.509327	0.999994	1.8107	0.00379281
MSTRG.17655	WBGene00018258	F41B4.2	180953		NA	GO:0018991	X	-	6831252	6831902	2	599	-0.544211	0.0471477	-0.847409	0.00112171	0.277516	0.999994	0.303198	0.615097
MSTRG.7622	WBGene00010757	pad-2	259529	GDP-fucose protein O-fucosyltransferase 2 [Source:UniProtKB/Swiss-Prot;Acc:Q8WR51]	cel00514	GO:0005975;GO:0006004;GO:0006486;GO:0007283;GO:0009792;GO:0010171;GO:0018991;GO:0036066;GO:0040025;GO:0005575;GO:0005783;GO:0005794;GO:0003674;GO:0016740;GO:0016757;GO:0046922;GO:0046922;GO:0046922	III	+	10279129	10281342	5	1281	-0.721575	0.000573241	-0.370697	0.120806	0.0423142	0.999994	-0.350878	0.462696
MSTRG.7405	WBGene00008042	C40H1.7	176311		NA	GO:0006629	III	+	9325048	9327135	10	1197	1.25695	2.66531e-05	0.190422	0.617273	0.653452	0.999994	1.06653	0.0692815
MSTRG.14079	WBGene00019604	K09H11.7	178963		cel00630;cel01200	GO:0008152;GO:0016311;GO:0005829;GO:0016787;GO:0016791;GO:0016791	V	-	5752463	5753532	3	969	0.12565	0.60962	0.692275	0.000105526	-0.0715083	0.999994	-0.566625	0.113152
MSTRG.15028	WBGene00008922	F17C11.11	179515		NA	NA	V	-	10937633	10938840	3	943	-0.375794	0.0912978	-0.714058	0.000568993	0.0458234	0.999994	0.338265	0.450344
MSTRG.4994	WBGene00002262	ldh-1	174798	L-lactate dehydrogenase [Source:UniProtKB/Swiss-Prot;Acc:Q27888]	cel00010;cel00270;cel00620;cel00640	GO:0005975;GO:0019752;GO:0055114;GO:0005737;GO:0003824;GO:0004459;GO:0016491;GO:0016616	II	+	11725325	11726532	3	1104	0.655228	0.000119376	0.26973	0.195572	0.14655	0.999994	0.385497	0.330158
MSTRG.4465	WBGene00012005	2001-06-01	174452	Transcription factor jun-1 [Source:UniProtKB/Swiss-Prot;Acc:G5ECU7]	NA	GO:0000003;GO:0000122;GO:0002119;GO:0006351;GO:0006355;GO:0008340;GO:0008340;GO:0009314;GO:0009408;GO:0009612;GO:0009636;GO:0009792;GO:0010171;GO:0010628;GO:0010941;GO:0032496;GO:0032870;GO:0033120;GO:0034097;GO:0042127;GO:0042493;GO:0042594;GO:0042594;GO:0045597;GO:0045944;GO:0051591;GO:0051726;GO:0000790;GO:0005634;GO:0005634;GO:0005667;GO:0000978;GO:0000981;GO:0003677;GO:0003700;GO:0003713;GO:…	II	+	9116617	9132210	8	1304	-0.474984	0.0178631	-0.588084	0.00321824	0.147189	0.999994	0.113101	0.820973
MSTRG.17634	WBGene00018174	F38B6.4	180935		cel00230;cel00670	GO:0006164;GO:0006189;GO:0008152;GO:0009058;GO:0009113;GO:0005737;GO:0000166;GO:0003824;GO:0004637;GO:0004641;GO:0004644;GO:0005524;GO:0016740;GO:0016742;GO:0016874;GO:0046872	X	+	6674869	6679851	18	3002	0.864811	6.27412e-05	-0.183592	0.503006	0.24298	0.999994	1.0484	0.00476435
MSTRG.3342	WBGene00021135	W10G11.2	189336		NA	NA	II	-	3560729	3561622	3	707	-0.369492	0.200534	-0.907041	0.000308934	0.0493931	0.999994	0.537548	0.321354
MSTRG.18412	WBGene00006066	sto-4	181350	Stomatin-4 [Source:UniProtKB/Swiss-Prot;Acc:Q22165]	NA	GO:0016020;GO:0016021	X	+	11644143	11647294	10	1268	0.694974	0.000249154	0.34087	0.130162	0.121495	0.999994	0.354104	0.422654
MSTRG.3104	WBGene00016335	gba-1	173574	Putative glucosylceramidase 1 [Source:UniProtKB/Swiss-Prot;Acc:O16580]	cel00511;cel00600;cel04142	GO:0005975;GO:0006629;GO:0006665;GO:0006680;GO:0005764;GO:0004348;GO:0004348;GO:0016787	II	+	2176892	2181975	13	1717	0.82444	3.03791e-05	0.0702596	0.801624	0.178164	0.999994	0.75418	0.0527411
MSTRG.16072	WBGene00001877	his-3	180073	Histone H2A [Source:UniProtKB/Swiss-Prot;Acc:P09588]	NA	GO:0000003;GO:0002119;GO:0009792;GO:0040011;GO:0000786;GO:0005634;GO:0003677;GO:0046982	V	+	16040794	16041191	1	398	1.57601	5.58452e-05	0.385912	0.467025	0.133929	0.999994	1.1901	0.189012
MSTRG.5823	WBGene00022334	Y82E9BR.1	175302		NA	NA	III	+	1458536	1466732	17	1886	0.69758	0.0109644	0.782945	0.00730887	-0.273919	0.999994	-0.0853657	0.91068
MSTRG.3509	WBGene00018269	acs-11	173820	fatty Acid CoA Synthetase family [Source:RefSeq peptide;Acc:NP_494848]	NA	GO:0008152;GO:0003824	II	+	4742137	4745281	5	1663	0.606639	0.000187333	0.222977	0.258146	0.0127809	0.999994	0.383663	0.299954
MSTRG.4858	WBGene00219589	anr-35	NA		NA	NA	II	+	11174552	11175653	1	1102	-1.0618	0.0253782	-0.259795	0.566081	0.579625	0.999994	-0.802007	0.379305
MSTRG.5882	NA	NA	NA	NA	NA	NA	III	-	1772511	1779402	8	1436	0.474454	0.0123122	0.56414	0.00473964	0.0143898	0.999994	-0.0896864	0.859697
MSTRG.2665	WBGene00009368	pole-1	173368	DNA polymerase [Source:RefSeq peptide;Acc:NP_493616]	cel00230;cel00240;cel03030;cel03410;cel03420	GO:0000003;GO:0000278;GO:0006260;GO:0006272;GO:0006281;GO:0006287;GO:0006297;GO:0006997;GO:0009792;GO:0040011;GO:0040035;GO:0045004;GO:0071897;GO:0090305;GO:0005634;GO:0008622;GO:0008622;GO:0000166;GO:0003676;GO:0003677;GO:0003677;GO:0003887;GO:0003887;GO:0008270;GO:0008310;GO:0008408	I	-	15005608	15013874	16	6527	0.631956	0.00133239	0.488255	0.0285087	0.0538502	0.999994	0.143701	0.778538
MSTRG.16051	WBGene00000412	cdr-1	180064	CaDmium Responsive [Source:RefSeq peptide;Acc:NP_506986]	NA	GO:1990170;GO:1990170;GO:0005764;GO:0016021;GO:0003674	V	+	15921361	15922820	6	896	1.253	5.45583e-05	-0.0575944	0.904117	0.172717	0.999994	1.3106	0.0292487
MSTRG.10746	WBGene00010274	F58G6.3	259943		NA	GO:0035434;GO:0016020;GO:0016021;GO:0005375	IV	+	9653535	9654227	3	472	0.51946	0.0356254	-0.609615	0.0186439	0.090561	0.999994	1.12908	0.00249089
MSTRG.10747	WBGene00010277	F58G6.7	177798		NA	GO:0035434;GO:0016021;GO:0005375	IV	+	9654317	9655575	4	815	0.462377	0.0548897	-0.525706	0.0380682	-0.0117494	0.999994	0.988084	0.00818259
MSTRG.13434	WBGene00019818	R02C2.7	259611		NA	NA	V	-	241326	242616	3	540	1.54491	0.000162179	0.552459	0.290874	0.00656267	0.999994	0.992451	0.307699
MSTRG.7547	WBGene00043995	F40F12.9	259311		NA	GO:0016020;GO:0016021;GO:0003676;GO:0008270	III	+	9912796	9913625	3	705	-0.79442	0.0556556	-1.30781	0.000869069	0.302706	0.999994	0.513386	0.566998
MSTRG.8407	WBGene00022314	Y77E11A.14	176949		NA	NA	IV	+	1406567	1408059	3	483	-1.16115	0.0085544	-1.1865	0.00610309	0.169623	0.999994	0.0253579	0.984165
MSTRG.4004	WBGene00015796	C15F1.5	174139		NA	GO:0008270;GO:0046872	II	-	6967904	6970585	10	1224	-0.765665	0.00384269	-0.684944	0.0136495	0.0394586	0.999994	-0.0807216	0.913341
MSTRG.19159	WBGene00044773	C08A9.10	4363132		NA	NA	X	+	17081103	17082044	4	569	-0.541264	0.00664602	-0.564499	0.00681685	-0.0210225	0.999994	0.0232353	0.967723
MSTRG.7652	WBGene00010362	enu-3.1	176463	ENhancer of Uncoordination [Source:RefSeq peptide;Acc:NP_499302]	NA	GO:0008340;GO:0048675;GO:0048675;GO:0048846;GO:0016020;GO:0016021;GO:0043025	III	+	10436609	10437789	3	1009	-0.757609	0.000201732	-0.183149	0.46663	0.00817451	0.999994	-0.57446	0.196206
MSTRG.8827	WBGene00017485	F15E6.4	177193		NA	NA	IV	+	4291462	4292109	3	311	-0.312663	0.211737	-0.766142	0.000489867	-0.0338701	0.999994	0.453478	0.330766
MSTRG.17879	WBGene00001854	hil-3	181073	Histone H1.3 [Source:UniProtKB/Swiss-Prot;Acc:Q19743]	NA	GO:0006334;GO:0000786;GO:0005634;GO:0005694;GO:0003677	X	+	8159154	8160086	2	878	0.670312	0.00113671	0.473329	0.0444346	-0.0115384	0.999994	0.196983	0.703236
MSTRG.16874	WBGene00018946	F56C3.9	186367		NA	NA	X	-	1391797	1393991	6	749	-1.00495	0.00669333	-1.03358	0.00699368	0.0621695	0.999994	0.0286233	0.978711
MSTRG.17334	WBGene00002044	hyl-2	180743	Ceramide synthase hyl-2 [Source:UniProtKB/Swiss-Prot;Acc:Q7Z139]	cel00600	GO:0006629;GO:0006665;GO:0046513;GO:0005783;GO:0005783;GO:0016020;GO:0016021;GO:0016410;GO:0016740	X	-	4696785	4699461	7	1453	0.68171	8.28545e-05	0.169745	0.441018	0.0739863	0.999994	0.511965	0.177457
MSTRG.13939	WBGene00002010	hsp-6	178873	Heat shock 70 kDa protein F, mitochondrial [Source:UniProtKB/Swiss-Prot;Acc:P11141]	cel03018;cel04212	GO:0000003;GO:0002119;GO:0006457;GO:0008340;GO:0009792;GO:0030968;GO:0034514;GO:0034514;GO:0005739;GO:0005739;GO:0000166;GO:0005524;GO:0051082	V	-	4824138	4826760	4	2446	0.763074	0.000121125	0.26368	0.282369	0.0906161	0.999994	0.499393	0.271837
MSTRG.14851	WBGene00004405	rop-1	179425	60 kDa SS-A/Ro ribonucleoprotein homolog [Source:UniProtKB/Swiss-Prot;Acc:Q27274]	NA	GO:0005737;GO:0030529;GO:0003723;GO:0046872	V	-	10252822	10255055	4	2034	-0.611052	0.000575285	-0.00926281	0.972752	0.0430949	0.999994	-0.601789	0.0970568
MSTRG.6582	WBGene00004435	rpl-23	175796	60S ribosomal protein L23 [Source:UniProtKB/Swiss-Prot;Acc:P48158]	cel03010	GO:0000003;GO:0002119;GO:0006412;GO:0009792;GO:0018996;GO:0005840;GO:0022625;GO:0030529;GO:0003735;GO:0003735;GO:0070180	III	-	5705563	5706127	2	469	-0.661697	0.000572666	-0.370731	0.0942509	-0.0181662	0.999994	-0.290966	0.514101
MSTRG.12241	WBGene00010794	dld-1	178387	Dihydrolipoyl dehydrogenase, mitochondrial [Source:UniProtKB/Swiss-Prot;Acc:O17953]	cel00010;cel00020;cel00260;cel00280;cel00620;cel00630;cel00640;cel01200	GO:0000003;GO:0002119;GO:0006629;GO:0006631;GO:0006633;GO:0008340;GO:0009792;GO:0040011;GO:0043652;GO:0045454;GO:0055114;GO:0005739;GO:0005759;GO:0004148;GO:0016491;GO:0050660	IV	+	14466285	14469112	4	892	0.677739	0.000176151	0.289396	0.187237	0.103918	0.999994	0.388343	0.348509
MSTRG.15552	WBGene00045418	F15B9.10	6418727		NA	GO:0019915;GO:0005892;GO:0016020;GO:0016021	V	-	13007121	13008925	5	1123	0.631118	0.000392112	0.262407	0.219402	-0.0300289	0.999994	0.368711	0.366337
MSTRG.1056	WBGene00020349	T08B2.11	172314		NA	GO:0009792;GO:0010171;GO:0018991;GO:0040011;GO:0040035	I	-	6221245	6223115	8	1533	-0.678064	0.000128708	-0.109706	0.62486	-0.0380368	0.999994	-0.568358	0.12459
MSTRG.1216	WBGene00016741	C48B6.3	172419		NA	GO:0000003;GO:0002119;GO:0006898	I	+	6915049	6916592	4	1263	-0.668067	7.9007e-05	-0.0471464	0.843989	-0.0723659	0.999994	-0.620921	0.0688265
MSTRG.16473	WBGene00010105	fbxb-62	186296	F-box B protein [Source:RefSeq peptide;Acc:NP_507757]	NA	NA	V	-	19301076	19302030	3	843	-0.939669	0.00094022	-0.563628	0.0724622	0.0222099	0.999994	-0.376041	0.56882
MSTRG.6002	WBGene00002244	laf-1	190611	Putative DEAD-box RNA helicase; Uncharacterized protein [Source:UniProtKB/TrEMBL;Acc:D0PV95]	NA	GO:0002119;GO:0006351;GO:0006355;GO:0006413;GO:0006417;GO:0008340;GO:0009792;GO:0010468;GO:0010501;GO:0010629;GO:0040019;GO:0040019;GO:0042006;GO:0042006;GO:0042006;GO:1905516;GO:1905516;GO:0005737;GO:0005737;GO:0043186;GO:0000166;GO:0003676;GO:0003723;GO:0004004;GO:0004386;GO:0005524;GO:0016787;GO:0033592	III	-	2769358	2779053	6	3655	0.58096	0.00137574	0.438626	0.0327439	0.060679	0.999994	0.142334	0.759973
MSTRG.15666	WBGene00010281	F58G11.3	179856		NA	NA	V	-	13669347	13671948	8	2272	0.470931	0.0171451	0.587131	0.00496805	0.0548711	0.999994	-0.1162	0.818287
MSTRG.19061	WBGene00009070	F23A7.5	184880		NA	NA	X	+	16229463	16237077	6	2150	-1.56576	0.00020829	-0.289256	0.532421	-0.101562	0.999994	-1.27651	0.12459
MSTRG.8114	WBGene00009952	acaa-2	176756	ACetyl-CoA Acyltransferase 2 homolog [Source:RefSeq peptide;Acc:NP_499752]	cel00062;cel00071;cel00280;cel01212	GO:0006635;GO:0008152;GO:0010171;GO:0005739;GO:0003824;GO:0003988;GO:0016740;GO:0016746;GO:0016747	III	+	13344937	13346866	5	1384	0.610749	0.000488615	0.361233	0.0822802	0.0838213	0.999994	0.249516	0.551424
MSTRG.18058	WBGene00015178	B0416.2	181984		NA	NA	X	+	9299171	9300131	5	637	0.762435	0.0820101	1.41141	0.0014558	-0.729708	0.999994	-0.648975	0.485359
MSTRG.13768	WBGene00018062	F35F10.13	185316		NA	NA	V	-	3318174	3319062	3	619	-0.378145	0.46032	-1.59434	0.000212984	0.174549	0.999994	1.21619	0.156592
MSTRG.3937	WBGene00020581	T19D12.6	174097		NA	NA	II	-	6637073	6643117	13	2598	-0.446556	0.0154833	-0.539834	0.00381326	0.0576359	0.999994	0.0932783	0.841818
MSTRG.14820	WBGene00007431	C08B6.11	182388		NA	GO:0016020;GO:0016021	V	+	10107789	10109898	9	1584	0.932622	0.00111694	-0.369386	0.309952	0.0816694	0.999994	1.30201	0.0103542
MSTRG.14083	WBGene00018424	F44E7.2	178965		cel00630;cel01200	GO:0008152;GO:0016311;GO:0005829;GO:0016791;GO:0016791	V	+	5770455	5771767	3	1212	0.185753	0.402992	0.663879	0.000211426	-0.0562807	0.999994	-0.478126	0.203951
gene:WBGene00012186	WBGene00012186	mlt-11	180352		NA	GO:0002119;GO:0009792;GO:0010951;GO:0018996;GO:0040011;GO:0004867	V	+	20667211	20678540	16	9793	1.37789	0.000248537	0.332133	0.50284	-0.0967933	0.999994	1.04576	0.21809
MSTRG.6757	WBGene00017751	F23F12.3	175926		NA	GO:0006810;GO:0015711;GO:0055085;GO:0005887;GO:0016020;GO:0016021;GO:0008514;GO:0022857	III	+	6500543	6507717	10	1678	-1.09653	0.000780959	-0.68787	0.060428	-0.171582	0.999994	-0.408663	0.600371
MSTRG.8262	WBGene00004493	rps-24	176858	Ribosomal Protein, Small subunit [Source:RefSeq peptide;Acc:NP_499915]	cel03010	GO:0000003;GO:0000462;GO:0002119;GO:0006412;GO:0005622;GO:0005840;GO:0022627;GO:0000166;GO:0003735	IV	+	385894	386599	4	445	-0.616909	0.00212886	-0.483493	0.0286985	0.0207732	0.999994	-0.133416	0.796141
MSTRG.2945	WBGene00021779	Y51H7C.1	190173		NA	NA	II	+	1467727	1469674	8	1446	0.699209	0.000182333	0.271685	0.222542	0.101127	0.999994	0.427524	0.31267
MSTRG.5166	WBGene00012600	Y38E10A.22	189667		NA	GO:0043086;GO:0004857	II	-	12673206	12677798	5	1416	0.640777	0.0014373	0.483626	0.0364635	0.110696	0.999994	0.157151	0.763945
MSTRG.3364	WBGene00016712	C46E10.8	173716		NA	GO:0046872	II	-	3725906	3727459	7	1102	0.886041	0.00189178	0.691026	0.0332804	-0.012219	0.999994	0.195015	0.796541
MSTRG.17146	WBGene00044355	ZK563.7	3565372		cel00230;cel00240	GO:0030166;GO:0004382;GO:0005509;GO:0017110;GO:0045134	X	+	3380518	3382896	6	1172	-0.655232	0.0108944	-0.719292	0.00694944	-0.0898202	0.999994	0.0640601	0.92828
MSTRG.16908	WBGene00016485	meg-4	180497		NA	GO:0036093;GO:0051640;GO:1903863;GO:0043186;GO:0005515	X	+	1682952	1686383	7	2678	0.416061	0.0522707	0.660996	0.00212584	0.0280795	0.999994	-0.244935	0.611718
MSTRG.5372	WBGene00012330	zip-3	189280	bZIP transcription factor family [Source:RefSeq peptide;Acc:NP_496919]	NA	GO:0006355;GO:0006357;GO:0005634;GO:0000977;GO:0000981;GO:0003700;GO:0043565	II	-	13951905	13957523	6	1254	0.676513	0.000211598	-0.293216	0.181238	0.264502	0.999994	0.969728	0.00107872
MSTRG.3709	WBGene00015894	acdh-2	173940	Acyl CoA DeHydrogenase [Source:RefSeq peptide;Acc:NP_495066]	NA	GO:0008152;GO:0033539;GO:0055088;GO:0055114;GO:0005777;GO:0000062;GO:0003995;GO:0003995;GO:0009055;GO:0016491;GO:0016627;GO:0050660;GO:0050660;GO:0052890	II	-	5544881	5547490	7	1400	0.645004	0.00565414	-0.238619	0.393028	-0.0708666	0.999994	0.883622	0.0348091
MSTRG.11133	WBGene00219217	C08F8.15	13198072		NA	NA	IV	-	11159570	11160807	2	1190	-0.862251	0.000965406	-0.522506	0.0707431	-0.0128014	0.999994	-0.339745	0.576802
MSTRG.352	WBGene00017979	F32B5.6	171827		NA	GO:0009792	I	+	2668167	2672429	8	1712	-0.61552	0.00223858	-0.446882	0.0446951	0.0947407	0.999994	-0.168638	0.736384
MSTRG.13330	WBGene00009156	clec-196	178506	C-type LECtin [Source:RefSeq peptide;Acc:NP_001255932]	NA	GO:0030246	IV	+	17277187	17277747	2	363	-0.685335	0.00150541	-0.449047	0.0645052	0.0952358	0.999994	-0.236287	0.652433
MSTRG.30	WBGene00000227	atm-1	3565793	Serine/threonine-protein kinase ATM [Source:UniProtKB/Swiss-Prot;Acc:Q9N3Q4]	cel03440;cel04068	GO:0006281;GO:0006468;GO:0006974;GO:0007049;GO:0010212;GO:0016310;GO:0000785;GO:0005634;GO:0005634;GO:0000166;GO:0004674;GO:0005524;GO:0016301;GO:0016301;GO:0016740	I	+	192695	208467	19	5621	0.734195	0.000470335	0.393864	0.114946	0.0479631	0.999994	0.340331	0.48658
MSTRG.19038	WBGene00219609	linc-7	NA		NA	NA	X	+	16002599	16003728	1	1130	-0.223197	0.334477	-0.701587	0.000216506	0.0806586	0.999994	0.47839	0.236389
MSTRG.2648	WBGene00006272	str-245	185187	Seven TM Receptor [Source:RefSeq peptide;Acc:NP_493595]	NA	GO:0002119;GO:0007186;GO:0009792;GO:0040011;GO:0042048;GO:0050911;GO:0005887;GO:0016020;GO:0016021;GO:0038022	I	+	14852818	14854607	6	1047	-1.20046	0.0013351	-0.721419	0.0713988	0.0867377	0.999994	-0.479044	0.573744
MSTRG.4816	WBGene00000657	col-81	174686	COLlagen [Source:RefSeq peptide;Acc:NP_496361]	NA	GO:0005581;GO:0016020;GO:0016021;GO:0042302	II	-	11012395	11013779	3	1039	1.21345	0.00392422	1.10485	0.0187979	-0.17825	0.999994	0.108606	0.929992
MSTRG.10237	WBGene00017418	F13B6.3	177516		NA	NA	IV	-	7461964	7465957	9	1358	-0.875314	0.00335665	-0.57968	0.0660339	0.23328	0.999994	-0.295633	0.681303
MSTRG.2842	WBGene00019917	clec-43	187664	C-type LECtin [Source:RefSeq peptide;Acc:NP_493859]	NA	GO:0030246	II	+	944066	946151	8	1742	-1.34468	0.000501202	-0.517361	0.219009	0.0126788	0.999994	-0.827317	0.32242
MSTRG.408	WBGene00022122	trap-1	171865	TRanslocon-Associated Protein [Source:RefSeq peptide;Acc:NP_491076]	cel04141	GO:0006613;GO:0009792;GO:0005783;GO:0005789;GO:0016020;GO:0016021;GO:0016021	I	+	2928395	2929679	4	1104	0.713031	9.38815e-05	0.140135	0.5522	0.0782788	0.999994	0.572896	0.138955
MSTRG.14185	WBGene00019017	F57F4.4	3564957		NA	GO:0045121	V	-	6401369	6408783	5	6435	1.08855	5.72337e-05	0.234422	0.489467	0.319555	0.999994	0.854129	0.131494
MSTRG.4124	WBGene00006956	wrt-10	174224	WaRThog (hedgehog-like family) [Source:RefSeq peptide;Acc:NP_495580]	NA	GO:0040011;GO:0040018	II	-	7533300	7534514	4	1041	0.876015	0.00230474	0.708812	0.025563	0.0695418	0.999994	0.167203	0.825521
MSTRG.15644	WBGene00008228	C50B8.6	3565404		NA	GO:0016020;GO:0016021	V	+	13578970	13580811	4	891	-0.435556	0.103218	-0.820273	0.000673885	0.280283	0.999994	0.384717	0.47209
MSTRG.953	WBGene00003601	nhr-2	172251	Nuclear hormone receptor family member nhr-2 [Source:UniProtKB/Swiss-Prot;Acc:Q10902]	NA	GO:0002119;GO:0006351;GO:0006355;GO:0009792;GO:0040011;GO:0043401;GO:0045132;GO:0005634;GO:0005634;GO:0003677;GO:0003700;GO:0008270;GO:0043565;GO:0046872	I	-	5818479	5821108	5	1812	-0.632583	0.000192304	-0.0765477	0.733116	-0.020632	0.999994	-0.556035	0.114896
MSTRG.3185	WBGene00017246	F08D12.2	184176		NA	NA	II	+	2781655	2783086	7	722	0.949644	0.000108517	0.206076	0.511037	0.0963999	0.999994	0.743569	0.158959
MSTRG.18055	WBGene00015179	B0416.3	181159		NA	GO:0016020;GO:0016021	X	+	9291651	9293646	7	974	-1.33624	0.000814924	-0.688201	0.10997	-0.0372536	0.999994	-0.64804	0.464338
MSTRG.13591	WBGene00021600	Y46H3A.4	189962		NA	NA	V	-	1809554	1811121	2	349	-1.12181	0.00551164	-0.938266	0.0194356	0.173613	0.999994	-0.183546	0.860993
MSTRG.18811	WBGene00009091	F23D12.7	3565907		NA	NA	X	-	14453560	14453846	2	240	0.0604379	0.867245	-0.857177	0.000143948	0.158972	0.999994	0.917615	0.0166599
MSTRG.15850	WBGene00009651	F43D2.2	NA		NA	NA	V	-	14635582	14637751	7	1472	-0.00899037	0.979519	0.660947	0.00123096	0.0310734	0.999994	-0.669938	0.0741119
MSTRG.5189	WBGene00001793	gsy-1	174924	Glycogen [starch] synthase [Source:UniProtKB/Swiss-Prot;Acc:Q9U2D9]	cel00500	GO:0002119;GO:0005978;GO:0009792;GO:0010171;GO:0040011;GO:0004373;GO:0016740;GO:0016757	II	-	12866448	12878104	8	2432	0.578013	0.00109051	0.399022	0.0521626	0.0656379	0.999994	0.178992	0.689019
MSTRG.10080	WBGene00019259	H34C03.2	177437	Ubiquitin carboxyl-terminal hydrolase [Source:RefSeq peptide;Acc:NP_001293696]	NA	GO:0016579;GO:0004843;GO:0016787;GO:0036459	IV	+	6757311	6762545	12	3504	0.443169	0.034962	0.618633	0.00452295	0.0950766	0.999994	-0.175463	0.727187
MSTRG.16919	WBGene00000460	ceh-39	180505	Homeobox protein ceh-39 [Source:UniProtKB/Swiss-Prot;Acc:Q22812]	NA	GO:0000122;GO:0006351;GO:0006355;GO:0006366;GO:0007538;GO:0030154;GO:0045944;GO:0048731;GO:0000794;GO:0005634;GO:0005634;GO:0043073;GO:0001077;GO:0003677;GO:0003677	X	-	1854148	1856172	5	1560	0.62246	0.00151109	0.451932	0.0439338	0.0315776	0.999994	0.170528	0.731131
MSTRG.5093	WBGene00044322	tag-280	174885		NA	NA	II	+	12460652	12461471	3	477	0.676901	0.000765243	-0.167585	0.508271	0.043214	0.999994	0.844486	0.0180246
MSTRG.8538	WBGene00021425	ppgn-1	177021	ParaPleGiN AAA protease family [Source:RefSeq peptide;Acc:NP_500191]	NA	GO:0006508;GO:0006508;GO:0007005;GO:0007155;GO:0007399;GO:0005739;GO:0016020;GO:0016021;GO:0004176;GO:0004222;GO:0005524;GO:0008233;GO:0008237	IV	-	2333837	2348912	10	2376	0.585411	0.00163942	0.394046	0.0658161	-0.0673444	0.999994	0.191365	0.682439
MSTRG.2429	NA	NA	NA	NA	NA	NA	I	+	13493044	13507054	7	852	1.3735	9.38815e-05	-0.206834	0.673992	0.263738	0.999994	1.58034	0.0156953
MSTRG.15447	WBGene00012143	T28H10.2	189062		NA	NA	V	-	12510646	12512201	4	955	0.857514	0.0029231	0.67857	0.0312051	0.211113	0.999994	0.178944	0.811716
MSTRG.8455	WBGene00004497	rps-28	176975	40S ribosomal protein S28 [Source:UniProtKB/Swiss-Prot;Acc:Q95Y04]	cel03010	GO:0000003;GO:0000028;GO:0002119;GO:0006412;GO:0006915;GO:0007281;GO:0008406;GO:0018996;GO:0030490;GO:0005622;GO:0005840;GO:0022627;GO:0030529;GO:0003723;GO:0003735;GO:0003735	IV	+	1659691	1660011	2	266	-0.564159	0.00440275	-0.504171	0.0178782	0.035084	0.999994	-0.0599875	0.913812
MSTRG.3788	WBGene00018874	tag-234	173996		NA	GO:0000003;GO:0019915;GO:0040011	II	+	5864195	5864953	4	352	-0.507248	0.0339403	-0.704333	0.0030254	-0.0138547	0.999994	0.197085	0.723679
MSTRG.6996	WBGene00015581	C07H6.4	176063		cel03040	GO:0006396;GO:0009792;GO:0000166;GO:0003676;GO:0003723	III	+	7499709	7503246	8	2926	0.381158	0.0541161	0.594841	0.00266616	0.0221989	0.999994	-0.213684	0.637209
MSTRG.5458	WBGene00010759	cysl-2	175107	Bifunctional L-3-cyanoalanine synthase/cysteine synthase [Source:UniProtKB/Swiss-Prot;Acc:O45679]	cel00270;cel00920;cel01200;cel01230	GO:0006535;GO:0006535;GO:0008652;GO:0019344;GO:0005737;GO:0004124;GO:0004124;GO:0016740;GO:0016829;GO:0030170;GO:0050017;GO:0050017	II	-	14492827	14494451	3	1170	0.491614	0.0114276	0.548422	0.00830064	0.0362088	0.999994	-0.0568086	0.917639
MSTRG.16930	WBGene00001569	meg-3	180510		NA	GO:0009792;GO:0036093;GO:0051640;GO:1903863;GO:0005623;GO:0005737;GO:0043186;GO:0005515	X	-	1986467	1989605	7	2775	0.633736	0.000356919	0.315142	0.137187	0.188087	0.999994	0.318594	0.43777
MSTRG.13513	WBGene00019973	R09A1.3	178604		NA	NA	V	-	1023782	1027065	6	1014	-0.648663	0.00595932	-0.60342	0.0149823	0.0529907	0.999994	-0.0452434	0.945075
MSTRG.5916	WBGene00021704	Y48G9A.11	190056		NA	NA	III	-	2112414	2116897	9	1150	0.504603	0.0159989	0.602109	0.00573009	-0.0396017	0.999994	-0.0975062	0.86076
MSTRG.16870	WBGene00003965	pdk-1	180475	3-phosphoinositide-dependent protein kinase 1 [Source:UniProtKB/Swiss-Prot;Acc:Q9Y1J3]	cel04068;cel04140;cel04150	GO:0006468;GO:0006468;GO:0007275;GO:0007611;GO:0016310;GO:0018105;GO:0035556;GO:0040024;GO:0040024;GO:0050920;GO:0005634;GO:0005737;GO:0030424;GO:0043025;GO:0000166;GO:0004672;GO:0004672;GO:0004674;GO:0004674;GO:0005524;GO:0016301;GO:0016740	X	+	1321353	1327985	11	2413	0.712869	0.000277901	0.275588	0.247669	0.0516248	0.999994	0.437281	0.327086
MSTRG.5393	WBGene00010723	cpg-7	259477	Chondroitin proteoglycan 7 [Source:UniProtKB/Swiss-Prot;Acc:Q7YWX9]	NA	NA	II	-	14108127	14109221	2	429	-0.988854	0.00631322	-0.420434	0.275488	0.373982	0.999994	-0.568419	0.460226
MSTRG.5190	WBGene00005040	sra-14	185262	Serpentine Receptor, class A (alpha) [Source:RefSeq peptide;Acc:NP_496738]	NA	GO:0007186;GO:0007606;GO:0050907;GO:0050911;GO:0016020;GO:0016021;GO:0016021;GO:0004930;GO:0004930;GO:0004984	II	+	12885276	12888606	6	1055	0.806162	0.0461623	-0.895221	0.0506319	0.0149279	0.999994	1.70138	0.0118337
MSTRG.8545	WBGene00021420	trap-3	177028	TRanslocon-Associated Protein [Source:RefSeq peptide;Acc:NP_500198]	cel04141	GO:0006614;GO:0005622;GO:0016020;GO:0016021	IV	+	2389445	2390386	3	813	0.654836	0.000202622	0.173196	0.433457	0.027213	0.999994	0.48164	0.213167
MSTRG.13398	WBGene00010962	ctc-3	2565701	Cytochrome c oxidase subunit 3 [Source:UniProtKB/Swiss-Prot;Acc:P24891]	cel00190	NA	MtDNA	+	5678	6449	1	772	0.565706	0.0111332	-0.4066	0.0942528	0.0562337	0.999994	0.972306	0.00568898
MSTRG.7728	WBGene00001087	dpy-28	176509	Condensin complex subunit 1 [Source:RefSeq peptide;Acc:NP_499379]	NA	GO:0000070;GO:0007049;GO:0007059;GO:0007067;GO:0007076;GO:0007076;GO:0009792;GO:0010032;GO:0010171;GO:0030261;GO:0040011;GO:0045128;GO:0045144;GO:0051301;GO:0051304;GO:0000779;GO:0000794;GO:0000799;GO:0000805;GO:0005634;GO:0005634;GO:0005654;GO:0043073;GO:0046536;GO:0003682;GO:0042393	III	+	10763147	10777342	16	4915	0.611797	0.000749094	0.365804	0.0851688	0.0869374	0.999994	0.245993	0.569647
MSTRG.8038	WBGene00007211	BE10.3	182048		NA	GO:0006486;GO:0036065;GO:0016020;GO:0008417	III	+	12808091	12811650	6	1753	-0.744022	0.00107108	-0.273266	0.289362	0.101506	0.999994	-0.470756	0.344404
MSTRG.15772	WBGene00010512	K02E11.3	186894		NA	NA	V	-	14246242	14246860	3	513	-0.445086	0.167674	-0.99693	0.000413359	0.273643	0.999994	0.551844	0.369177
MSTRG.7417	NA	NA	NA	NA	NA	NA	III	+	9393981	9404532	14	4451	0.37826	0.0539598	0.565292	0.00415875	0.0998829	0.999994	-0.187032	0.682439
MSTRG.493	WBGene00004775	2001-09-01	171912	SEParase [Source:RefSeq peptide;Acc:NP_491160]	NA	GO:0000003;GO:0000281;GO:0006508;GO:0007126;GO:0009792;GO:0030703;GO:0035046;GO:0040012;GO:0040035;GO:0040038;GO:0043652;GO:0045132;GO:0048609;GO:0051306;GO:0051307;GO:0060471;GO:0061062;GO:1901970;GO:0000794;GO:0005634;GO:0005737;GO:0005813;GO:0005819;GO:0005938;GO:0030496;GO:0032154;GO:0060473;GO:0070090;GO:0072686;GO:0072687;GO:0004197;GO:0004197;GO:0005515;GO:0008233	I	-	3433157	3438543	10	3942	0.417657	0.0366673	0.589024	0.00418829	0.0485137	0.999994	-0.171367	0.718761
MSTRG.3329	WBGene00000647	col-71	173695	COLlagen [Source:RefSeq peptide;Acc:NP_494562]	NA	GO:0005581;GO:0016020;GO:0016021;GO:0042302	II	-	3500073	3502449	3	1195	-1.1065	0.00140659	-0.619158	0.0994632	0.0754029	0.999994	-0.487338	0.532952
MSTRG.10494	WBGene00004993	spp-8	177652	SaPosin-like Protein family [Source:RefSeq peptide;Acc:NP_501447]	NA	GO:0043085;GO:0005737;GO:0001664;GO:0008047	IV	+	8481664	8483710	9	1387	-0.506009	0.00343616	-0.28524	0.141963	0.158693	0.999994	-0.22077	0.580498
MSTRG.16098	WBGene00008680	F11A5.15	3565598		NA	GO:0016020;GO:0016021	V	-	16217676	16218605	3	626	-1.51823	0.000641568	-0.789246	0.105067	-0.363365	0.999994	-0.728981	0.465844
MSTRG.6474	WBGene00022531	morc-1	175711	MORC (mouse microrchidia) family CW-type zinc finger protein [Source:RefSeq peptide;Acc:NP_498104]	NA	GO:0009792;GO:0005634	III	-	5203689	5206911	8	2852	0.381342	0.0476309	0.576153	0.00286221	-0.0166529	0.999994	-0.194811	0.665906
MSTRG.11475	WBGene00008583	ugt-65	184205	UDP-glucuronosyltransferase [Source:RefSeq peptide;Acc:NP_502373]	NA	GO:0008152;GO:0009813;GO:0052696;GO:0016020;GO:0016021;GO:0043231;GO:0008194;GO:0015020;GO:0016740;GO:0016757;GO:0016758	IV	+	12425217	12432539	8	1570	-0.940941	0.00287677	-0.636995	0.0603769	0.182308	0.999994	-0.303947	0.68751
gene:WBGene00018280	WBGene00018280	F41C6.7	185601		NA	GO:0006812;GO:0010043;GO:0055085;GO:0061088;GO:0071577;GO:0098655;GO:0016020;GO:0016020;GO:0016021;GO:0005385;GO:0008324	X	-	6882493	6885277	13	1179	1.59913	3.08902e-05	-0.146695	0.779184	0.853736	0.999994	1.74583	0.0107739
MSTRG.2274	WBGene00012213	W02D9.7	173126		NA	NA	I	-	12559275	12559672	1	398	-0.469212	0.00949697	-0.494082	0.00889207	-0.000290786	0.999994	0.0248702	0.961276
MSTRG.16062	WBGene00003653	nhr-63	180068	Nuclear Hormone Receptor family [Source:RefSeq peptide;Acc:NP_741645]	NA	GO:0006351;GO:0006355;GO:0043401;GO:0005634;GO:0003677;GO:0003700;GO:0008270;GO:0043565;GO:0046872	V	+	16002595	16004728	6	1140	-1.35706	0.000876444	-0.706079	0.111561	-0.0919251	0.999994	-0.650983	0.47209
MSTRG.4620	WBGene00009947	F52H3.5	174562	Tetratricopeptide repeat protein 36 homolog [Source:UniProtKB/Swiss-Prot;Acc:Q20683]	NA	NA	II	+	10030206	10030970	4	618	-0.470899	0.0304151	-0.630507	0.00348388	0.153805	0.999994	0.159608	0.756613
MSTRG.13400	WBGene00010963	nduo-4	2565705	NADH-ubiquinone oxidoreductase chain 4 [Source:UniProtKB/Swiss-Prot;Acc:P24892]	cel00190	NA	MtDNA	+	6506	7808	1	1303	0.648525	0.000940901	-0.160274	0.505872	0.0434354	0.999994	0.808798	0.0181006
MSTRG.17109	WBGene00001685	gpd-3	180601	Glyceraldehyde-3-phosphate dehydrogenase 3 [Source:UniProtKB/Swiss-Prot;Acc:P17330]	cel00010;cel01200;cel01230	GO:0006006;GO:0006096;GO:0008340;GO:0009792;GO:0019915;GO:0055114;GO:0005737;GO:0004365;GO:0016491;GO:0016620;GO:0050661;GO:0051287	X	-	3112083	3113341	3	1163	0.641748	0.000234834	-0.0888482	0.696237	0.0937061	0.999994	0.730596	0.0192765
MSTRG.4646	WBGene00003939	pax-3	185022	PAX (Paired box) transcription factor [Source:RefSeq peptide;Acc:NP_496189]	NA	GO:0000003;GO:0002119;GO:0006351;GO:0006355;GO:0007275;GO:0010171;GO:0018991;GO:0031581;GO:0040011;GO:0040035;GO:0005634;GO:0003677;GO:0005515	II	+	10146848	10152445	7	927	1.03878	0.0068137	1.01964	0.0147305	-0.124334	0.999994	0.0191365	0.986895
MSTRG.16465	WBGene00012065	fbxb-2	188948	F-box B protein [Source:RefSeq peptide;Acc:NP_507740]	NA	NA	V	-	19236091	19237298	2	1158	-0.881095	0.00145692	-0.591843	0.0529612	-0.120036	0.999994	-0.289252	0.67093
MSTRG.4733	WBGene00010901	M28.10	187463		NA	NA	II	+	10647516	10648676	4	906	-0.460281	0.0102036	-0.426439	0.0244227	0.195402	0.999994	-0.0338416	0.945075
MSTRG.145	WBGene00001816	haf-6	171694	HAlF transporter (PGP related) [Source:RefSeq peptide;Acc:NP_001293230]	cel02010	GO:0006810;GO:0016246;GO:0016246;GO:0055085;GO:0055085;GO:0005783;GO:0016020;GO:0016021;GO:0016021;GO:0097038;GO:0000166;GO:0005524;GO:0016887;GO:0042626;GO:0042626	I	-	1162889	1175868	10	2186	0.503296	0.00818082	0.514102	0.0119083	-0.0311078	0.999994	-0.0108056	0.984189
MSTRG.1801	WBGene00004426	rpl-14	172818	Ribosomal Protein, Large subunit [Source:RefSeq peptide;Acc:NP_492576]	cel03010	GO:0000003;GO:0002119;GO:0006412;GO:0006412;GO:0009792;GO:0018996;GO:0042273;GO:0005622;GO:0005840;GO:0022625;GO:0003735;GO:0003735	I	+	9689197	9690127	3	494	-0.639214	0.000663031	-0.327216	0.133123	-0.0449303	0.999994	-0.311997	0.465844
MSTRG.15272	WBGene00000731	col-158	179619	COLlagen [Source:RefSeq peptide;Acc:NP_505981]	NA	GO:0009792;GO:0005581;GO:0042302	V	+	11829582	11831222	3	1218	-0.682167	0.00406911	-0.504938	0.043957	0.13852	0.999994	-0.177228	0.760837
MSTRG.8041	WBGene00012560	Y37D8A.25	3565405		NA	GO:0001881;GO:0007032;GO:0042147;GO:0005769;GO:0005802;GO:0005829;GO:0055037	III	-	12818458	12820252	4	525	-0.408133	0.0595762	-0.642644	0.00207737	0.00377459	0.999994	0.234511	0.620687
MSTRG.14930	WBGene00011891	del-6	179474	DEgenerin Like [Source:RefSeq peptide;Acc:NP_741623]	NA	GO:0006810;GO:0006811;GO:0006814;GO:0035725;GO:0016020;GO:0016021;GO:0005272	V	+	10572920	10575465	6	1980	-0.488559	0.00754277	-0.466846	0.0150283	0.059496	0.999994	-0.0217132	0.967452
MSTRG.5547	WBGene00001787	gst-39	190226	Glutathione S-Transferase [Source:RefSeq peptide;Acc:NP_497119]	NA	GO:0005515;GO:0016740	II	-	15171151	15171912	2	710	0.889673	0.000507558	-0.231465	0.483675	0.11294	0.999994	1.12114	0.0141216
MSTRG.5736	WBGene00021339	Y34F4.4	175263		NA	GO:0016020;GO:0016021	III	-	1023283	1024561	3	776	-0.978864	0.00548068	-0.879388	0.0182842	0.0581532	0.999994	-0.0994764	0.920824
MSTRG.497	WBGene00003422	msh-6	171914	MSH (MutS Homolog) family [Source:RefSeq peptide;Acc:NP_491163]	cel03430	GO:0000710;GO:0006281;GO:0006298;GO:0006298;GO:0006974;GO:0007131;GO:0009411;GO:0043570;GO:0045910;GO:0000228;GO:0032301;GO:0032301;GO:0000166;GO:0000400;GO:0000400;GO:0003677;GO:0003684;GO:0005524;GO:0030983;GO:0032137;GO:0032138	I	+	3449327	3462171	8	3660	0.385449	0.0646964	0.61667	0.00331409	0.0661303	0.999994	-0.231221	0.621937
MSTRG.12797	WBGene00013633	Y105C5A.8	190873		NA	NA	IV	-	15612768	15617087	6	865	-0.362489	0.125199	-0.706342	0.00112898	0.00890065	0.999994	0.343852	0.461517
MSTRG.7155	WBGene00015351	C02F5.10	182123		NA	NA	III	-	8248685	8249481	4	495	-0.90292	0.00810501	-0.785753	0.022513	0.240473	0.999994	-0.117167	0.897278
MSTRG.11644	WBGene00044280	W02A2.9	3565254		NA	GO:0016020;GO:0016021	IV	+	13347687	13348575	2	174	-0.238185	0.565567	-1.1953	0.000212984	0.193528	0.999994	0.95712	0.129334
MSTRG.7054	WBGene00000835	cuc-1	176102	CU (copper) Chaperonin [Source:RefSeq peptide;Acc:NP_498707]	NA	GO:0006825;GO:0006878;GO:0006979;GO:0015677;GO:0015680;GO:0019915;GO:0030001;GO:0030001;GO:0071688;GO:0005829;GO:0016530;GO:0016531;GO:0046872	III	-	7860466	7861004	3	414	0.558769	0.00342412	-0.342458	0.115625	0.120298	0.999994	0.901227	0.00314351
MSTRG.13923	WBGene00004195	prx-6	266912	PeRoXisome assembly factor [Source:RefSeq peptide;Acc:NP_504268]	NA	GO:0002119;GO:0005524	V	-	4715391	4720109	7	2267	0.854888	0.000251958	0.248097	0.394707	0.0427325	0.999994	0.606791	0.253014
MSTRG.2354	WBGene00004196	prx-11	353387	PeRoXisome assembly factor [Source:RefSeq peptide;Acc:NP_493273]	cel04146	GO:0016559;GO:0016559;GO:0044375;GO:0045087;GO:0050829;GO:0005779;GO:0031231	I	+	12971614	12972259	1	646	0.815014	0.000692087	-0.0360532	0.91845	-0.0255636	0.999994	0.851067	0.0700224
MSTRG.2777	NA	NA	NA	NA	NA	NA	II	-	458768	460781	5	648	0.732441	0.000663031	-0.226464	0.400131	0.11016	0.999994	0.958904	0.0113974
MSTRG.8849	WBGene00019953	wapl-1	177211	WAPL (Drosophila Wings APart-Like cohesin interactor) [Source:RefSeq peptide;Acc:NP_500567]	NA	GO:0006281;GO:0006974;GO:0007064;GO:0009792;GO:0018991;GO:0040011;GO:0045132;GO:0045875;GO:0051321;GO:0060623;GO:0071922;GO:0071922;GO:0071923;GO:1905168;GO:0000798;GO:0005634;GO:0008278;GO:0043073	IV	-	4442398	4443080	2	632	0.365166	0.0683298	0.603613	0.00250581	-0.000907836	0.999994	-0.238447	0.58696
MSTRG.7767	WBGene00012970	Y48A6B.9	176534	Probable trans-2-enoyl-CoA reductase 2, mitochondrial [Source:UniProtKB/Swiss-Prot;Acc:Q9XXC8]	cel00062;cel01212	GO:0006629;GO:0006631;GO:0006633;GO:0055114;GO:0005739;GO:0008270;GO:0016491;GO:0019166	III	+	11033172	11036080	7	1246	0.73895	0.00074995	0.0443652	0.888727	-0.0617462	0.999994	0.694585	0.131209
MSTRG.17424	WBGene00016134	C26B9.5	180803		NA	GO:0006508;GO:0006508;GO:0045121;GO:0004185;GO:0008236;GO:0008239	X	+	5329455	5332339	10	1705	0.625696	0.000240997	0.192029	0.35638	0.0580098	0.999994	0.433667	0.257813
MSTRG.10564	WBGene00011707	T11B7.2	188408		NA	NA	IV	-	8843621	8843770	1	150	-0.334414	0.412456	-1.2114	0.000245835	0.237805	0.999994	0.87699	0.204025
MSTRG.9718	NA	NA	NA	NA	NA	NA	IV	+	6015193	6019713	8	1498	0.568964	0.00286327	-0.301548	0.164467	0.098908	0.999994	0.870512	0.00489868
MSTRG.14406	WBGene00017201	grsp-4	179146	Glycine Rich Secreted Protein [Source:RefSeq peptide;Acc:NP_504970]	NA	NA	V	+	7624952	7626453	8	594	0.70739	0.000200537	0.21211	0.359201	0.108506	0.999994	0.49528	0.244245
MSTRG.10771	WBGene00000301	cav-1	177815	Caveolin-1 [Source:UniProtKB/Swiss-Prot;Acc:Q94051]	cel04144	GO:0000003;GO:0007126;GO:0007265;GO:0019915;GO:0040007;GO:0040011;GO:0046662;GO:0070836;GO:0000139;GO:0005794;GO:0005886;GO:0005887;GO:0005901;GO:0005901;GO:0005938;GO:0009898;GO:0016020;GO:0016021;GO:0030133;GO:0045121;GO:0048471;GO:0060473;GO:0032947	IV	+	9772510	9773474	2	840	-0.666578	0.000201916	0.0407263	0.872515	-0.0839711	0.999994	-0.707305	0.0370493
MSTRG.17628	WBGene00002233	kqt-1	180933	potassium channel, KvQLT family [Source:RefSeq peptide;Acc:NP_741820]	NA	GO:0006810;GO:0006811;GO:0006813;GO:0006813;GO:0007213;GO:0035556;GO:0055085;GO:0071805;GO:0005622;GO:0008076;GO:0016020;GO:0016021;GO:0016021;GO:0005216;GO:0005249;GO:0005251;GO:0005267;GO:0005267	X	+	6619911	6627975	16	2519	-0.729308	0.0324721	0.0156777	0.970852	0.363132	0.999994	-0.744986	0.267121
MSTRG.4280	WBGene00010459	K01C8.7	186841		NA	GO:0006810;GO:0008340;GO:0055085;GO:0016020;GO:0016021	II	+	8276340	8277611	4	1127	0.638394	0.000886115	-0.24308	0.29329	0.11893	0.999994	0.881473	0.00656937
MSTRG.12873	WBGene00013659	Y105C5B.20	190897		NA	NA	IV	-	15993454	15994443	3	898	0.830775	0.00013871	-0.0382256	0.905503	0.119765	0.999994	0.869001	0.0363815
MSTRG.13480	WBGene00017962	fbxa-72	185173	F-box A protein [Source:RefSeq peptide;Acc:NP_001300092]	NA	NA	V	-	674911	676753	4	1184	0.619819	0.00112244	-0.130878	0.589832	0.0162052	0.999994	0.750697	0.0317857
MSTRG.19227	WBGene00015868	C16H3.3	181787		NA	NA	X	-	17601609	17610048	4	2748	0.538657	0.0123349	0.577938	0.0108183	0.0518926	0.999994	-0.0392808	0.947996
MSTRG.7685	WBGene00012860	acdh-11	176477	Acyl-CoA dehydrogenase family member 11 [Source:UniProtKB/Swiss-Prot;Acc:Q9XWZ2]	NA	GO:0006629;GO:0006631;GO:0008152;GO:0033539;GO:0055088;GO:0055114;GO:0005739;GO:0000062;GO:0000166;GO:0003995;GO:0003995;GO:0009055;GO:0016491;GO:0016627;GO:0050660;GO:0052890	III	+	10566258	10571606	8	1939	0.59011	0.000713673	0.317644	0.126594	0.0512405	0.999994	0.272465	0.503908
MSTRG.7660	WBGene00000836	cul-1	176466	Cullin-1 [Source:UniProtKB/Swiss-Prot;Acc:Q17389]	cel04120;cel04141;cel04310;cel04350	GO:0000003;GO:0000003;GO:0002119;GO:0002119;GO:0006511;GO:0006898;GO:0006915;GO:0006974;GO:0007049;GO:0007067;GO:0008285;GO:0008340;GO:0008340;GO:0008361;GO:0008406;GO:0009792;GO:0009792;GO:0010826;GO:0016477;GO:0016567;GO:0031647;GO:0040025;GO:0042594;GO:0042787;GO:0043065;GO:0043066;GO:0043518;GO:0045930;GO:0051301;GO:0005737;GO:0019005;GO:0031625;GO:0031625;GO:0061630	III	+	10471237	10475218	6	2678	0.401287	0.0494855	0.593313	0.0042565	0.0604091	0.999994	-0.192026	0.68751
MSTRG.18228	WBGene00001250	elt-2	181250	Transcription factor elt-2 [Source:UniProtKB/Swiss-Prot;Acc:Q10655]	NA	GO:0000003;GO:0002119;GO:0002119;GO:0006351;GO:0006355;GO:0006366;GO:0006952;GO:0007492;GO:0007507;GO:0007586;GO:0008340;GO:0009887;GO:0010467;GO:0030154;GO:0030856;GO:0040011;GO:0040018;GO:0045087;GO:0045165;GO:0045944;GO:0045944;GO:0048468;GO:0048565;GO:0048646;GO:0050829;GO:0050829;GO:1902097;GO:0005634;GO:0005634;GO:0005667;GO:0000977;GO:0001085;GO:0001228;GO:0003677;GO:0003682;GO:0003690;GO:…	X	+	10481238	10483581	10	1568	-0.639059	0.00145434	-0.330637	0.146807	0.0849996	0.999994	-0.308422	0.497085
MSTRG.4792	WBGene00001753	gst-5	187537	Probable glutathione S-transferase 5 [Source:UniProtKB/Swiss-Prot;Acc:Q09596]	cel00480;cel00980;cel00982	GO:0006915;GO:0008340;GO:0045087;GO:0005575;GO:0004364;GO:0016740	II	+	10950350	10951606	2	730	0.465025	0.0373514	-0.537498	0.0204859	0.109342	0.999994	1.00252	0.00304078
MSTRG.13414	WBGene00018975	F56E10.1	186391		NA	NA	V	+	104830	118162	13	6234	0.64508	0.00060078	0.346456	0.12023	0.143103	0.999994	0.298624	0.495307
MSTRG.11435	WBGene00004448	rpl-34	178173	Ribosomal Protein, Large subunit [Source:RefSeq peptide;Acc:NP_502330]	cel03010	GO:0000003;GO:0002119;GO:0006412;GO:0006412;GO:0008340;GO:0009792;GO:0042254;GO:0005622;GO:0005840;GO:0022625;GO:0003723;GO:0003735;GO:0003735	IV	+	12268995	12269533	2	412	-0.67399	0.000223341	-0.106006	0.652009	-0.0434974	0.999994	-0.567984	0.14245
MSTRG.3819	WBGene00020022	R12C12.1	174012		cel00260;cel00630;cel01200	GO:0006544;GO:0006546;GO:0019464;GO:0055114;GO:0005739;GO:0005960;GO:0003824;GO:0004375;GO:0004375;GO:0016594	II	+	6050420	6054306	11	3039	0.627651	0.000128708	-0.0291189	0.902107	0.108089	0.999994	0.65677	0.0330403
MSTRG.4402	WBGene00004355	rha-1	174417	Probable ATP-dependent RNA helicase A [Source:UniProtKB/Swiss-Prot;Acc:Q22307]	NA	GO:0000003;GO:0006351;GO:0006355;GO:0006396;GO:0007049;GO:0007067;GO:0007275;GO:0007281;GO:0007281;GO:0009792;GO:0045814;GO:0051301;GO:0005634;GO:0005634;GO:0005737;GO:0030529;GO:0000166;GO:0003676;GO:0003677;GO:0003723;GO:0003723;GO:0004004;GO:0004386;GO:0005524;GO:0016787	II	-	8878495	8883659	15	4030	0.401417	0.0460522	0.584027	0.00433759	0.0475346	0.999994	-0.182611	0.69888
MSTRG.18565	WBGene00011771	T14G8.3	181422		cel04141	GO:0030968;GO:0000166;GO:0005524	X	+	12861237	12870026	14	3320	0.580776	0.00159939	0.394856	0.0627992	0.125654	0.999994	0.185921	0.68914
MSTRG.569	WBGene00020185	pgk-1	171965	Probable phosphoglycerate kinase [Source:UniProtKB/Swiss-Prot;Acc:P91427]	cel00010;cel01200;cel01230	GO:0006096;GO:0016310;GO:0016310;GO:0005737;GO:0000166;GO:0004618;GO:0004618;GO:0005524;GO:0005524;GO:0016301;GO:0016740	I	+	3867541	3869133	4	1441	0.544647	0.00145062	0.359547	0.0691809	0.0327413	0.999994	0.1851	0.66481
MSTRG.15706	WBGene00008628	ttr-21	184253	TransThyretin-Related family domain [Source:RefSeq peptide;Acc:NP_506433]	NA	GO:0050829;GO:0005615	V	-	13853834	13855260	2	1376	-0.517138	0.0574352	-0.791435	0.00226096	0.212955	0.999994	0.274297	0.652433
MSTRG.19039	WBGene00003729	nhx-1	181680	Sodium/hydrogen exchanger [Source:RefSeq peptide;Acc:NP_510622]	NA	GO:0006810;GO:0006811;GO:0006812;GO:0006814;GO:0006885;GO:0009792;GO:0035725;GO:0040011;GO:0055085;GO:1902600;GO:0016020;GO:0016021;GO:0015297;GO:0015299;GO:0015385	X	+	16017518	16021748	13	1613	-0.348665	0.391024	-1.21437	0.000466493	0.121197	0.999994	0.865707	0.226105
MSTRG.15690	WBGene00008988	F20G2.5	184745		NA	GO:0045087;GO:0045087;GO:0050829;GO:0045121	V	+	13771508	13773700	6	1525	-1.00001	0.0044649	-0.840035	0.0257549	0.0336062	0.999994	-0.159978	0.863096
MSTRG.15206	WBGene00003762	nlp-24	179594	Neuropeptide-Like Protein [Source:RefSeq peptide;Acc:NP_505946]	NA	GO:0007218	V	+	11616283	11616829	2	471	0.430325	0.0369122	-0.352801	0.116445	-0.0369216	0.999994	0.783126	0.0212103
MSTRG.18002	WBGene00017012	acs-22	181138	fatty Acid CoA Synthetase family [Source:RefSeq peptide;Acc:NP_509509]	NA	GO:0008152;GO:0005783;GO:0016020;GO:0016021;GO:0003824	X	+	8931241	8939261	11	2389	0.627467	0.000119548	0.0977913	0.643382	0.119511	0.999994	0.529675	0.118879
MSTRG.5436	NA	NA	NA	NA	NA	NA	II	-	14350725	14358155	11	4787	0.634081	0.000825152	0.358345	0.106946	0.0977146	0.999994	0.275736	0.53432
MSTRG.17656	WBGene00018259	F41B4.3	180954		NA	GO:0030968	X	-	6835485	6836256	4	632	-0.445025	0.114492	-0.828197	0.00160815	0.00982782	0.999994	0.383172	0.502405
MSTRG.1989	WBGene00003083	lst-1	172948	Lateral Signaling Target [Source:RefSeq peptide;Acc:NP_001021628]	NA	GO:0009792;GO:0001965	I	+	10588679	10590466	4	1343	0.479843	0.00984385	0.476931	0.0186828	0.140186	0.999994	0.00291165	0.996235
MSTRG.6871	WBGene00017950	F31E3.2	175977	Putative serine/threonine-protein kinase F31E3.2 [Source:UniProtKB/Swiss-Prot;Acc:Q8MYQ1]	NA	GO:0006468;GO:0016310;GO:0040027;GO:0000166;GO:0004672;GO:0004674;GO:0005524;GO:0016301;GO:0016740	III	+	6974343	6978025	10	1584	-0.914894	0.00440651	-0.697973	0.0385538	0.0930344	0.999994	-0.216921	0.787032
MSTRG.4669	NA	NA	NA	NA	NA	NA	II	+	10251266	10268107	20	10954	0.514214	0.00418452	0.436178	0.0283192	0.0107005	0.999994	0.0780362	0.874635
MSTRG.17600	WBGene00019617	K10C2.1	180915	Carboxypeptidase [Source:RefSeq peptide;Acc:NP_509079]	NA	GO:0006508;GO:0051603;GO:0045121;GO:0004180;GO:0004185;GO:0004185;GO:0008233;GO:0016787	X	-	6421036	6430610	21	7175	0.97476	0.00012973	0.180239	0.573705	0.20444	0.999994	0.794521	0.133728
MSTRG.5042	WBGene00014152	ZK930.2	191463		NA	NA	II	-	11890992	11893453	4	840	-0.499292	0.0296768	-0.646635	0.00429832	0.108951	0.999994	0.147344	0.78973
MSTRG.2612	WBGene00013200	Y54E5A.5	173330		NA	GO:0016529	I	-	14707058	14707875	2	578	-0.47799	0.00803757	-0.455997	0.0173278	0.0702894	0.999994	-0.0219922	0.966044
MSTRG.7378	WBGene00013983	ZK512.2	176292	Probable ATP-dependent RNA helicase DDX55 homolog [Source:UniProtKB/Swiss-Prot;Acc:P34640]	NA	GO:0000003;GO:0002119;GO:0008406;GO:0010501;GO:0000166;GO:0003676;GO:0003723;GO:0004004;GO:0004386;GO:0005524;GO:0016787	III	-	9141815	9144794	6	1841	-0.613289	0.00021549	-0.110733	0.600805	-0.058606	0.999994	-0.502556	0.157437
MSTRG.8461	WBGene00019540	K08D12.6	176980		NA	NA	IV	+	1720790	1723069	2	2229	0.918406	0.000484563	0.264375	0.410636	-0.0360189	0.999994	0.654031	0.260849
MSTRG.507	WBGene00021645	Y47G6A.19	171921		NA	GO:0006508;GO:0005615;GO:0004180;GO:0004181;GO:0004181;GO:0008233;GO:0008237;GO:0008270;GO:0016787;GO:0046872	I	-	3523370	3529956	10	1625	0.921795	0.000143787	0.155679	0.622261	0.141904	0.999994	0.766116	0.138304
MSTRG.17859	WBGene00006962	xol-1	181061	XO lethal protein 1 [Source:UniProtKB/Swiss-Prot;Acc:Q23229]	NA	GO:0007275;GO:0016246;GO:0030154;GO:0030238;GO:0042464;GO:0005575;GO:0005634;GO:0003674	X	+	8041327	8044327	7	1897	-1.01246	0.000655854	-0.467815	0.16644	-0.141892	0.999994	-0.544643	0.414343
MSTRG.4255	WBGene00004510	rrf-3	174315	RNA-dependent RNA polymerase Family [Source:RefSeq peptide;Acc:NP_495713]	NA	GO:0000003;GO:0001172;GO:0009792;GO:0031048;GO:0045132;GO:0003968	II	+	8162506	8168645	15	5483	0.289586	0.177745	0.633101	0.00142027	-0.00584125	0.999994	-0.343516	0.415553
MSTRG.13994	WBGene00021613	Y47A7.1	178907		NA	NA	V	+	5204481	5213512	9	3535	0.524039	0.00813189	0.509717	0.0171973	0.0742847	0.999994	0.0143221	0.980494
MSTRG.6295	WBGene00007789	C28A5.2	3565701		NA	NA	III	-	4434750	4439543	18	3771	0.581903	0.000877285	0.335776	0.101241	0.108055	0.999994	0.246126	0.552292
MSTRG.13613	WBGene00000111	alh-5	178680	Aldehyde dehydrogenase [Source:RefSeq peptide;Acc:NP_503545]	cel00010;cel00053;cel00071;cel00280;cel00310;cel00330;cel00340;cel00380;cel00410;cel00561;cel00620	GO:0006081;GO:0008152;GO:0055114;GO:0004028;GO:0004029;GO:0004030;GO:0016491;GO:0016620	V	-	1996109	1999581	6	1379	0.880364	0.00123575	0.42881	0.189607	-0.113835	0.999994	0.451554	0.47325
MSTRG.18385	WBGene00009842	igeg-2	181336	IG (immunoglobulin), EGF and transmmembrane domain [Source:RefSeq peptide;Acc:NP_509915]	NA	GO:0016020;GO:0016021	X	-	11444354	11446620	7	1087	-1.15968	0.00363096	-0.218269	0.614684	0.233723	0.999994	-0.941415	0.247487
MSTRG.18130	WBGene00001784	gst-36	187645	Probable glutathione S-transferase gst-36 [Source:UniProtKB/Swiss-Prot;Acc:Q09607]	cel00480;cel00980;cel00982	GO:0008152;GO:0055114;GO:0098869;GO:0005575;GO:0004364;GO:0004364;GO:0004364;GO:0004602;GO:0016740	X	-	9861650	9862955	4	748	0.700865	0.000100389	0.0270469	0.918104	0.147795	0.999994	0.673818	0.0533844
MSTRG.8695	WBGene00001119	dyf-3	177107	Clusterin-associated protein 1 homolog [Source:UniProtKB/Swiss-Prot;Acc:Q6I6D4]	NA	GO:0006935;GO:0007635;GO:0010446;GO:0030030;GO:0060271;GO:0005813;GO:0005929;GO:0005929;GO:0030424;GO:0030424;GO:0030425;GO:0030425;GO:0030992;GO:0042995;GO:0042995;GO:0043025;GO:0003674	IV	-	3396581	3398613	7	1066	-0.784054	0.00229403	-0.42968	0.140522	0.138173	0.999994	-0.354374	0.554659
MSTRG.15188	WBGene00008336	C55A6.7	183836		NA	GO:0045087;GO:0050829	V	-	11519335	11520484	3	956	1.05055	0.000658348	0.421361	0.268048	-0.0594772	0.999994	0.629191	0.372497
MSTRG.2714	WBGene00000644	col-68	173395	COLlagen [Source:RefSeq peptide;Acc:NP_493660]	NA	GO:0005581;GO:0016020;GO:0016021;GO:0042302	II	+	104534	105819	5	1096	-0.478545	0.14842	-0.987129	0.000890444	0.177707	0.999994	0.508583	0.4338
MSTRG.11510	WBGene00000841	cul-6	178214	Cullin-6 [Source:UniProtKB/Swiss-Prot;Acc:Q21346]	cel04120;cel04141;cel04310;cel04350	GO:0006511;GO:0006974;GO:0008340;GO:0009792;GO:0040007;GO:0042787;GO:0051607;GO:0019005;GO:0031625;GO:0031625;GO:0061630	IV	-	12586486	12590428	7	2257	-0.511634	0.0973271	-0.903743	0.00172419	0.323177	0.999994	0.392109	0.538297
MSTRG.1219	WBGene00004879	smg-1	172418	Serine/threonine-protein kinase smg-1 [Source:UniProtKB/Swiss-Prot;Acc:O01510]	cel03015	GO:0000184;GO:0000184;GO:0006281;GO:0006468;GO:0008340;GO:0016310;GO:0030539;GO:0040035;GO:0040035;GO:0005634;GO:0005737;GO:0000166;GO:0004674;GO:0004674;GO:0005524;GO:0016301;GO:0016301;GO:0016740;GO:0046872	I	-	6900972	6913579	42	7574	0.415451	0.032397	0.556673	0.00509312	-0.0258798	0.999994	-0.141222	0.765214
MSTRG.4920	WBGene00007143	B0334.3	174758		cel04146	GO:0000287;GO:0003824;GO:0030976	II	-	11489605	11492963	5	2008	0.60709	0.0001531	0.0677975	0.755607	0.0822635	0.999994	0.539293	0.102159
MSTRG.16812	WBGene00017781	F25E2.3	180429		cel04146	GO:0006637;GO:0006637;GO:0009062;GO:0005782;GO:0047617;GO:0047617	X	-	811173	813126	9	1090	1.03645	9.8784e-05	0.154945	0.658355	0.269833	0.999994	0.881508	0.114539
MSTRG.16887	WBGene00023263		NA		NA	NA	X	-	1474006	1474087	1	82	-0.832574	0.0303737	-1.05557	0.0047039	0.151675	0.999994	0.222996	0.811883
MSTRG.17788	NA	NA	NA	NA	NA	NA	X	+	7627649	7628234	2	536	-0.670982	0.0110876	-0.663374	0.0142498	0.106959	0.999994	-0.0076071	0.992774
MSTRG.18823	WBGene00008353	D1025.1	181547		NA	NA	X	+	14520763	14522700	4	1389	-0.315473	0.238521	-0.797343	0.000524317	0.159274	0.999994	0.48187	0.330918
MSTRG.11069	WBGene00045208	F13E9.15	4927023		NA	NA	IV	-	10889477	10889870	1	394	-0.852465	0.00573607	-0.746444	0.021943	-0.0303461	0.999994	-0.10602	0.899995
MSTRG.13508	WBGene00005024	sqv-6	190099	Xylosyltransferase sqv-6 [Source:UniProtKB/Swiss-Prot;Acc:Q965Q8]	cel00532;cel00534	GO:0000003;GO:0000910;GO:0002009;GO:0007275;GO:0008340;GO:0015012;GO:0018991;GO:0030206;GO:0030206;GO:0030210;GO:0033319;GO:0040011;GO:0040018;GO:0040025;GO:0000139;GO:0005783;GO:0005789;GO:0005794;GO:0016020;GO:0016021;GO:0008375;GO:0016740;GO:0016757;GO:0030158;GO:0030158	V	-	951587	953015	2	399	0.517538	0.0114237	0.535009	0.0161414	0.0899013	0.999994	-0.0174714	0.977285
MSTRG.8927	WBGene00003694	nhr-104	177248	Nuclear Hormone Receptor family [Source:RefSeq peptide;Acc:NP_001293849]	NA	GO:0006351;GO:0006355;GO:0043401;GO:0005634;GO:0003677;GO:0003700;GO:0008270;GO:0043565;GO:0046872	IV	-	4785098	4788514	9	1222	0.957766	0.000386379	-0.0276855	0.945569	0.0426403	0.999994	0.985452	0.0622981
MSTRG.17455	WBGene00001006	dlg-1	180819	Drosophila Discs LarGe homolog [Source:RefSeq peptide;Acc:NP_001024431]	NA	GO:0000003;GO:0002119;GO:0007268;GO:0007399;GO:0009792;GO:0009792;GO:0030728;GO:0043113;GO:0045186;GO:0045197;GO:0046037;GO:0046710;GO:0097120;GO:0005912;GO:0008328;GO:0014069;GO:0016323;GO:0043296;GO:0045211;GO:0004385;GO:0004385;GO:0005515;GO:0035255	X	+	5479700	5484936	12	3775	0.804732	8.18442e-05	0.0730772	0.796192	0.248147	0.999994	0.731655	0.0709654
MSTRG.8347	WBGene00004047	plx-1	246019	PLeXin [Source:RefSeq peptide;Acc:NP_500018]	NA	GO:0007165;GO:0007264;GO:0008045;GO:0008544;GO:0030334;GO:0045138;GO:0048841;GO:0051270;GO:0071526;GO:0090597;GO:0097374;GO:1902287;GO:0001726;GO:0002116;GO:0005622;GO:0005884;GO:0005887;GO:0016020;GO:0016021;GO:0016021;GO:0005515;GO:0017154;GO:0017154;GO:0017154;GO:0017154;GO:0048365	IV	+	972383	984060	12	3876	0.740843	0.000339124	0.287852	0.250112	0.153152	0.999994	0.452991	0.334225
MSTRG.16595	WBGene00008944	F19B2.5	180319		NA	GO:0005524	V	-	20162648	20163732	3	743	-0.256734	0.338483	-0.681371	0.00372927	-0.158657	0.999994	0.424637	0.37305
MSTRG.18911	WBGene00008607	F09B12.3	181605	Putative phospholipase B-like 2 [Source:UniProtKB/Swiss-Prot;Acc:O62146]	NA	GO:0006629;GO:0016042;GO:0005576;GO:0016787	X	-	15095335	15097954	9	1847	0.69874	0.000143987	-0.0852139	0.727889	0.181981	0.999994	0.783954	0.0180695
MSTRG.1239	WBGene00010369	chd-1	172432	Chromodomain and Helicase Domain protein [Source:RefSeq peptide;Acc:NP_491994]	NA	GO:0006355;GO:0009792;GO:0005634;GO:0001046;GO:0004386;GO:0005524	I	-	7009143	7015212	11	4753	0.425251	0.0347707	0.577809	0.00524574	-0.102113	0.999994	-0.152558	0.756179
MSTRG.11406	WBGene00003010	lin-24	178159		NA	GO:0008219;GO:0040026	IV	+	12129504	12135095	6	995	-0.368246	0.0464562	-0.530716	0.00345515	0.056414	0.999994	0.16247	0.701692
MSTRG.18153	NA	NA	NA	NA	NA	NA	X	-	9991326	9999129	13	3080	0.671353	0.000356919	0.241296	0.290091	0.101662	0.999994	0.430057	0.313109
MSTRG.18326	WBGene00012261	lpr-3	181295	LiPocalin-Related protein [Source:RefSeq peptide;Acc:NP_509849]	NA	GO:0002119;GO:0040011;GO:0044765;GO:0005576	X	+	11057436	11059794	7	2032	0.900323	0.0186306	0.794904	0.0407892	0.598751	0.999994	0.105419	0.916775
MSTRG.17828	NA	NA	NA	NA	NA	NA	X	+	7823654	7825726	4	1600	-0.514119	0.00875811	-0.480321	0.0210849	0.0902307	0.999994	-0.0337978	0.950378
MSTRG.4597	WBGene00007331	pho-11	174547	Putative acid phosphatase 11 [Source:UniProtKB/Swiss-Prot;Acc:Q09451]	cel00740;cel04142	GO:0016311;GO:0003993;GO:0016787	II	+	9931845	9934427	10	1323	0.641474	0.00106138	0.234667	0.309137	-0.0629793	0.999994	0.406807	0.351003
MSTRG.1157	WBGene00022633	ZC581.3	172383		NA	GO:0016020;GO:0016021	I	+	6651220	6655429	11	2253	-0.657364	0.00324675	-0.414657	0.0870809	0.0995341	0.999994	-0.242707	0.649222
MSTRG.10310	WBGene00016845	C50F7.5	177554		NA	NA	IV	+	7726718	7727951	2	1016	-1.11064	0.0139305	0.466808	0.342464	0.137905	0.999994	-1.57745	0.0393149
MSTRG.8197	WBGene00010663	toca-2	176812	TOCA (Transducer Of Cdc42-dependent Actin assembly) homolog [Source:RefSeq peptide;Acc:NP_499839]	NA	GO:0006897;GO:0016192;GO:0032956;GO:0043547;GO:0048613;GO:0048613;GO:1901046;GO:1901046;GO:1904703;GO:2000370;GO:2000370;GO:0005737;GO:0005737;GO:0005768;GO:0005802;GO:0005886;GO:0005886;GO:0005911;GO:0016020;GO:0030054;GO:0031410;GO:0055037;GO:0097708;GO:0005086;GO:0005515	III	+	13755942	13759427	15	1969	0.356389	0.0932027	0.627076	0.00272555	-0.0205888	0.999994	-0.270687	0.552292
MSTRG.7265	WBGene00015124	anmt-1	176217	Uncharacterized methyltransferase B0303.2 [Source:UniProtKB/Swiss-Prot;Acc:P34254]	cel00760	GO:0032259;GO:0005863;GO:0055120;GO:0008112;GO:0008168;GO:0016740	III	+	8684808	8686481	5	978	-0.867543	0.00312886	-0.618632	0.0547732	0.0215242	0.999994	-0.24891	0.729819
MSTRG.14489	WBGene00017015	D1014.2	183895		NA	GO:0007186;GO:0016020;GO:0016021;GO:0004930	V	+	8143761	8147835	8	1394	-0.859445	0.00213571	-0.532703	0.0828731	-0.0324622	0.999994	-0.326742	0.625412
MSTRG.536	WBGene00017026	ipla-4	171937	Intracelllar PhosphoLipase A family [Source:RefSeq peptide;Acc:NP_491201]	NA	GO:0006629;GO:0008152	I	-	3690145	3694014	11	1710	-1.6521	0.000465898	0.257113	0.626661	-0.325255	0.999994	-1.90922	0.0164796
MSTRG.10909	WBGene00004140	ebax-1	177915	Elongin-B/C E3 ligase in AXon guidance [Source:RefSeq peptide;Acc:NP_501888]	NA	GO:0000003;GO:0040017;GO:0040035;GO:0071688;GO:1901046;GO:1902435;GO:1902667;GO:1902667;GO:0005829;GO:0030424;GO:0031462;GO:0043025;GO:0005102;GO:0005515;GO:0008270;GO:0016874;GO:0051787;GO:0051879	IV	+	10286955	10293008	12	5533	0.607701	0.00142496	0.377205	0.0864274	0.133832	0.999994	0.230496	0.618368
MSTRG.3257	WBGene00021299	Y27F2A.8	3565506		NA	NA	II	+	3183786	3184630	2	595	-0.712185	0.0104725	-0.692346	0.0159913	0.0666804	0.999994	-0.0198395	0.97993
MSTRG.13964	WBGene00020593	ugt-11	178882	UDP-GlucuronosylTransferase [Source:RefSeq peptide;Acc:NP_504311]	NA	GO:0008152;GO:0009813;GO:0052696;GO:0016020;GO:0016021;GO:0043231;GO:0015020;GO:0016740;GO:0016758	V	-	4892590	4895071	6	1763	-0.6186	0.0346416	-0.793253	0.00822252	-0.125904	0.999994	0.174653	0.809558
MSTRG.16765	WBGene00000608	col-19	180397	Cuticle collagen 19 [Source:UniProtKB/Swiss-Prot;Acc:P18835]	NA	GO:0040002;GO:0042338;GO:0005576;GO:0005581;GO:0060102;GO:0060107;GO:0060111;GO:0042302;GO:0042302;GO:0042329	X	+	421707	422776	2	1017	-0.551865	0.00355931	-0.380137	0.0740798	0.0892117	0.999994	-0.171729	0.714601
MSTRG.4421	WBGene00007685	C18E9.5	182790		NA	GO:0019915;GO:0016020;GO:0016021	II	+	8969983	8971968	8	969	0.705087	0.00014118	0.0864341	0.725982	0.148146	0.999994	0.618652	0.10501
MSTRG.13562	WBGene00000558	cnc-4	178635	CaeNaCin (Caenorhabditis bacteriocin) [Source:RefSeq peptide;Acc:NP_503416]	NA	GO:0045087;GO:0050832;GO:0016020;GO:0016021	V	+	1447222	1447707	2	408	0.570529	0.0534911	-0.882656	0.00287087	0.427901	0.999994	1.45319	0.000646715
MSTRG.4058	WBGene00016174	C27H5.4	174177		NA	GO:0000003;GO:0002119;GO:0006915;GO:0009792;GO:0048477;GO:0016020;GO:0016021	II	-	7162444	7165841	9	1603	0.674514	0.00564441	-0.468825	0.0901838	0.166121	0.999994	1.14334	0.003639
MSTRG.917	WBGene00018512	trpp-8	172217	TRansport Protein Particle [Source:RefSeq peptide;Acc:NP_491643]	NA	GO:0000003;GO:0000045;GO:0006888;GO:0007413;GO:0009792;GO:0010171;GO:0016358;GO:0018991;GO:0030242;GO:0032258;GO:0034497;GO:0040011;GO:0040018;GO:0044804;GO:0000407;GO:0031410;GO:1990072	I	-	5610374	5616402	10	4105	0.409905	0.0398656	0.548317	0.00746155	0.072757	0.999994	-0.138412	0.775794
MSTRG.2783	NA	NA	NA	NA	NA	NA	II	-	480465	484700	10	1560	-0.600897	0.000976845	-0.00919476	0.973216	0.0179433	0.999994	-0.591703	0.111883
MSTRG.5199	WBGene00010266	dct-18	174934	DAF-16/FOXO Controlled, germline Tumor affecting [Source:RefSeq peptide;Acc:NP_496755]	NA	NA	II	+	12930617	12933524	5	850	0.599507	0.000243872	0.116769	0.573692	0.0778209	0.999994	0.482738	0.168663
MSTRG.11128	WBGene00007445	C08F8.3	178023		NA	NA	IV	+	11155029	11156695	5	1477	0.428175	0.0340097	0.566406	0.00704956	0.00154715	0.999994	-0.13823	0.782468
MSTRG.7801	WBGene00004873	smc-3	176559	Structural maintenance of chromosomes protein 3 [Source:UniProtKB/Swiss-Prot;Acc:B2FDA8]	NA	GO:0000003;GO:0006281;GO:0006974;GO:0007049;GO:0007064;GO:0007067;GO:0008406;GO:0009792;GO:0040002;GO:0040011;GO:0040035;GO:0051276;GO:0051301;GO:0000790;GO:0005634;GO:0005694;GO:0008278;GO:0008278;GO:0003682;GO:0005524	III	+	11290911	11306145	19	3894	0.468245	0.0144146	0.501503	0.014333	0.0641698	0.999994	-0.0332577	0.950236
MSTRG.10986	WBGene00000109	alh-3	177999	10-formyltetrahydrofolate dehydrogenase [Source:RefSeq peptide;Acc:NP_502054]	cel00670	GO:0006730;GO:0008152;GO:0009058;GO:0009258;GO:0055114;GO:0005737;GO:0003824;GO:0016155;GO:0016155;GO:0016491;GO:0016620;GO:0016742;GO:0019145;GO:0047105	IV	+	11022603	11025872	7	2866	0.413208	0.02071	0.483391	0.00946956	-0.0159517	0.999994	-0.0701834	0.883686
MSTRG.5059	NA	NA	NA	NA	NA	NA	II	.	11973853	11974827	1	975	-0.896025	0.00750214	-0.727744	0.036708	0.175612	0.999994	-0.168281	0.842692
MSTRG.1293	WBGene00000275	bub-1	172468	Mitotic checkpoint serine/threonine-protein kinase BUB1 [Source:UniProtKB/Swiss-Prot;Acc:Q21776]	NA	GO:0000003;GO:0000212;GO:0000280;GO:0002119;GO:0006468;GO:0006915;GO:0007049;GO:0007067;GO:0007094;GO:0007275;GO:0008406;GO:0008406;GO:0009792;GO:0016310;GO:0034501;GO:0040011;GO:0040035;GO:0048598;GO:0048666;GO:0051257;GO:0051301;GO:0051301;GO:0051307;GO:0051316;GO:0051321;GO:1903394;GO:1905342;GO:0000775;GO:0000776;GO:0000776;GO:0000777;GO:0005634;GO:0005694;GO:0005694;GO:0005737;GO:0005938;GO:…	I	+	7251941	7255225	6	3064	0.234654	0.325098	0.668709	0.00146256	0.0153695	0.999994	-0.434055	0.32221
MSTRG.19209	WBGene00003891	osm-11	181772		NA	GO:0001708;GO:0002119;GO:0006970;GO:0007638;GO:0009612;GO:0040011;GO:0040025;GO:0040035;GO:0045747;GO:0050954;GO:0005615;GO:0045177;GO:0005112	X	-	17420215	17421582	3	1175	0.544736	0.00417654	0.432902	0.0410713	0.106564	0.999994	0.111833	0.821886
MSTRG.11458	WBGene00009215	thn-2	178187	THaumatiN family [Source:RefSeq peptide;Acc:NP_502362]	NA	GO:0050829;GO:0005576;GO:0003674	IV	+	12383168	12384007	2	793	0.732147	0.000652125	-0.118669	0.667855	0.0758512	0.999994	0.850816	0.0307064
MSTRG.3490	WBGene00001976	hmg-11	173805	HMG [Source:RefSeq peptide;Acc:NP_494825]	NA	GO:0003677	II	+	4672798	4673747	3	577	-0.522131	0.00928662	-0.506251	0.0178266	0.0313813	0.999994	-0.0158798	0.97845
MSTRG.8605	WBGene00021894	Y54G2A.32	177061		NA	GO:0035023;GO:0043547;GO:0005089	IV	+	2803589	2804786	6	940	-0.904365	0.00261704	-0.608084	0.0614966	-0.100284	0.999994	-0.296281	0.684504
MSTRG.6234	WBGene00009649	F43C1.5	185692		NA	NA	III	+	4229178	4230457	6	749	-0.677892	0.0770655	-1.10329	0.00275068	0.0886115	0.999994	0.425401	0.607581
MSTRG.19112	WBGene00017727	F22H10.3	184873		NA	NA	X	-	16677340	16677738	1	399	-0.473968	0.00865064	-0.445744	0.020474	0.0258649	0.999994	-0.0282237	0.954813
MSTRG.5404	WBGene00010720	K09E4.2	175065		cel00510	GO:0005783;GO:0016020;GO:0016021;GO:0016758	II	-	14127680	14131752	7	1927	0.599805	0.00131657	0.332068	0.126619	0.0405433	0.999994	0.267737	0.53673
MSTRG.12835	WBGene00013647	Y105C5B.5	190888		NA	NA	IV	-	15899999	15900491	2	365	0.575828	0.00230474	-0.102056	0.665689	-0.0153159	0.999994	0.677884	0.051913
MSTRG.5746	WBGene00015268	BE0003N10.3	182047		NA	GO:0016567;GO:0000151;GO:0008270	III	-	1046248	1053246	9	2485	1.67018	0.000263137	-0.580909	0.257443	1.24094	0.999994	2.25109	0.00177713
MSTRG.2832	WBGene00020307	T07D3.4	173469		cel00515	NA	II	+	888305	890709	9	1402	0.903328	0.000827193	-0.0714604	0.853786	0.0153568	0.999994	0.974789	0.0703931
MSTRG.889	WBGene00004431	rpl-19	172201	60S ribosomal protein L19 [Source:UniProtKB/Swiss-Prot;Acc:O02639]	cel03010	GO:0000003;GO:0002119;GO:0006412;GO:0006412;GO:0006915;GO:0008340;GO:0008406;GO:0009792;GO:0016477;GO:0005622;GO:0005840;GO:0022625;GO:0030529;GO:0003735;GO:0003735	I	-	5484767	5486055	5	697	-0.667347	0.000449891	-0.000403162	0.998631	-0.0417868	0.999994	-0.666944	0.0773827
MSTRG.8294	WBGene00001579	gex-2	176885	Cytoplasmic FMR1-interacting protein homolog [Source:UniProtKB/Swiss-Prot;Acc:O44518]	cel03013	GO:0000003;GO:0002119;GO:0007275;GO:0007411;GO:0009790;GO:0009792;GO:0010171;GO:0010172;GO:0016358;GO:0016477;GO:0018991;GO:0040011;GO:0040035;GO:0048675;GO:1901046;GO:1901046;GO:2000370;GO:0005737;GO:0030054;GO:0031209;GO:0005515	IV	+	572723	583601	12	4092	0.488734	0.0111872	0.490514	0.0193301	0.0852322	0.999994	-0.00177975	0.99765
MSTRG.18654	WBGene00004801	sir-2.2	181455	NAD-dependent protein deacylase sir-2.2 [Source:UniProtKB/Swiss-Prot;Acc:Q20480]	NA	GO:0006974;GO:0045087;GO:0005739;GO:0005739;GO:0005759;GO:0016787;GO:0046872;GO:0070403	X	+	13328258	13331244	8	1119	-0.519865	0.019495	-0.568062	0.0115063	0.101244	0.999994	0.0481972	0.93723
MSTRG.1537	WBGene00045237	mrt-1	172666	MoRTal germline [Source:RefSeq peptide;Acc:NP_740895]	NA	GO:0000003;GO:0006289;GO:0006303;GO:0007004;GO:0007126;GO:0009792;GO:0031848;GO:0036297;GO:0045132;GO:0090305;GO:0000784;GO:0005634;GO:0003684;GO:0003697;GO:0008408;GO:0035312;GO:0043047	I	+	8660831	8663376	8	2150	0.271199	0.226303	0.646884	0.00137136	-0.048315	0.999994	-0.375685	0.379305
MSTRG.6135	WBGene00008119	C46F11.4	175469		cel03040	GO:0000003;GO:0010501;GO:0003676;GO:0004004;GO:0005524	III	-	3657713	3664494	13	2731	0.386345	0.0475679	0.550702	0.00506159	-0.0430771	0.999994	-0.164357	0.720311
MSTRG.13455	WBGene00019744	M02H5.8	187412		NA	NA	V	+	449963	450441	2	390	0.00727337	0.986386	-0.856906	0.00017231	0.254756	0.999994	0.864179	0.0305064
MSTRG.688	WBGene00022471	Y119C1B.5	172053		NA	GO:0000209;GO:0009792;GO:0030433;GO:0030968;GO:0042787;GO:0000838;GO:0016020;GO:0016021;GO:0008270;GO:0046872;GO:1904264;GO:1990381	I	-	4511440	4516083	12	2425	0.450974	0.0232186	0.531218	0.0108074	0.0389518	0.999994	-0.0802439	0.880502
MSTRG.10479	WBGene00017069	D2096.1	183965		NA	GO:0006886;GO:0030150;GO:0005744;GO:0005744;GO:0016020;GO:0016021;GO:0031305;GO:0015266;GO:0015450	IV	+	8397545	8397952	2	339	-0.630599	0.00479738	-0.463366	0.0550784	0.0795949	0.999994	-0.167233	0.761533
MSTRG.2810	WBGene00020207	T04B8.5	173453		NA	GO:0006810;GO:0006811;GO:0006821;GO:0055085;GO:0071805;GO:1902476;GO:0016020;GO:0016021;GO:0005215;GO:0015379;GO:0022820	II	-	614767	620909	13	2829	0.669022	0.00026545	0.14577	0.527691	0.101794	0.999994	0.523252	0.18577
MSTRG.6440	WBGene00016684	C45G9.13	259506		NA	GO:0007218	III	+	5042426	5044674	3	582	-0.712424	0.0346903	-0.912724	0.0063959	0.0234183	0.999994	0.2003	0.80686
MSTRG.16758	WBGene00019862	nrde-3	180392	Nuclear RNAi defective-3 protein [Source:UniProtKB/Swiss-Prot;Acc:Q21691]	NA	GO:0006404;GO:0008355;GO:0016246;GO:0031047;GO:1900368;GO:0005634;GO:0005634;GO:0005737;GO:0031332;GO:0003676;GO:0005515;GO:0035197	X	+	372235	376973	12	3445	0.428076	0.0320207	0.554207	0.00753783	-0.0106485	0.999994	-0.126131	0.798989
MSTRG.16044	WBGene00011513	fbxa-197	188165	F-box A protein [Source:RefSeq peptide;Acc:NP_506963]	NA	NA	V	+	15867696	15869180	3	1360	-0.602524	0.00990596	-0.566876	0.0193762	0.0112819	0.999994	-0.0356484	0.955343
MSTRG.14084	WBGene00018426	F44E7.4	178966		NA	GO:0016485;GO:0043171;GO:0051603;GO:0005739;GO:0003824;GO:0004222;GO:0008270;GO:0046872	V	-	5772826	5776951	9	3338	0.271158	0.278027	0.697652	0.00213448	0.0393488	0.999994	-0.426495	0.364126
MSTRG.14723	WBGene00008669	acs-14	179330	fatty Acid CoA Synthetase family [Source:RefSeq peptide;Acc:NP_505451]	NA	GO:0008152;GO:0003824	V	+	9508132	9510431	7	1729	0.560079	0.00124518	-0.144928	0.495346	0.0632319	0.999994	0.705007	0.021953
MSTRG.3736	WBGene00016117	C25H3.8	173962		NA	GO:0000003	II	-	5669772	5679276	14	7444	0.476415	0.015159	0.510945	0.0150283	0.0343937	0.999994	-0.0345301	0.94988
MSTRG.13712	WBGene00000977	dhs-14	178738	DeHydrogenases, Short chain [Source:RefSeq peptide;Acc:NP_503752]	NA	GO:0055114	V	-	2763964	2765225	4	926	0.64294	0.0015579	-0.218472	0.37633	0.087969	0.999994	0.861412	0.0143663
MSTRG.9334	WBGene00001093	drp-1	177336	Dynamin-Related Protein [Source:RefSeq peptide;Acc:NP_001023375]	NA	GO:0000266;GO:0000266;GO:0003374;GO:0006915;GO:0008340;GO:0008637;GO:0009792;GO:0009792;GO:0061025;GO:0005739;GO:0031966;GO:0000166;GO:0003924;GO:0003924;GO:0005525;GO:0005525;GO:0008017	IV	+	5538490	5541300	9	2202	0.283614	0.186251	0.609205	0.00250581	0.0235266	0.999994	-0.325591	0.44302
MSTRG.5321	WBGene00002235	kqt-3	191699	potassium channel, KvQLT family [Source:RefSeq peptide;Acc:NP_001254403]	NA	GO:0006810;GO:0006811;GO:0006813;GO:0006813;GO:0007213;GO:0055085;GO:0071805;GO:0008076;GO:0016020;GO:0016021;GO:0016021;GO:0005216;GO:0005249;GO:0005251;GO:0005267;GO:0005267	II	+	13703877	13712898	8	2020	1.02667	0.000120479	0.0530359	0.88892	0.308369	0.999994	0.973634	0.0608358
MSTRG.3373	WBGene00017408	sdz-11	173719	SKN-1 Dependent Zygotic transcript [Source:RefSeq peptide;Acc:NP_494640]	NA	NA	II	-	3751261	3752284	2	973	-0.674932	0.0225577	-0.775044	0.0124743	-0.117	0.999994	0.100113	0.899995
MSTRG.758	WBGene00019012	F57C9.6	186448		NA	GO:0007186;GO:0007186;GO:0007602;GO:0009584;GO:0071482;GO:0001750;GO:0005887;GO:0016020;GO:0016021;GO:0004930;GO:0008020	I	+	4821933	4824914	8	1316	-1.16515	0.000919866	-0.506207	0.196324	-0.164202	0.999994	-0.65894	0.387878
MSTRG.4682	WBGene00007419	C07E3.9	182374	Phospholipase A(2) [Source:RefSeq peptide;Acc:NP_496228]	cel00564;cel00565;cel00590;cel00591;cel00592	GO:0006629;GO:0006644;GO:0016042;GO:0050482;GO:0005576;GO:0004623;GO:0005509;GO:0016787	II	+	10350760	10351617	4	598	-0.166359	0.516591	-0.705082	0.000418216	0.121454	0.999994	0.538724	0.188488
MSTRG.16913	WBGene00022292	Y75D11A.3	180499		NA	NA	X	-	1745245	1746217	3	790	0.631072	0.00372904	0.47343	0.0528268	0.101131	0.999994	0.157642	0.778538
MSTRG.16914	WBGene00219816	C14E2.12	NA		NA	NA	X	-	1831628	1831762	1	135	-0.538635	0.120064	-0.992565	0.00275103	0.00386533	0.999994	0.453931	0.523385
MSTRG.1693	NA	NA	NA	NA	NA	NA	I	-	9364175	9389859	24	4838	0.292224	0.183865	0.618936	0.00273832	0.0296648	0.999994	-0.326712	0.453779
MSTRG.8483	WBGene00018680	tsen-54	176994	Trna (tRNA) Splicing ENdonuclease subunit related [Source:RefSeq peptide;Acc:NP_500146]	NA	GO:0000379;GO:0090305;GO:0090501;GO:0090502;GO:0000214;GO:0000213;GO:0004519	IV	+	1948198	1953327	8	1234	0.720295	0.00113106	0.333199	0.20479	0.00429616	0.999994	0.387096	0.443286
MSTRG.17156	WBGene00022821	ZK813.2	191428		NA	NA	X	+	3443816	3444270	1	455	-0.138177	0.597183	-0.674834	0.000538237	0.0537561	0.999994	0.536657	0.172641
MSTRG.7620	NA	NA	NA	NA	NA	NA	III	-	10258872	10266887	13	4022	0.618781	0.000447995	0.236506	0.265511	0.163826	0.999994	0.382275	0.337543
MSTRG.6438	WBGene00016677	C45G9.6	175684		NA	NA	III	+	5036436	5037835	2	828	-0.508103	0.0148752	-0.496882	0.0233041	0.164224	0.999994	-0.0112218	0.984676
MSTRG.11245	WBGene00008720	F12F6.1	178081		NA	NA	IV	+	11585224	11588321	5	2841	0.26445	0.255558	0.659084	0.00180198	-0.00342081	0.999994	-0.394634	0.369177
MSTRG.18722	WBGene00010833	M03B6.1	187417		NA	NA	X	+	13841610	13843123	3	632	-0.811744	0.00965527	-0.413596	0.220573	0.324743	0.999994	-0.398147	0.557362
MSTRG.6251	WBGene00001352	evl-14	175555		NA	GO:0000003;GO:0006281;GO:0006898;GO:0007064;GO:0009792;GO:0040011;GO:0040018;GO:0040035;GO:0051177;GO:0000785;GO:0005634	III	-	4302836	4313124	22	4931	0.239496	0.289842	0.649938	0.00109792	-0.0815068	0.999994	-0.410442	0.333661
MSTRG.6244	WBGene00003157	mcm-5	175552	DNA replication licensing factor mcm-5 [Source:UniProtKB/Swiss-Prot;Acc:Q21902]	cel03030	GO:0000003;GO:0006260;GO:0006270;GO:0007049;GO:0008406;GO:0009792;GO:0032508;GO:0005634;GO:0042555;GO:0000166;GO:0003677;GO:0003678;GO:0003682;GO:0003688;GO:0004386;GO:0005524;GO:0016787	III	-	4288260	4291266	6	2422	0.313486	0.18684	0.678771	0.00249048	0.00428166	0.999994	-0.365285	0.439992
MSTRG.3568	WBGene00006997	zyg-12	24105291	Zygote defective protein 12 [Source:UniProtKB/Swiss-Prot;Acc:Q23529]	NA	GO:0007059;GO:0009792;GO:0009792;GO:0018991;GO:0030705;GO:0031122;GO:0035046;GO:0040018;GO:0051642;GO:0051647;GO:0005634;GO:0005635;GO:0005737;GO:0005737;GO:0005813;GO:0005815;GO:0005856;GO:0005874;GO:0016020;GO:0016021;GO:0031965;GO:0005515;GO:0008017;GO:0043621;GO:0043621;GO:0051959	II	+	4949902	4953488	8	2859	0.256614	0.237323	0.590862	0.00304309	0.0681824	0.999994	-0.334248	0.421473
MSTRG.18327	WBGene00012217	W02H3.1	189130		NA	NA	X	-	11102684	11103188	3	406	0.800308	0.00290368	-0.340988	0.294705	0.0941444	0.999994	1.1413	0.0141242
MSTRG.16496	WBGene00007725	C25F9.5	180272		NA	GO:0005524	V	-	19407720	19410848	6	2268	-0.832461	0.00443792	-0.56708	0.0721234	0.0921095	0.999994	-0.265381	0.706703
MSTRG.4489	WBGene00007225	C01G6.3	174469		NA	NA	II	+	9269894	9271271	3	1283	-0.545468	0.00208589	-0.326402	0.105037	-0.0245878	0.999994	-0.219066	0.600386
MSTRG.733	WBGene00007053	chd-7	172079	Chromodomain and Helicase Domain protein [Source:RefSeq peptide;Acc:NP_491426]	NA	GO:0005634;GO:0004386;GO:0005524;GO:0016817	I	-	4685868	4698575	10	9574	0.592944	0.00273783	0.404697	0.0737111	0.028396	0.999994	0.188246	0.701379
MSTRG.14500	WBGene00019480	K07C11.8	187106		NA	NA	V	-	8215565	8217703	4	596	-0.682379	0.00733752	-0.525655	0.0513571	0.150207	0.999994	-0.156724	0.803425
MSTRG.8239	WBGene00019822	R02D3.4	176839		NA	NA	IV	-	232509	234569	3	1162	0.28107	0.18627	0.589492	0.00303249	0.0438363	0.999994	-0.308423	0.463428
MSTRG.7647	WBGene00010842	ymel-1	176460	ATP-dependent zinc metalloprotease YME1 homolog [Source:UniProtKB/Swiss-Prot;Acc:P54813]	NA	GO:0006508;GO:0006515;GO:0007005;GO:0005743;GO:0016020;GO:0016021;GO:0000166;GO:0004176;GO:0004222;GO:0005524;GO:0008233;GO:0008237;GO:0008237;GO:0016787;GO:0046872	III	+	10416139	10421760	9	2587	0.634307	0.000521287	0.249242	0.261083	0.139567	0.999994	0.385065	0.353615
MSTRG.2273	WBGene00012216	W02D9.10	173125		NA	NA	I	+	12551538	12552370	2	783	-0.777035	0.00136299	-0.327285	0.243005	0.0288958	0.999994	-0.44975	0.399779
MSTRG.835	NA	NA	NA	NA	NA	NA	I	+	5245743	5263420	32	8559	0.436777	0.0232344	0.50346	0.0127676	0.053986	0.999994	-0.0666822	0.898159
MSTRG.14410	WBGene00015710	C12D5.9	182538		NA	NA	V	-	7688333	7689976	4	1064	-0.76382	0.0155032	-0.782207	0.0150093	0.100933	0.999994	0.0183868	0.983527
MSTRG.3237	WBGene00015196	B0454.5	181992		NA	GO:0016020;GO:0016021	II	+	3038859	3040822	4	617	0.0742289	0.84453	-0.901505	0.000162513	0.365359	0.999994	0.975734	0.0178934
gene:WBGene00013336	WBGene00013336	pnc-2	3565064	Pyrazinamidase and NiCotinamidase [Source:RefSeq peptide;Acc:NP_001023531]	NA	GO:0006769;GO:0008152;GO:0019674;GO:0005634;GO:0005737;GO:0003824;GO:0008936	IV	-	14905064	14909686	9	1078	-0.593777	0.225692	-1.43568	0.00137136	0.177203	0.999994	0.841906	0.370907
MSTRG.12859	WBGene00004816	skr-10	178447	SKp1 Related (ubiquitin ligase complex component) [Source:RefSeq peptide;Acc:NP_502902]	cel04120;cel04141;cel04310;cel04350	GO:0000003;GO:0002119;GO:0002164;GO:0006511;GO:0008283;GO:0009792;GO:0009792;GO:0010171;GO:0040032;GO:0019005;GO:0016874	IV	+	15946790	15947439	1	650	-0.339737	0.103658	-0.592546	0.0027132	0.0315611	0.999994	0.252809	0.555957
MSTRG.7372	WBGene00000425	ced-11	176288		NA	GO:0006915;GO:0006915;GO:0016020;GO:0016021	III	+	9119559	9125150	15	4355	0.0809515	0.848558	0.914728	0.000778845	-0.0409571	0.999994	-0.833776	0.116452
MSTRG.4346	WBGene00009202	aptf-4	174376	AP-2 Transcription Factor family [Source:RefSeq peptide;Acc:NP_495818]	NA	GO:0006355;GO:0009792;GO:0042127;GO:0045944;GO:0048856;GO:0005634;GO:0005634;GO:0005634;GO:0000977;GO:0000981;GO:0001105;GO:0003700;GO:0043565	II	+	8591131	8592973	4	1683	-0.636097	0.000568972	-0.214054	0.326538	-0.105537	0.999994	-0.422043	0.31026
MSTRG.7083	NA	NA	NA	NA	NA	NA	III	-	7958551	7959409	2	712	-1.27095	0.00255516	-0.82918	0.072655	-0.224809	0.999994	-0.441767	0.668703
MSTRG.293	WBGene00021458	Y39G10AL.1	171783		NA	NA	I	+	2280628	2280867	1	240	-0.393938	0.0601595	-0.586061	0.00391149	0.116496	0.999994	0.192123	0.685097
MSTRG.2469	NA	NA	NA	NA	NA	NA	I	+	13756730	13772407	13	4577	0.521342	0.00530428	0.433717	0.0385311	0.0460507	0.999994	0.0876249	0.862964
MSTRG.16368	WBGene00013078	ttr-25	180210	TransThyretin-Related family domain [Source:RefSeq peptide;Acc:NP_001256814]	NA	GO:0005615	V	+	18556738	18558101	3	555	-0.284038	0.215947	-0.66285	0.00092697	0.156892	0.999994	0.378813	0.372689
MSTRG.15470	WBGene00007589	erg-28	179727	ERG (yeast ergosterol biosynthesis protein) homolog [Source:RefSeq peptide;Acc:NP_506154]	NA	GO:0016020;GO:0016021	V	+	12607411	12608108	2	638	-0.35378	0.137234	-0.694084	0.0016182	0.148261	0.999994	0.340304	0.469643
MSTRG.8224	WBGene00000674	col-99	185112	Putative cuticle collagen 99 [Source:UniProtKB/Swiss-Prot;Acc:O76368]	NA	GO:0008150;GO:0005576;GO:0005581;GO:0005581;GO:0031594;GO:0044214;GO:0003674;GO:0042302	IV	-	138461	147919	18	2450	1.01864	0.000511793	0.0983521	0.814656	0.0098279	0.999994	0.920291	0.141107
MSTRG.13743	WBGene00235094	K08D9.9	24104735		NA	NA	V	-	3236487	3236711	2	180	-0.5667	0.0260193	-0.670839	0.00949533	0.122812	0.999994	0.104139	0.873778
MSTRG.2278	WBGene00008216	mec-19	183626		NA	GO:0016020;GO:0016021	I	+	12564356	12565893	3	644	-0.825345	0.00929359	-0.447864	0.174243	0.287573	0.999994	-0.377481	0.589371
MSTRG.10249	WBGene00018907	F55G1.15	186329		NA	GO:0016020;GO:0016021	IV	-	7498098	7501265	12	1879	1.04163	0.000177449	-0.0704357	0.860431	0.26826	0.999994	1.11207	0.0334808
MSTRG.18098	WBGene00007517	gpx-3	182513	Glutathione peroxidase 3 [Source:UniProtKB/Swiss-Prot;Acc:Q95003]	cel00480;cel00590	GO:0006979;GO:0055114;GO:0098869;GO:0005576;GO:0005615;GO:0005615;GO:0004601;GO:0004602;GO:0016491	X	+	9587942	9588879	4	797	0.913506	0.00897921	0.837568	0.0242953	0.0376169	0.999994	0.0759383	0.938647
MSTRG.2671	WBGene00009287	psf-2	185146	Probable DNA replication complex GINS protein PSF2 [Source:UniProtKB/Swiss-Prot;Acc:O62193]	NA	GO:0000727;GO:0002119;GO:0006260;GO:0006898;GO:0009792;GO:0010171;GO:0032508;GO:0040011;GO:0040035;GO:1902975;GO:0000811;GO:0005634;GO:0031298;GO:0043138	I	+	15053025	15053670	2	595	0.576825	0.000976845	0.148734	0.491653	-0.032798	0.999994	0.428092	0.270091
MSTRG.6324	WBGene00004874	smc-4	175603	Structural maintenance of chromosomes protein 4 [Source:UniProtKB/Swiss-Prot;Acc:Q20060]	NA	GO:0000003;GO:0000070;GO:0002119;GO:0007049;GO:0007067;GO:0007276;GO:0009792;GO:0030261;GO:0040011;GO:0040035;GO:0040039;GO:0051276;GO:0051301;GO:0051729;GO:0000775;GO:0000793;GO:0005634;GO:0005694;GO:0005737;GO:0000166;GO:0005515;GO:0005524	III	+	4587506	4593123	15	4953	0.37121	0.0881656	0.602455	0.00562912	0.0564016	0.999994	-0.231245	0.635096
MSTRG.3891	WBGene00020801	T25D10.4	174064		NA	NA	II	-	6407537	6410281	5	1004	-0.854928	0.000825074	-0.280632	0.341658	-0.0528797	0.999994	-0.574296	0.308082
MSTRG.1418	WBGene00004318	rbg-2	172574	Rab3 GTPase-activating protein regulatory subunit [Source:UniProtKB/Swiss-Prot;Acc:Q22670]	NA	GO:0043087;GO:0043087;GO:0043547;GO:0005737;GO:0005096;GO:0030234;GO:0046982	I	+	7962052	7972441	12	4087	0.431417	0.0178824	0.466555	0.0148254	-0.00424559	0.999994	-0.0351383	0.945075
MSTRG.8377	WBGene00016797	C50A2.3	183630		NA	GO:0016020;GO:0016021	IV	-	1145678	1146734	2	457	-0.615112	0.0128899	-0.461634	0.0752394	0.248963	0.999994	-0.153478	0.800423
MSTRG.11398	WBGene00010889	M18.3	178154		NA	GO:0006529;GO:0006529;GO:0006541;GO:0005737;GO:0005829;GO:0004066;GO:0004066;GO:0042803	IV	+	12105858	12108397	5	1475	0.638675	0.000249154	-0.0516805	0.830928	0.140178	0.999994	0.690356	0.0330876
MSTRG.4500	WBGene00004286	rab-39	183941	RAB family [Source:RefSeq peptide;Acc:NP_495984]	NA	GO:0007264;GO:0005794;GO:0005525	II	-	9321855	9322909	4	903	0.622021	0.000570649	-0.0136187	0.960073	0.041167	0.999994	0.63564	0.069145
MSTRG.20	WBGene00004418	rpl-7	171602	60S ribosomal protein L7 [Source:UniProtKB/Swiss-Prot;Acc:O01802]	cel03010	GO:0000003;GO:0000463;GO:0002119;GO:0002181;GO:0009792;GO:0005840;GO:0022625;GO:0030529;GO:0003723;GO:0003723;GO:0003735	I	+	111038	112308	5	833	-0.691616	0.000397278	-0.03006	0.914923	-0.0677546	0.999994	-0.661556	0.0959105
MSTRG.5442	WBGene00003220	mes-2	175096	Histone-lysine N-methyltransferase mes-2 [Source:UniProtKB/Swiss-Prot;Acc:O17514]	cel00310	GO:0000003;GO:0006351;GO:0006355;GO:0006357;GO:0006479;GO:0006915;GO:0007275;GO:0007276;GO:0007276;GO:0007281;GO:0008340;GO:0016571;GO:0032259;GO:0040027;GO:0040029;GO:0042078;GO:0070734;GO:0098532;GO:0000786;GO:0005634;GO:0031519;GO:0008168;GO:0016740;GO:0018024;GO:0042054	II	+	14383976	14388490	8	2513	0.413143	0.0315438	0.503619	0.0118715	0.0741375	0.999994	-0.0904765	0.853535
MSTRG.12874	WBGene00001604	gln-3	178452	GLutamiNe synthetase (glutamate-ammonia ligase) [Source:RefSeq peptide;Acc:NP_001255883]	cel00220;cel00250;cel00630;cel00910;cel01230	GO:0006542;GO:0006807;GO:0000166;GO:0003824;GO:0004356;GO:0005524;GO:0016874	IV	-	16167783	16170758	4	1411	0.184289	0.455624	-0.702637	0.000366391	0.310316	0.999994	0.886926	0.0049086
MSTRG.16859	WBGene00004927	snx-1	180468	Sorting NeXin [Source:RefSeq peptide;Acc:NP_508216]	cel04144	GO:0000003;GO:0002119;GO:0007126;GO:0007638;GO:0009792;GO:0034498;GO:0042147;GO:0090386;GO:0090387;GO:0090389;GO:0090389;GO:0097194;GO:1903539;GO:0005737;GO:0005769;GO:0005829;GO:0010008;GO:0019898;GO:0032009;GO:0045335;GO:0005515;GO:0005547;GO:0035091;GO:0035091;GO:0043621	X	+	1128986	1132709	6	1742	0.538017	0.00172757	0.310186	0.121766	0.0606999	0.999994	0.227832	0.575911
MSTRG.9950	WBGene00022245	acp-6	177407	ACid Phosphatase family [Source:RefSeq peptide;Acc:NP_500982]	NA	GO:0016311;GO:0003993	IV	-	6424598	6426139	6	1233	-0.351253	0.074381	-0.549614	0.00345897	0.0967552	0.999994	0.19836	0.650044
gene:WBGene00021528	WBGene00021528	gbb-1	189837	GABA B receptor subunit [Source:RefSeq peptide;Acc:NP_741741]	cel04080	GO:0007186;GO:0016020;GO:0016021;GO:0004930;GO:0004965	X	+	2957934	2968167	20	3178	-0.0886445	0.885469	-1.39739	0.000653395	0.190696	0.999994	1.30874	0.0794463
MSTRG.7567	WBGene00007324	C05B5.8	259334		NA	GO:0016020;GO:0016021	III	-	10005457	10006784	3	616	-0.305623	0.286879	-0.820602	0.000676222	0.236854	0.999994	0.514979	0.321148
MSTRG.17865	WBGene00015949	C18A11.3	181063		NA	GO:0016020;GO:0016021	X	+	8061123	8065688	7	909	0.940094	0.000270819	0.206193	0.512995	0.456285	0.999994	0.733901	0.183869
MSTRG.16357	WBGene00013946	ZK228.3	180200		NA	NA	V	-	18458236	18461231	6	1008	0.668461	0.000547327	-0.12634	0.610042	0.122672	0.999994	0.794802	0.0220591
MSTRG.17947	WBGene00015391	sdha-1	181108	Succinate dehydrogenase [ubiquinone] flavoprotein subunit, mitochondrial [Source:UniProtKB/Swiss-Prot;Acc:Q09508]	cel00020;cel00190;cel01200	GO:0006099;GO:0006121;GO:0009061;GO:0009792;GO:0010171;GO:0022900;GO:0055114;GO:0005739;GO:0005739;GO:0005743;GO:0005749;GO:0016020;GO:0008177;GO:0008177;GO:0009055;GO:0016491;GO:0016627;GO:0050660	X	-	8542867	8546021	7	2290	0.638752	0.000271028	0.123329	0.581643	0.135883	0.999994	0.515424	0.170065
MSTRG.7866	WBGene00013443	such-1	176583	SUppressor of spindle CHeckpoint defect [Source:RefSeq peptide;Acc:NP_499485]	cel04120	GO:0007049;GO:0007052;GO:0007067;GO:0007275;GO:0009792;GO:0016567;GO:0051301;GO:0051321	III	-	11512862	11523759	12	2481	0.288908	0.184899	0.606601	0.00301542	0.0149365	0.999994	-0.317693	0.461517
MSTRG.2253	WBGene00008476	E03H4.8	184023		NA	GO:0000003;GO:0002119;GO:0006886;GO:0006915;GO:0007276;GO:0009792;GO:0016192;GO:0018996;GO:0040011;GO:0030117;GO:0005198	I	-	12424555	12426766	5	1471	-0.450817	0.054354	-0.621083	0.00728347	0.237202	0.999994	0.170265	0.753773
MSTRG.5414	WBGene00050948	Y48B6A.16	NA		NA	NA	II	-	14217107	14218064	4	339	1.27025	0.000253148	0.302854	0.486303	0.378524	0.999994	0.967391	0.20109
MSTRG.16519	NA	NA	NA	NA	NA	NA	V	+	19568946	19569807	2	816	-0.835098	0.000623822	-0.118437	0.698007	-0.0507828	0.999994	-0.71666	0.157618
MSTRG.8266	WBGene00020296	T07A9.8	176864	Ribosomal RNA-processing protein 8 [Source:UniProtKB/Swiss-Prot;Acc:O44410]	NA	GO:0000183;GO:0000183;GO:0006351;GO:0006355;GO:0006364;GO:0008340;GO:0016569;GO:0032259;GO:0042149;GO:0046015;GO:0005634;GO:0005677;GO:0005677;GO:0005730;GO:0005730;GO:0005730;GO:0033553;GO:0033553;GO:0008168;GO:0008757;GO:0016740;GO:0035064;GO:0035064	IV	+	396543	399097	5	1211	-0.521138	0.00208006	-0.245306	0.21225	0.0435092	0.999994	-0.275832	0.471438
MSTRG.16751	WBGene00020082	gcp-2.1	180386	Glutamate carboxypeptidase 2 homolog [Source:UniProtKB/Swiss-Prot;Acc:P91406]	NA	GO:0006508;GO:0006508;GO:0016020;GO:0016021;GO:0004180;GO:0004181;GO:0008233;GO:0008237;GO:0016787;GO:0046872	X	+	301832	308296	13	2397	0.518045	0.00280327	0.327449	0.0945686	0.0362807	0.999994	0.190596	0.653216
MSTRG.3080	WBGene00017208	fbxb-35	173563	F-box B protein [Source:RefSeq peptide;Acc:NP_494167]	NA	NA	II	+	2051669	2052745	2	1011	-0.755009	0.00131403	-0.237969	0.381714	0.025439	0.999994	-0.51704	0.3131
gene:WBGene00001948	WBGene00001948	hlh-1	173788	Myoblast determination protein 1 homolog [Source:UniProtKB/Swiss-Prot;Acc:P22980]	NA	GO:0000003;GO:0002119;GO:0006351;GO:0006355;GO:0006366;GO:0007275;GO:0007517;GO:0009792;GO:0010171;GO:0030154;GO:0040011;GO:0045663;GO:0045944;GO:0045944;GO:0048337;GO:0051146;GO:0061199;GO:1901741;GO:0005634;GO:0005634;GO:0000977;GO:0000978;GO:0001228;GO:0003677;GO:0003700;GO:0003705;GO:0003705;GO:0042803;GO:0046983	II	+	4518560	4522457	7	1050	0.914071	0.00732633	0.739187	0.0598245	-0.20521	0.999994	0.174883	0.84976
MSTRG.997	WBGene00015499	inst-1	182280	INtegrator complex SubuniT 1 homolog [Source:RefSeq peptide;Acc:NP_491739]	NA	GO:0000003;GO:0006898;GO:0008340;GO:0009792;GO:0010171;GO:0016246;GO:0034474;GO:0040035;GO:0032039	I	+	6012058	6021983	19	5655	0.365422	0.0700609	0.552057	0.00642204	0.0203886	0.999994	-0.186635	0.68773
MSTRG.4037	WBGene00001872	him-14	174157	MutS protein homolog him-14 [Source:UniProtKB/Swiss-Prot;Acc:Q23405]	NA	GO:0000003;GO:0000712;GO:0006298;GO:0006298;GO:0006310;GO:0007131;GO:0008406;GO:0009792;GO:0009792;GO:0045143;GO:0051026;GO:0051321;GO:0051729;GO:0000228;GO:0005634;GO:0005634;GO:0000166;GO:0003677;GO:0005515;GO:0005524;GO:0030983	II	-	7065027	7069966	18	2620	0.484691	0.00683945	0.380839	0.0538127	-0.0542192	0.999994	0.103852	0.823713
MSTRG.7933	WBGene00013243	Y56A3A.31	190330		NA	NA	III	+	11982554	11989885	5	1630	0.409005	0.0380037	0.517179	0.0104353	-0.137691	0.999994	-0.108174	0.826396
MSTRG.13556	WBGene00022284	glb-33	178627	GLoBin related [Source:RefSeq peptide;Acc:NP_001300285]	NA	GO:0016020;GO:0016021;GO:0019825;GO:0020037	V	+	1352126	1356588	7	1880	-0.61132	0.0425513	-0.767672	0.00851918	0.202749	0.999994	0.156352	0.829744
MSTRG.16657	WBGene00012185	W01F3.2	180351		NA	NA	V	+	20660368	20662031	5	1047	0.161621	0.522129	-0.661965	0.000814492	0.169294	0.999994	0.823586	0.0107674
gene:WBGene00021671	WBGene00021671	Y48G1BM.6	190039		NA	NA	I	-	231574	238252	12	3898	-0.95827	0.000636677	-0.151591	0.66478	-0.0678841	0.999994	-0.806678	0.172641
MSTRG.4829	WBGene00004454	rpl-41	174695	60S ribosomal protein L44 [Source:UniProtKB/Swiss-Prot;Acc:P48166]	cel03010	GO:0000003;GO:0002119;GO:0006412;GO:0009792;GO:0018996;GO:0040018;GO:0040035;GO:0005622;GO:0005840;GO:0022625;GO:0030529;GO:0003735	II	-	11096571	11097204	3	369	-0.530109	0.0112031	-0.492173	0.0264564	0.0391037	0.999994	-0.0379357	0.947401
MSTRG.10891	WBGene00007698	qns-1	177900	glutamine(Q)-dependent NAD(+) Synthase [Source:RefSeq peptide;Acc:NP_001255472]	cel00760	GO:0006807;GO:0008340;GO:0009435;GO:0009435;GO:0005737;GO:0003952;GO:0003952;GO:0004359;GO:0005524;GO:0008795;GO:0016810	IV	-	10214984	10219308	12	2206	0.297629	0.158011	0.58011	0.00397402	0.0263396	0.999994	-0.282482	0.510027
MSTRG.3787	WBGene00019270	H41C03.3	173993		NA	GO:0016020;GO:0016021;GO:0008375	II	+	5846633	5850306	11	1687	0.728924	0.00133239	0.295583	0.275894	-0.00237676	0.999994	0.433342	0.396843
MSTRG.5601	NA	NA	NA	NA	NA	NA	III	-	333450	343241	8	2453	0.494855	0.00841899	0.443363	0.0321278	0.0231228	0.999994	0.0514915	0.922537
MSTRG.13362	WBGene00023501	F11E6.11	259609		NA	GO:0016020;GO:0016021	IV	+	17442933	17443736	3	647	0.560407	0.27887	0.657447	0.273643	-1.17968	0.999994	-0.0970407	0.940519
MSTRG.14746	WBGene00007140	cyp-29A4	181926	CYtochrome P450 family [Source:RefSeq peptide;Acc:NP_505490]	NA	GO:0055114;GO:0004497;GO:0005506;GO:0016491;GO:0016705;GO:0020037;GO:0046872	V	+	9654705	9657975	8	1587	-0.144421	0.715968	-0.981618	0.000544944	0.157707	0.999994	0.837196	0.131209
MSTRG.5065	WBGene00003154	mcm-2	174841	DNA helicase [Source:RefSeq peptide;Acc:NP_001022416]	cel03030	GO:0000003;GO:0002119;GO:0006260;GO:0006270;GO:0008340;GO:0009792;GO:0032508;GO:0040035;GO:0000793;GO:0005634;GO:0005634;GO:0042555;GO:0042555;GO:0045120;GO:0000166;GO:0003677;GO:0003678;GO:0004386;GO:0005524;GO:0016787	II	-	12001510	12006625	4	2826	0.523238	0.00628364	0.416418	0.0516638	0.137712	0.999994	0.10682	0.829581
MSTRG.1470	WBGene00009922	F52B5.3	172615		NA	GO:0000398;GO:0009792;GO:0005681;GO:0005737;GO:0000166;GO:0003676;GO:0003723;GO:0004004;GO:0004386;GO:0005524;GO:0016787	I	-	8318346	8323983	14	4506	0.241743	0.306645	0.648899	0.00204684	-0.021786	0.999994	-0.407156	0.356037
MSTRG.16286	WBGene00007392	fbxa-156	180171	F-box A protein [Source:RefSeq peptide;Acc:NP_741646]	NA	NA	V	-	17895307	17896804	5	1248	0.810072	0.00129798	-0.263405	0.401375	0.144177	0.999994	1.07348	0.0155733
MSTRG.5769	WBGene00022488	orc-3	175286	ORC (Origin Recognition Complex) subunit [Source:RefSeq peptide;Acc:NP_497349]	NA	GO:0000003;GO:0040035	III	+	1208133	1213651	7	1898	0.512447	0.00620261	0.415949	0.0459845	0.010986	0.999994	0.0964978	0.844682
MSTRG.6726	WBGene00015813	thoc-2	175900	THO Complex (transcription factor/nuclear export) subunit [Source:RefSeq peptide;Acc:NP_498392]	cel03013;cel03040	GO:0000003;GO:0002119;GO:0006406;GO:0006915;GO:0007126;GO:0008406;GO:0009792;GO:0010171;GO:0016477;GO:0040011;GO:0045132;GO:0048477;GO:0000347;GO:0000445;GO:0003729	III	+	6368042	6373902	14	4448	0.177155	0.47345	0.642097	0.00191261	0.0130124	0.999994	-0.464942	0.281134
MSTRG.98	WBGene00004028	pif-1	171665	PIF1p DNA helicase (yeast) homolog [Source:RefSeq peptide;Acc:NP_001293173]	NA	GO:0000002;GO:0000002;GO:0000723;GO:0006260;GO:0006281;GO:0006310;GO:0006974;GO:0032211;GO:0032508;GO:0032508;GO:0044806;GO:0051974;GO:0005634;GO:0005634;GO:0005657;GO:0005739;GO:0005739;GO:0000166;GO:0003677;GO:0003678;GO:0004386;GO:0005524;GO:0010521;GO:0016787;GO:0043141;GO:0043141	I	+	720493	731082	11	1861	0.587858	0.00342967	0.408186	0.0748644	0.0612918	0.999994	0.179673	0.718422
MSTRG.2451	WBGene00012351	W09C5.1	173232		NA	GO:0000003;GO:0000460;GO:0000470;GO:0040035;GO:0005730;GO:0030687	I	-	13626517	13628447	3	966	-0.52634	0.00173574	-0.267107	0.168127	-0.0438509	0.999994	-0.259233	0.499215
MSTRG.4415	WBGene00011884	enol-1	174423	Enolase [Source:UniProtKB/Swiss-Prot;Acc:Q27527]	cel00010;cel01200;cel01230;cel03018	GO:0000003;GO:0002119;GO:0006096;GO:0006898;GO:0008340;GO:0009792;GO:0040018;GO:0040035;GO:0000015;GO:0005737;GO:0005737;GO:0000287;GO:0004634;GO:0016829;GO:0046872	II	+	8930985	8933778	4	1582	0.568238	0.00284841	0.371879	0.0909897	0.133589	0.999994	0.196358	0.678192
MSTRG.424	WBGene00021843	Y54E10BR.4	171874		cel03008	GO:0000003;GO:0000469;GO:0002119;GO:0006898;GO:0008340;GO:0030490;GO:0040035;GO:0071688;GO:0090502;GO:0005737;GO:0030688;GO:0004521	I	+	3015742	3021535	4	1211	-0.501177	0.00346992	-0.319648	0.0943038	-0.0111437	0.999994	-0.181529	0.663269
MSTRG.18497	WBGene00007693	C23H4.4	182819	Carboxylic ester hydrolase [Source:RefSeq peptide;Acc:NP_001257187]	NA	GO:0005615;GO:0016020;GO:0016021;GO:0016787;GO:0052689	X	+	12229951	12233091	10	1926	-0.970385	0.0187403	-0.814848	0.0447226	0.372156	0.999994	-0.155537	0.882418
MSTRG.7064	WBGene00022797	best-24	176110	Bestrophin homolog 24 [Source:UniProtKB/Swiss-Prot;Acc:P34672]	NA	GO:0006810;GO:0006811;GO:0006821;GO:0040011;GO:0040018;GO:1902476;GO:0005886;GO:0005887;GO:0016020;GO:0016021;GO:0034707;GO:0034707;GO:0005254;GO:0005254	III	+	7901033	7904473	8	2139	-0.439687	0.0333123	-0.402567	0.0631824	0.284603	0.999994	-0.0371201	0.946994
MSTRG.14012	WBGene00017262	F08F3.4	178924		cel00260	GO:0045087;GO:0003824;GO:0050662	V	+	5410994	5412981	5	1235	0.0393235	0.896096	-0.6727	0.000237281	0.26598	0.999994	0.712024	0.0242937
MSTRG.18090	WBGene00003828	nuc-1	181174	Deoxyribonuclease-2 [Source:UniProtKB/Swiss-Prot;Acc:Q17778]	cel04142	GO:0000737;GO:0006259;GO:0006309;GO:0006915;GO:0008340;GO:0005622;GO:0005634;GO:0005764;GO:0004520;GO:0004531;GO:0004531;GO:0016787	X	+	9539905	9542430	7	1350	0.569792	0.000705854	0.156554	0.444604	0.0467129	0.999994	0.413239	0.269426
MSTRG.972	WBGene00016422	noah-1	172261	NOmpA Homolog (Drosophila nompA: no mechanoreceptor potential A) [Source:RefSeq peptide;Acc:NP_740858]	NA	GO:0002064;GO:0002119;GO:0009792;GO:0010171;GO:0018996;GO:0022404;GO:0040011;GO:0040027;GO:0042335;GO:0016020;GO:0016021	I	-	5874433	5878954	8	3763	0.686022	0.0014373	0.323227	0.207207	0.0474339	0.999994	0.362794	0.461517
MSTRG.15452	WBGene00000285	cal-1	179715	Calmodulin-like protein [Source:UniProtKB/Swiss-Prot;Acc:P04630]	cel04020;cel04070	GO:0009792;GO:0005509;GO:0046872	V	-	12514876	12517205	3	787	-0.794374	0.00343616	-0.513891	0.0837374	-0.0959583	0.999994	-0.280482	0.668746
MSTRG.7715	NA	NA	NA	NA	NA	NA	III	-	10722157	10730629	13	5108	0.523698	0.00628364	0.391163	0.0713988	0.196954	0.999994	0.132535	0.787864
MSTRG.14064	WBGene00017767	F25B4.4	178957		NA	NA	V	+	5684875	5685731	4	706	0.612763	0.00154848	-0.010149	0.972445	-0.0202004	0.999994	0.622912	0.10835
MSTRG.10244	WBGene00018900	rod-1	177520	ROD (Drosophila RoughDeal) homolog [Source:RefSeq peptide;Acc:NP_501200]	NA	GO:0007049;GO:0007059;GO:0007067;GO:0007079;GO:0009792;GO:0010697;GO:0010697;GO:0051301;GO:1902423;GO:1903394;GO:1905342;GO:1905561;GO:0000775;GO:0000776;GO:0000777;GO:0005694;GO:0005737;GO:0005819;GO:0005856;GO:1990423;GO:0005515;GO:0019904	IV	+	7478452	7485519	16	6343	0.139308	0.630883	0.738057	0.00103931	-0.0653123	0.999994	-0.598749	0.186213
MSTRG.16036	WBGene00001813	haf-3	180056	HAlF transporter (PGP related) [Source:RefSeq peptide;Acc:NP_506927]	NA	GO:0006810;GO:0055085;GO:0055085;GO:0016020;GO:0016021;GO:0016021;GO:0000166;GO:0005524;GO:0016887;GO:0042626;GO:0042626	V	-	15760448	15766172	14	2217	0.352656	0.0751832	0.546883	0.00537834	-0.0536267	0.999994	-0.194227	0.66899
MSTRG.4929	WBGene00000090	age-1	174762	Phosphatidylinositol 3-kinase age-1 [Source:UniProtKB/Swiss-Prot;Acc:Q94125]	cel00562;cel04012;cel04068;cel04070;cel04140;cel04150;cel04212;cel04213;cel04933	GO:0000003;GO:0000003;GO:0002119;GO:0006935;GO:0006979;GO:0007568;GO:0007611;GO:0007635;GO:0008340;GO:0008340;GO:0008340;GO:0009792;GO:0016310;GO:0018991;GO:0019915;GO:0035188;GO:0036092;GO:0040011;GO:0040024;GO:0043053;GO:0046686;GO:0046854;GO:0048015;GO:0050919;GO:0050920;GO:1901047;GO:1902074;GO:0005622;GO:0005737;GO:0005886;GO:0005942;GO:0005942;GO:0005942;GO:0097730;GO:0000166;GO:0005515;GO:…	II	-	11519499	11527062	9	3766	0.460917	0.0130534	0.45122	0.0253253	0.0528137	0.999994	0.00969673	0.985606
MSTRG.5459	WBGene00000972	dhs-8	175108	DeHydrogenases, Short chain [Source:RefSeq peptide;Acc:NP_001022250]	NA	GO:0055114;GO:0016491	II	+	14498026	14499686	5	1153	0.0979745	0.875887	-1.09103	0.016939	-0.239515	0.999994	1.189	0.145305
MSTRG.6823	WBGene00005712	srv-1	191838	Serpentine receptor class V-1 [Source:UniProtKB/Swiss-Prot;Acc:P46564]	NA	GO:0016020;GO:0016021	III	+	6851252	6853131	6	1168	0.771452	0.000360841	-0.251903	0.341998	0.382248	0.999994	1.02336	0.00546537
MSTRG.16306	WBGene00013343	prp-6	180180	yeast PRP (splicing factor) related [Source:RefSeq peptide;Acc:NP_507525]	cel03040	GO:0000003;GO:0000244;GO:0000398;GO:0002119;GO:0006396;GO:0006898;GO:0009792;GO:0018996;GO:0040011;GO:0040039;GO:0005634;GO:0046540;GO:0071013	V	+	18022479	18042355	13	3045	0.514469	0.00433668	0.374008	0.0654398	0.087904	0.999994	0.14046	0.756613
MSTRG.4450	WBGene00011979	T24B8.5	188838		NA	GO:0045087	II	-	9082682	9083142	3	363	-0.519963	0.0736009	-0.79427	0.00525228	0.0192323	0.999994	0.274306	0.671256
MSTRG.13336	WBGene00012130	slc-17.4	189054	SLC (SoLute Carrier) homolog [Source:RefSeq peptide;Acc:NP_503071]	NA	GO:0006820;GO:0055085;GO:0055085;GO:0016020;GO:0016021;GO:0016021;GO:0022857	IV	-	17288171	17291733	13	1977	0.756866	0.000383371	0.0119867	0.970965	0.106903	0.999994	0.74488	0.0771622
MSTRG.3250	WBGene00021296	Y25C1A.13	173657		cel04146	GO:0002119;GO:0008152;GO:0009062;GO:0005739;GO:0003824	II	-	3109371	3111227	4	1021	0.561749	0.00164545	0.290077	0.165049	0.0731968	0.999994	0.271671	0.509975
MSTRG.7675	WBGene00011899	T21C12.3	176474		NA	NA	III	-	10538078	10539163	3	692	-0.651326	0.108214	-1.08604	0.00338278	0.297793	0.999994	0.434717	0.613762
MSTRG.15915	WBGene00011321	fil-1	187940	Fasting Induced Lipase [Source:RefSeq peptide;Acc:NP_506688]	NA	GO:0016042;GO:0016298;GO:0016787	V	+	14993909	14995201	3	1160	-1.06572	0.00307235	-0.421917	0.27267	0.125015	0.999994	-0.643799	0.394191
gene:WBGene00006309	WBGene00006309	sul-2	179194	SULfatase domain protein [Source:RefSeq peptide;Acc:NP_505102]	NA	GO:0008152;GO:0003824;GO:0008484	V	+	8157746	8159874	5	1649	-0.905303	0.0643846	-1.2515	0.00628637	0.312547	0.999994	0.346197	0.761483
MSTRG.6604	WBGene00004858	sma-4	175815	Dwarfin sma-4 [Source:UniProtKB/Swiss-Prot;Acc:P45897]	cel04068;cel04310;cel04350;cel04933	GO:0002119;GO:0006351;GO:0006355;GO:0007179;GO:0007567;GO:0007567;GO:0008340;GO:0008340;GO:0009791;GO:0010171;GO:0030307;GO:0030307;GO:0040011;GO:0040018;GO:0040018;GO:0040018;GO:0040024;GO:0040027;GO:0045138;GO:0045138;GO:0045732;GO:0045793;GO:0046622;GO:0005622;GO:0005634;GO:0005667;GO:0005737;GO:0003677;GO:0003700;GO:0046872	III	+	5816275	5820203	12	1838	-0.628358	0.00415003	-0.355789	0.137081	0.0553588	0.999994	-0.272569	0.588183
gene:WBGene00012449	WBGene00012449	nhr-231	189445	Nuclear Hormone Receptor family [Source:RefSeq peptide;Acc:NP_507672]	NA	GO:0006351;GO:0006355;GO:0043401;GO:0005634;GO:0003677;GO:0003700;GO:0008270;GO:0043565;GO:0046872	V	+	18791000	18794781	7	1300	-1.11954	0.0132554	-1.06034	0.0233041	0.00287676	0.999994	-0.0592035	0.962196
MSTRG.8848	WBGene00019956	fbxb-75	3565845	F-box B protein [Source:RefSeq peptide;Acc:NP_001023331]	NA	NA	IV	-	4439820	4441163	2	1169	-0.698387	0.00091145	-0.188996	0.455005	-0.028695	0.999994	-0.509391	0.270876
MSTRG.9885	WBGene00016756	C49A9.2	183593		NA	NA	IV	+	6225451	6228090	11	1895	0.657606	0.00189178	-0.219576	0.392293	0.104269	0.999994	0.877182	0.0178389
MSTRG.6830	NA	NA	NA	NA	NA	NA	III	-	6885204	6889504	15	2198	0.238654	0.332422	0.637031	0.0037295	0.0665957	0.999994	-0.398377	0.379305
MSTRG.17417	WBGene00021321	Y34B4A.5	180797		NA	NA	X	+	5257213	5258390	8	833	-0.365239	0.155581	-0.720161	0.00207386	0.160947	0.999994	0.354921	0.480272
MSTRG.5947	WBGene00019198	H14E04.1	175358	Sterol 4-C-methyltransferase strm-1 [Source:UniProtKB/Swiss-Prot;Acc:Q9TYP1]	NA	GO:0006629;GO:0008152;GO:0008202;GO:0008203;GO:0032259;GO:0043414;GO:0061065;GO:0005737;GO:0008168;GO:0008757;GO:0016740	III	+	2402068	2406265	7	1045	-1.00182	0.0117288	-0.877988	0.0324627	0.0345058	0.999994	-0.123832	0.909126
MSTRG.8121	WBGene00011399	T03F6.3	176760	Probable glucosamine-6-phosphate isomerase [Source:UniProtKB/Swiss-Prot;Acc:Q9XVJ2]	cel00520	GO:0005975;GO:0006044;GO:0006046;GO:0006048;GO:0019262;GO:0005737;GO:0005737;GO:0004342;GO:0004342;GO:0016787	III	+	13389382	13390867	4	983	-0.394853	0.0417497	-0.511589	0.00840877	0.0764821	0.999994	0.116736	0.801264
MSTRG.14581	WBGene00001694	grd-5	179244	GRounDhog (hedgehog-like family) [Source:RefSeq peptide;Acc:NP_505223]	NA	GO:0007154;GO:0009792;GO:0018996;GO:0040011;GO:0040018;GO:0005576;GO:0005102	V	+	8619032	8619869	2	523	-0.141564	0.60424	-0.708654	0.000453768	0.186558	0.999994	0.56709	0.167793
MSTRG.14744	WBGene00001830	hcp-2	179353	HoloCentric chromosome binding Protein [Source:RefSeq peptide;Acc:NP_505489]	NA	GO:0000212;GO:0007126;GO:0008104;GO:0009792;GO:0045132;GO:0051257;GO:0051306;GO:0051307;GO:0051316;GO:0000776;GO:0005515	V	+	9645840	9650309	8	4135	0.214857	0.373813	0.65712	0.00188147	-0.0260712	0.999994	-0.442263	0.313109
MSTRG.11652	WBGene00013376	Y62E10A.6	178299	NADPH:adrenodoxin oxidoreductase, mitochondrial [Source:RefSeq peptide;Acc:NP_502573]	NA	GO:0055114;GO:0005739;GO:0005739;GO:0005759;GO:0015039;GO:0015039;GO:0016491	IV	+	13371999	13377369	7	1478	0.609215	0.000484598	0.13116	0.550345	0.0948745	0.999994	0.478055	0.204376
MSTRG.13913	WBGene00018813	F54D11.3	186237		NA	NA	V	-	4635528	4637014	4	1093	0.453148	0.0711877	0.669849	0.00725685	0.012997	0.999994	-0.2167	0.707199
MSTRG.15976	WBGene00000783	cpr-3	180033	Cathepsin B-like cysteine proteinase 3 [Source:UniProtKB/Swiss-Prot;Acc:P43507]	cel04140;cel04142	GO:0006508;GO:0009792;GO:0045087;GO:0051603;GO:0005615;GO:0005764;GO:0004197;GO:0008233;GO:0008234;GO:0016787	V	-	15296834	15298676	4	1345	-0.62951	0.00060776	-0.108524	0.639745	-0.0527776	0.999994	-0.520986	0.179864
MSTRG.6597	NA	NA	NA	NA	NA	NA	III	-	5782716	5783911	5	1009	-0.628007	0.00537247	0.167125	0.528596	0.00575089	0.999994	-0.795132	0.0527411
MSTRG.18403	WBGene00007959	C35C5.10	3564990		NA	GO:0016020;GO:0016021	X	+	11556355	11559858	7	1166	0.186985	0.519322	-0.680112	0.00418829	0.053532	0.999994	0.867097	0.0296727
MSTRG.7462	WBGene00000421	ced-7	176352	ABC transporter ced-7 [Source:UniProtKB/Swiss-Prot;Acc:P34358]	NA	GO:0000132;GO:0006810;GO:0006810;GO:0006869;GO:0012501;GO:0015917;GO:0043652;GO:0043652;GO:0055085;GO:0070986;GO:1901076;GO:1901076;GO:1903356;GO:0005886;GO:0016020;GO:0016021;GO:0043231;GO:0000166;GO:0005215;GO:0005524;GO:0005524;GO:0016887;GO:0022857;GO:0042626;GO:0042626;GO:0042626	III	-	9570216	9579120	14	5548	0.334782	0.100778	0.546349	0.00668585	0.0428593	0.999994	-0.211568	0.640823
MSTRG.11494	WBGene00001865	him-6	178201	Bloom syndrome protein homolog [Source:UniProtKB/Swiss-Prot;Acc:O18017]	cel03440;cel03460	GO:0000077;GO:0000712;GO:0000724;GO:0006260;GO:0006281;GO:0006310;GO:0007059;GO:0007067;GO:0007126;GO:0007131;GO:0008340;GO:0009792;GO:0010165;GO:0010705;GO:0032508;GO:0043066;GO:0044237;GO:0045132;GO:0051276;GO:0051307;GO:0071139;GO:0005622;GO:0005634;GO:0005634;GO:0005694;GO:0005737;GO:0000166;GO:0003676;GO:0003677;GO:0003677;GO:0003824;GO:0004386;GO:0005524;GO:0008026;GO:0008094;GO:0009378;GO:…	IV	+	12490791	12495293	13	3127	0.490448	0.0116956	0.456183	0.0314084	0.0735791	0.999994	0.0342648	0.949837
MSTRG.15295	WBGene00138720	F58H1.8	13215535		NA	GO:0016020;GO:0016021	V	+	11935146	11937086	5	899	0.629599	0.00151437	-0.135868	0.584969	0.0650065	0.999994	0.765466	0.0336524
MSTRG.17604	WBGene00015786	C15B12.4	180920		NA	NA	X	-	6470366	6473748	15	1853	-0.951685	0.00565414	-0.446608	0.223324	0.208699	0.999994	-0.505077	0.496364
MSTRG.12669	WBGene00012747	Y40H7A.10	189809		NA	GO:0006508;GO:0051603;GO:0005615;GO:0005764;GO:0004197;GO:0008234	IV	-	15210122	15215626	5	1123	0.581967	0.00152668	-0.167598	0.451124	0.0967023	0.999994	0.749565	0.0192765
MSTRG.18018	WBGene00016087	C25A11.2	181149		NA	GO:0009792	X	+	9114368	9116892	7	2188	0.468785	0.0162878	0.473585	0.0242953	0.0343755	0.999994	-0.00480047	0.994474
MSTRG.1767	WBGene00004372	rig-5	172791	neuRonal IGCAM [Source:RefSeq peptide;Acc:NP_492536]	NA	NA	I	-	9565400	9574377	12	1541	-1.17729	0.0164836	-1.024	0.0361274	0.282468	0.999994	-0.153293	0.905127
MSTRG.2683	WBGene00004567	rrn-2.1	NA		NA	NA	I	+	15064301	15064453	1	153	0.889523	0.000215628	0.13104	0.690487	0.297613	0.999994	0.758483	0.151189
MSTRG.19226	WBGene00002272	lec-9	181786	Galectin [Source:RefSeq peptide;Acc:NP_510844]	NA	GO:0009792;GO:0005737;GO:0030246;GO:0051861	X	+	17600472	17601503	4	554	-0.477869	0.00516584	-0.319498	0.0919638	0.0394693	0.999994	-0.158372	0.701777
MSTRG.15656	WBGene00009993	F53F4.11	179849		NA	GO:0000003;GO:0000470;GO:0002119;GO:0006412;GO:0008340;GO:0009792;GO:0040035;GO:0022625;GO:0003723;GO:0003723	V	-	13622105	13624521	3	1833	-0.594963	0.000743434	0.0120268	0.963196	-0.0529888	0.999994	-0.60699	0.0859008
MSTRG.16566	WBGene00013826	Y116F11B.10	NA		NA	NA	V	+	19870506	19873931	7	2986	-1.09924	0.00288312	-0.4936	0.23353	0.0989547	0.999994	-0.605638	0.456167
MSTRG.3019	WBGene00015610	C08F1.6	173550		NA	GO:0016020;GO:0016021	II	-	1787215	1788187	2	912	-0.376287	0.1019	-0.63663	0.00350073	0.117775	0.999994	0.260343	0.587571
MSTRG.14230	WBGene00001089	dre-1	179045	F-box protein dre-1 [Source:UniProtKB/Swiss-Prot;Acc:Q94251]	NA	GO:0000003;GO:0002119;GO:0002119;GO:0006915;GO:0007275;GO:0008078;GO:0008406;GO:0009792;GO:0016567;GO:0018991;GO:0018996;GO:0018996;GO:0040007;GO:0040011;GO:0040034;GO:0043065;GO:0043065;GO:0000151;GO:0005634;GO:0005634;GO:0005737;GO:0005737;GO:0005515;GO:0008270;GO:0046872	V	-	6533615	6546491	11	3444	0.546407	0.00454132	0.376195	0.0838688	0.00578464	0.999994	0.170213	0.721048
MSTRG.4596	NA	NA	NA	NA	NA	NA	II	+	9922223	9930752	9	4820	0.185222	0.424457	0.606605	0.00214909	0.00235928	0.999994	-0.421382	0.306635
MSTRG.459	WBGene00021834	mab-31	171898		NA	GO:0007179;GO:0018991;GO:0040011;GO:0040039;GO:0045138;GO:0005634;GO:0003674	I	-	3244150	3246073	5	1719	-0.409184	0.0418871	-0.48778	0.0152726	0.191005	0.999994	0.0785961	0.87941
gene:WBGene00016094	WBGene00016094	C25E10.4	182889		NA	GO:0016020;GO:0016021	V	+	9033569	9035605	9	1652	1.28237	0.000871345	0.479975	0.304193	0.194583	0.999994	0.802394	0.357927
MSTRG.11587	WBGene00008031	C39E9.7	183346		NA	GO:0006820;GO:0055085;GO:0055085;GO:0016020;GO:0016021;GO:0016021;GO:0022857	IV	-	13072660	13076720	10	1615	0.945873	0.0176178	0.951077	0.0248231	-0.134129	0.999994	-0.00520343	0.996462
MSTRG.7582	WBGene00011812	T16H12.2	188559		NA	NA	III	+	10086303	10087060	3	546	-0.754688	0.00570803	-0.489295	0.0941148	0.0696808	0.999994	-0.265394	0.683257
MSTRG.11218	WBGene00010409	H21P03.2	186758		NA	GO:0006281;GO:0005634;GO:0030915	IV	+	11480687	11482441	7	1457	0.286259	0.186207	0.584892	0.00406326	0.00530121	0.999994	-0.298634	0.490311
MSTRG.17658	WBGene00000210	asg-2	180956	Probable ATP synthase subunit g 2, mitochondrial [Source:UniProtKB/Swiss-Prot;Acc:Q18803]	cel00190	GO:0000003;GO:0006754;GO:0006810;GO:0006811;GO:0008340;GO:0009792;GO:0015986;GO:0015986;GO:0015992;GO:0034606;GO:0099132;GO:0000276;GO:0000276;GO:0005739;GO:0005739;GO:0016020;GO:0031966;GO:0045263;GO:0097730;GO:0015078;GO:0046933	X	+	6841258	6842204	5	522	0.562322	0.000757078	-0.0477822	0.833193	0.0701698	0.999994	0.610104	0.0531574
MSTRG.5029	WBGene00010787	K12D12.5	174822		NA	GO:0090502;GO:0003676	II	+	11861038	11863516	7	2161	0.456229	0.0216212	0.497519	0.0194924	0.00865939	0.999994	-0.0412904	0.940771
MSTRG.1159	WBGene00020710	T23B3.2	188772		NA	GO:0016020;GO:0016021	I	+	6715874	6717090	2	697	-0.471863	0.0279212	-0.541922	0.0134166	0.0227574	0.999994	0.0700589	0.901613
MSTRG.15347	WBGene00007550	C13C4.6	182567		NA	GO:0055085;GO:0016020;GO:0016021	V	+	12121669	12125096	13	1643	1.05853	0.00428769	0.654919	0.129232	-0.115767	0.999994	0.403607	0.662639
MSTRG.7280	WBGene00022720	ZK370.6	191302		NA	NA	III	-	8742089	8743842	6	597	-0.102004	0.864605	-1.32216	0.00075627	0.212343	0.999994	1.22016	0.0974956
MSTRG.5301	WBGene00013009	fbxc-23	190029	F-box C protein [Source:RefSeq peptide;Acc:NP_496855]	NA	NA	II	-	13595006	13596551	5	948	-0.793549	0.0683298	-1.14597	0.00605936	0.208134	0.999994	0.352422	0.721048
MSTRG.5281	WBGene00004116	pqn-27	3564944	Prion-like-(Q/N-rich)-domain-bearing protein [Source:RefSeq peptide;Acc:NP_001254387]	cel03013	GO:0000003;GO:0002119	II	-	13448835	13460642	8	2239	0.567877	0.00156633	0.268192	0.207467	0.068435	0.999994	0.299685	0.462888
MSTRG.1503	NA	NA	NA	NA	NA	NA	I	-	8517447	8526634	22	3697	0.322141	0.130252	0.576012	0.00498215	-0.0172826	0.999994	-0.253871	0.572712
MSTRG.8727	WBGene00022610	ZC416.6	177123		cel00590	GO:0006508;GO:0006508;GO:0010883;GO:0043171;GO:0044255;GO:0090087;GO:2000192;GO:0005737;GO:0005886;GO:0004301;GO:0008237;GO:0008270;GO:0008270;GO:0042277;GO:0070006	IV	-	3609220	3613072	8	1994	0.647343	0.00067643	-0.105171	0.665319	0.128552	0.999994	0.752514	0.0293262
MSTRG.14137	WBGene00000802	crt-1	178997	Calreticulin [Source:UniProtKB/Swiss-Prot;Acc:P27798]	cel04141;cel04145	GO:0006457;GO:0009408;GO:0009408;GO:0010468;GO:0012501;GO:0030421;GO:0030968;GO:0030968;GO:0030968;GO:0031581;GO:0040011;GO:0045471;GO:0048609;GO:0005737;GO:0005783;GO:0005788;GO:0005509;GO:0005509;GO:0030246;GO:0046872;GO:0051082	V	-	6098993	6100542	3	1400	0.546653	0.00583871	0.417342	0.063325	0.106318	0.999994	0.129311	0.799613
MSTRG.4747	WBGene00000616	col-39	174651	Cuticle collagen 39 [Source:UniProtKB/Swiss-Prot;Acc:Q09455]	NA	GO:0040002;GO:0005581;GO:0042302	II	+	10704903	10706020	2	1051	1.27707	0.00654538	0.9185	0.0824867	-0.172288	0.999994	0.358569	0.760875
MSTRG.6851	WBGene00004462	rpn-6.1	175972	Probable 26S proteasome regulatory subunit rpn-6.1 [Source:UniProtKB/Swiss-Prot;Acc:Q20938]	cel03050	GO:0000003;GO:0002119;GO:0006511;GO:0006915;GO:0006950;GO:0007281;GO:0008340;GO:0008340;GO:0008406;GO:0009792;GO:0043248;GO:0000502;GO:0005634;GO:0008541;GO:0022624;GO:0005198	III	-	6959110	6962027	7	1672	0.337451	0.104904	0.557168	0.00698064	0.0296857	0.999994	-0.219718	0.634222
MSTRG.13893	WBGene00017985	neg-1	185201	Negative Effect on Gut development [Source:RefSeq peptide;Acc:NP_001256036]	NA	GO:0002119;GO:0009792;GO:0010171;GO:0005634	V	-	4373230	4374758	4	1191	0.371677	0.0429465	0.463664	0.0146659	0.0621121	0.999994	-0.0919869	0.840947
MSTRG.3964	WBGene00044316	F41G3.21	3564912		NA	NA	II	-	6752352	6752950	2	505	-0.762932	0.0464349	-0.938617	0.0104876	0.227174	0.999994	0.175685	0.851591
MSTRG.5061	WBGene00012471	Y17G7B.20	174837		NA	GO:0000003;GO:0010171;GO:0040018	II	-	11977784	11979658	3	1572	-0.478216	0.00708576	-0.310168	0.120407	0.113063	0.999994	-0.168048	0.695494
MSTRG.18166	WBGene00012326	W07E11.1	181223		cel00250;cel00910;cel01230	GO:0002119;GO:0006537;GO:0006537;GO:0006807;GO:0008152;GO:0009792;GO:0019676;GO:0055114;GO:0005737;GO:0003824;GO:0005506;GO:0010181;GO:0015930;GO:0015930;GO:0016040;GO:0016491;GO:0016638;GO:0016639;GO:0045181;GO:0050660;GO:0051536	X	+	10084667	10104121	18	6755	0.644297	0.00249964	0.37908	0.124943	0.115215	0.999994	0.265216	0.59753
MSTRG.5723	WBGene00050913	T12B5.14	6418658		NA	GO:0016020;GO:0016021	III	+	954873	955304	2	384	0.385161	0.373086	-0.231762	0.640243	-0.635113	0.999994	0.616923	0.462385
MSTRG.4182	WBGene00015515	spdl-1	174256	SPinDLy (Drosophila chromosome segregation) homolog [Source:RefSeq peptide;Acc:NP_495637]	NA	GO:0000003;GO:0000070;GO:0006898;GO:0007049;GO:0007059;GO:0007067;GO:0007079;GO:0007079;GO:0007094;GO:0007094;GO:0008608;GO:0009792;GO:0009792;GO:0010171;GO:0010697;GO:0010697;GO:0034501;GO:0034501;GO:0051301;GO:1902423;GO:1905561;GO:1990891;GO:0000775;GO:0000776;GO:0000776;GO:0000776;GO:0000777;GO:0000922;GO:0005694;GO:0005737;GO:0005856;GO:0005874;GO:0005515	II	+	7781579	7783348	5	1583	-0.478013	0.023851	0.288149	0.224643	0.0121139	0.999994	-0.766162	0.0416459
MSTRG.16649	WBGene00012631	Y38H6C.19	180346		NA	NA	V	-	20552300	20553053	3	664	0.354918	0.550846	1.41354	0.00143803	0.00830952	0.999994	-1.05862	0.268079
MSTRG.7457	WBGene00008170	C48B4.7	176350		NA	NA	III	-	9558676	9559427	4	609	-0.343591	0.0880507	-0.541867	0.00495715	0.0709295	0.999994	0.198276	0.655207
MSTRG.11141	WBGene00011122	cpt-2	178025	Carnitine Palmitoyl Transferase [Source:RefSeq peptide;Acc:NP_001040977]	cel00071;cel01212	GO:0009792;GO:0016740;GO:0016746	IV	+	11180449	11183000	8	1651	0.439208	0.0131563	0.392093	0.0432099	-0.0769392	0.999994	0.0471155	0.923621
MSTRG.17942	WBGene00044339	nspc-4	3565092	Nematode Specific Peptide family, group C [Source:RefSeq peptide;Acc:NP_001024348]	NA	NA	X	-	8537949	8538359	2	365	-0.284028	0.216627	-0.635706	0.00187711	0.145642	0.999994	0.351678	0.414343
MSTRG.15063	WBGene00077693	T04C12.11	13215068		NA	GO:0016020;GO:0016021	V	-	11059518	11060275	2	501	-0.560051	0.0140452	-0.511101	0.0364635	-0.132711	0.999994	-0.0489499	0.938936
MSTRG.775	NA	NA	NA	NA	NA	NA	I	+	4895919	4897542	7	1317	0.662812	0.000724219	0.12092	0.630287	0.0499356	0.999994	0.541892	0.198669
MSTRG.985	WBGene00000232	avr-14	172270	Inhibitory amino acid receptor subunit gbr-2B [Source:UniProtKB/TrEMBL;Acc:Q17369]	NA	GO:0006810;GO:0006811;GO:0006811;GO:0006821;GO:0015698;GO:0031987;GO:0031987;GO:0034220;GO:0042493;GO:0043051;GO:0043051;GO:0060079;GO:1902476;GO:0005886;GO:0016020;GO:0016020;GO:0016021;GO:0030054;GO:0045202;GO:0098794;GO:0005230;GO:0008068;GO:0008144	I	-	5967251	5973320	13	1457	-0.587331	0.0966397	-0.89708	0.00632643	0.339924	0.999994	0.309749	0.691565
MSTRG.785	WBGene00017889	F28B3.10	172114		NA	GO:0016020;GO:0016021	I	-	4949327	4950410	3	635	0.586985	0.00126443	-0.0571653	0.815883	0.039125	0.999994	0.64415	0.0620343
MSTRG.11606	WBGene00044978	F58D2.3	13198825		NA	NA	IV	-	13180179	13180735	2	486	-1.2492	0.00345342	-0.762478	0.107396	-0.297816	0.999994	-0.486719	0.636449
MSTRG.16810	WBGene00020214	attf-5	3565014	AT hook Transcription Factor family [Source:RefSeq peptide;Acc:NP_508156]	NA	NA	X	+	788353	796156	14	5214	0.749571	0.000842371	0.19574	0.485258	0.061598	0.999994	0.553831	0.271456
MSTRG.14469	WBGene00001152	ech-3	179180	Enoyl-CoA Hydratase [Source:RefSeq peptide;Acc:NP_505066]	NA	GO:0008152;GO:0019915;GO:0003824	V	+	8022294	8023308	3	917	0.750305	0.000463953	-0.147831	0.590555	0.23406	0.999994	0.898136	0.0192765
MSTRG.7972	WBGene00003414	mrp-8	190710		NA	GO:0006810;GO:0055085;GO:0016020;GO:0016021;GO:0000166;GO:0005524;GO:0016887;GO:0042626	III	-	12283208	12303216	21	4424	0.85389	0.000885393	-0.0318752	0.934001	0.0621073	0.999994	0.885765	0.0847771
MSTRG.4089	NA	NA	NA	NA	NA	NA	II	+	7257022	7258841	4	1153	-0.381561	0.0950775	-0.619019	0.00463853	0.0895006	0.999994	0.237458	0.629398
MSTRG.13560	WBGene00001578	ges-1	178633	Gut esterase 1 [Source:UniProtKB/Swiss-Prot;Acc:Q04457]	cel00983	GO:0008340;GO:0005615;GO:0005777;GO:0005783;GO:0005788;GO:0016787;GO:0052689;GO:0052689	V	-	1427650	1432137	8	1746	0.599083	0.00340535	0.352784	0.129603	0.0197649	0.999994	0.246299	0.608951
MSTRG.14399	WBGene00017606	ets-6	179141	ETS class transcription factor [Source:RefSeq peptide;Acc:NP_504954]	NA	GO:0003676	V	-	7577529	7580520	6	2749	0.272353	0.214883	0.581783	0.00423826	0.0200172	0.999994	-0.30943	0.470766
MSTRG.1981	WBGene00004408	rla-0	172943	60S acidic ribosomal protein P0 [Source:UniProtKB/Swiss-Prot;Acc:Q93572]	cel03010	GO:0000003;GO:0002119;GO:0002181;GO:0006915;GO:0009792;GO:0042254;GO:0005622;GO:0005840;GO:0022625;GO:0030529;GO:0030687;GO:0003735;GO:0070180	I	+	10567894	10569019	3	1035	-0.604922	0.00271999	-0.268848	0.251707	0.0434567	0.999994	-0.336074	0.45488
MSTRG.10268	WBGene00043068	F32E10.9	259577		NA	NA	IV	-	7562196	7563310	4	866	-0.514916	0.0105997	-0.358056	0.0985473	0.148182	0.999994	-0.15686	0.746469
MSTRG.16388	WBGene00006714	ubc-19	180223	UBiquitin Conjugating enzyme [Source:RefSeq peptide;Acc:NP_507647]	NA	GO:0016567;GO:0005737;GO:0031625;GO:0061630	V	-	18686321	18689843	6	1025	-0.654773	0.00413136	-0.401507	0.111797	-0.0257913	0.999994	-0.253267	0.641886
MSTRG.958	WBGene00016332	C32F10.4	172248		NA	GO:0009792;GO:0040027;GO:0016020;GO:0016021	I	-	5808421	5810002	6	1035	-0.519166	0.00770698	-0.365968	0.0841498	0.0735178	0.999994	-0.153198	0.74617
MSTRG.17696	WBGene00016914	C54D1.7	259713		NA	NA	X	-	7153871	7156052	3	500	-0.623868	0.115674	-1.06744	0.00500779	0.0899016	0.999994	0.443571	0.601231
MSTRG.5163	NA	NA	NA	NA	NA	NA	II	+	12655855	12672997	6	2056	0.770528	0.0530004	-1.14623	0.00473964	0.676891	0.999994	1.91676	0.00154331
MSTRG.18450	WBGene00011616	T08D10.3	188286		NA	NA	X	+	11955425	11956350	5	611	-0.727927	0.0739425	-1.01457	0.00786968	0.346107	0.999994	0.286643	0.757143
MSTRG.6089	WBGene00010450	K01A11.2	186828		NA	NA	III	+	3425736	3428092	5	779	-0.426902	0.0389556	-0.523393	0.0120359	0.00941092	0.999994	0.0964911	0.85188
MSTRG.10054	WBGene00001090	drh-1	177425	Dicer Related Helicase [Source:RefSeq peptide;Acc:NP_001293710]	NA	GO:0016246;GO:0016246;GO:0003677;GO:0004386;GO:0005524;GO:0016787;GO:0016817	IV	-	6607377	6612044	15	2520	0.362267	0.0656673	0.501641	0.0112983	0.0488352	0.999994	-0.139374	0.765579
MSTRG.6137	WBGene00003962	pdi-1	175472	Protein disulfide-isomerase 1 [Source:UniProtKB/Swiss-Prot;Acc:Q17967]	cel04141	GO:0019511;GO:0034976;GO:0045454;GO:0080058;GO:1902175;GO:0005783;GO:0005783;GO:0005788;GO:0003756;GO:0003756;GO:0003810;GO:0016853;GO:0031545	III	-	3699719	3701461	4	1597	0.50971	0.00841347	0.417142	0.0534324	0.102163	0.999994	0.092568	0.858213
MSTRG.18625	WBGene00045245	ttr-34	6418843	TransThyretin-Related family domain [Source:RefSeq peptide;Acc:NP_001123125]	NA	GO:0005615	X	+	13139861	13140886	3	579	-0.460436	0.0462878	-0.594975	0.00939956	0.0705789	0.999994	0.134539	0.80686
MSTRG.127	WBGene00021329	Y34D9A.3	171684		NA	GO:0007413;GO:0040011	I	+	1040149	1040868	2	669	0.367838	0.0920234	0.592725	0.00649163	-0.0404379	0.999994	-0.224887	0.647415
MSTRG.17243	WBGene00017306	F09F9.1	184262		NA	GO:0016020;GO:0016021	X	+	4115330	4116964	4	592	-0.772567	0.0286639	-0.867943	0.0165102	-0.0570245	0.999994	0.0953765	0.922007
MSTRG.2212	WBGene00014915	Y53C10A.1	NA		NA	NA	I	+	11966271	11967591	6	1073	-0.529124	0.00581499	-0.349252	0.0983421	0.0263455	0.999994	-0.179872	0.699626
MSTRG.8590	WBGene00022382	Y94H6A.10	259559		NA	NA	IV	-	2709900	2710670	1	771	0.39203	0.0859045	-0.452878	0.054	0.0205652	0.999994	0.844908	0.0181805
MSTRG.4117	NA	NA	NA	NA	NA	NA	II	-	7455076	7457330	5	1878	0.655419	0.000773962	0.0559344	0.833938	0.0451853	0.999994	0.599485	0.135762
MSTRG.15930	WBGene00003155	mcm-3	180010	DNA helicase [Source:RefSeq peptide;Acc:NP_506706]	cel03030	GO:0000003;GO:0006260;GO:0006270;GO:0007281;GO:0008406;GO:0009792;GO:0032508;GO:0040035;GO:0000793;GO:0005634;GO:0005634;GO:0042555;GO:0042555;GO:0045120;GO:0000166;GO:0003677;GO:0003678;GO:0004386;GO:0005524	V	-	15056719	15059599	5	2685	0.42962	0.0380098	0.514484	0.0181936	0.0905377	0.999994	-0.0848638	0.875294
MSTRG.7008	NA	NA	NA	NA	NA	NA	III	+	7566398	7567489	4	655	0.779905	0.000984975	-0.287963	0.313443	0.278385	0.999994	1.06787	0.00796414
MSTRG.4051	WBGene00017350	F10E7.9	174167		NA	GO:0000003;GO:0006810;GO:0009792;GO:0055085;GO:0016020;GO:0016021	II	-	7106419	7110056	7	1930	-0.495969	0.0872006	-0.700644	0.0103988	0.342682	0.999994	0.204675	0.755293
MSTRG.4070	WBGene00016172	C27H5.2	174176		NA	NA	II	+	7155631	7160938	13	1712	-0.631753	0.00564928	-0.440388	0.0775713	-0.0537639	0.999994	-0.191365	0.730474
MSTRG.14343	WBGene00017336	ugt-41	184295	UDP-GlucuronosylTransferase [Source:RefSeq peptide;Acc:NP_504818]	NA	GO:0008152;GO:0009813;GO:0052696;GO:0016020;GO:0016021;GO:0043231;GO:0015020;GO:0016740;GO:0016758	V	-	7161068	7163595	10	1793	0.194835	0.489865	-0.68303	0.00362872	0.0923775	0.999994	0.877865	0.0217035
MSTRG.5511	WBGene00011045	gpx-2	187630	Glutathione peroxidase 2 [Source:UniProtKB/Swiss-Prot;Acc:O62327]	cel00480;cel00590	GO:0006979;GO:0055114;GO:0098869;GO:0005737;GO:0004601;GO:0004602;GO:0016491	II	+	14866766	14869482	4	994	0.526507	0.00183046	0.0675645	0.759852	-0.0281191	0.999994	0.458943	0.198669
MSTRG.10596	WBGene00000693	col-119	177715	COLlagen [Source:RefSeq peptide;Acc:NP_501561]	NA	GO:0019915;GO:0005581;GO:0016020;GO:0016021;GO:0042302	IV	-	8978823	8979812	1	990	0.590746	0.00272526	0.340626	0.134111	0.0987966	0.999994	0.25012	0.587761
MSTRG.5373	WBGene00012722	Y39G8B.1	175047		cel00040;cel00051;cel00052;cel00561;cel00790	GO:0055114;GO:0016491	II	-	13970791	13972946	4	1074	0.628822	0.000719908	0.120552	0.605848	0.0787906	0.999994	0.508269	0.198669
MSTRG.8168	NA	NA	NA	NA	NA	NA	III	+	13576186	13579609	9	1543	0.421409	0.0545356	0.539672	0.0134852	0.0709109	0.999994	-0.118264	0.824955
MSTRG.4678	WBGene00014173	ZK970.7	191473		NA	GO:0010332	II	+	10312323	10313293	2	888	0.713892	0.0462878	-0.998469	0.00484866	0.709291	0.999994	1.71236	0.000961373
MSTRG.10483	WBGene00019792	M116.5	177642		NA	GO:0000003;GO:0003779;GO:0008017	IV	-	8414293	8421063	17	3418	0.455621	0.0192037	0.461549	0.0262996	0.0491049	0.999994	-0.00592718	0.992461
MSTRG.7017	WBGene00020200	T04A6.1	188035		NA	GO:0016020;GO:0016021	III	+	7616528	7617594	4	617	-0.438184	0.0745893	-0.642762	0.00704823	0.04383	0.999994	0.204578	0.711429
MSTRG.17436	WBGene00018037	chtl-1	180809	Choline transporter-like protein 1 [Source:UniProtKB/Swiss-Prot;Acc:Q20026]	NA	GO:0000003;GO:0002119;GO:0040002;GO:0040035;GO:0016020;GO:0016021	X	-	5355634	5359947	10	2592	0.516606	0.00715652	0.381574	0.0797225	0.173328	0.999994	0.135032	0.782445
gene:WBGene00000518	WBGene00000518	ckk-1	182278	CaM Kinase Kinase [Source:RefSeq peptide;Acc:NP_001021152]	NA	GO:0006351;GO:0006468;GO:0006468;GO:0006468;GO:0016310;GO:0018105;GO:0018107;GO:0019722;GO:0032793;GO:0045860;GO:0005634;GO:0005737;GO:0000166;GO:0004672;GO:0004674;GO:0004683;GO:0004683;GO:0004683;GO:0005516;GO:0005516;GO:0005524;GO:0016301;GO:0016740;GO:0046872	III	+	5635479	5654558	11	1915	-1.22759	0.000827193	-0.304743	0.473921	-0.266445	0.999994	-0.922846	0.244245
MSTRG.1220	WBGene00016745	C48B6.9	183573		NA	GO:0016020;GO:0016021	I	-	6924282	6925459	5	930	-0.609136	0.00347561	-0.355989	0.125968	-0.0859825	0.999994	-0.253146	0.601231
MSTRG.14387	WBGene00017782	F25E5.1	179135		NA	GO:0000003;GO:0042787;GO:0005634;GO:0005737;GO:0004842	V	+	7465889	7471209	18	3548	0.421466	0.0438146	0.527044	0.0150283	0.0465368	0.999994	-0.105578	0.838758
MSTRG.4366	WBGene00008428	D2085.3	174387		cel03013	GO:0000003;GO:0002119;GO:0009792;GO:0010171;GO:0040018;GO:0040035	II	+	8661869	8664722	7	2285	0.277889	0.211737	0.598628	0.00384853	-0.0321995	0.999994	-0.320739	0.461517
MSTRG.17565	WBGene00003846	odd-2	183219	Drosophila ODD-skipped-like [Source:RefSeq peptide;Acc:NP_509032]	NA	GO:0002119;GO:0006351;GO:0006355;GO:0007275;GO:0007631;GO:0040011;GO:0043050;GO:0005634;GO:0003676;GO:0003677;GO:0046872	X	-	6159388	6160485	2	1022	-0.806575	0.00346836	-0.371113	0.22036	0.0305514	0.999994	-0.435462	0.47085
MSTRG.13969	WBGene00019647	K11D12.7	178891		NA	GO:0010951;GO:0004867	V	-	5035252	5036464	3	706	0.314539	0.160761	-0.636129	0.0019141	0.352728	0.999994	0.950667	0.00227654
MSTRG.14777	WBGene00008239	fshr-1	179381	FSHR (mammalian follicle stimulating hormone receptor) homolog [Source:RefSeq peptide;Acc:NP_505548]	NA	GO:0006952;GO:0007186;GO:0009792;GO:0016020;GO:0016021;GO:0004930;GO:0016500	V	+	9889839	9894850	13	3134	0.651804	0.000999435	0.237544	0.31534	0.156606	0.999994	0.41426	0.351003
MSTRG.760	WBGene00002034	htp-3	172099	Him-Three Paralog [Source:RefSeq peptide;Acc:NP_491458]	NA	GO:0002119;GO:0007129;GO:0008340;GO:0009792;GO:0042138;GO:0042138;GO:0045132;GO:0000790;GO:0000793;GO:0000800	I	+	4827072	4829796	9	2347	0.263863	0.211923	0.538197	0.00660077	0.0734396	0.999994	-0.274335	0.509884
MSTRG.10660	WBGene00009877	F49C12.7	177751		NA	NA	IV	-	9309108	9311157	7	1448	0.302074	0.228473	-0.6807	0.00263107	0.246184	0.999994	0.982774	0.00483599
MSTRG.18865	WBGene00009628	tatn-1	181574	Tyrosine AminoTraNsferase [Source:RefSeq peptide;Acc:NP_510454]	cel00130;cel00270;cel00350;cel00360;cel00400;cel01230	GO:0006520;GO:0009058;GO:0009072;GO:0043053;GO:0003824;GO:0004838;GO:0008483;GO:0016740;GO:0030170	X	+	14791008	14792981	3	1784	0.678975	0.00048525	0.0129112	0.964254	0.126942	0.999994	0.666064	0.0810171
MSTRG.13735	WBGene00022261	clec-210	190659	C-type LECtin [Source:RefSeq peptide;Acc:NP_503855]	NA	GO:0045087;GO:0030246	V	+	3118377	3120323	7	1182	1.11009	0.0373296	-1.04487	0.0852284	0.131669	0.999994	2.15496	0.016987
MSTRG.15203	WBGene00009384	piit-1	185259	Protease Inhibitor I2 (Two) [Source:RefSeq peptide;Acc:NP_505943]	NA	GO:0006508;GO:0010951;GO:0004867;GO:0008233	V	-	11609098	11610128	4	804	0.815793	0.00432233	0.510041	0.116176	0.022993	0.999994	0.305752	0.658943
MSTRG.2759	WBGene00206366	C03H5.9	13183282		NA	GO:0007186;GO:0042048;GO:0050911;GO:0005887;GO:0016020;GO:0016021;GO:0038022	II	+	378651	380361	4	975	-1.37085	0.00213168	-0.615877	0.222683	-0.214505	0.999994	-0.754972	0.453689
MSTRG.2989	WBGene00019039	fbxb-18	186513	F-box B protein [Source:RefSeq peptide;Acc:NP_494041]	NA	NA	II	-	1686834	1687795	2	914	-0.922652	0.0011559	-0.321223	0.324838	-0.211298	0.999994	-0.601429	0.334679
MSTRG.6132	WBGene00008117	gsr-1	175467	Glutathione diSulfide Reductase [Source:RefSeq peptide;Acc:NP_001021220]	cel00480	GO:0000303;GO:0006749;GO:0042395;GO:0045454;GO:0055114;GO:0055114;GO:0005737;GO:0005739;GO:0005829;GO:0004362;GO:0004362;GO:0016491;GO:0050660;GO:0050661	III	+	3651329	3653154	4	1665	0.456589	0.00974341	0.34039	0.0838688	-0.0865988	0.999994	0.116199	0.795642
MSTRG.16931	NA	NA	NA	NA	NA	NA	X	.	1998855	1999099	1	245	-0.239653	0.358074	-0.673967	0.00257302	0.00824859	0.999994	0.434314	0.348509
gene:WBGene00004216	WBGene00004216	ptr-1	191746	PaTched Related family [Source:RefSeq peptide;Acc:NP_505380]	NA	GO:0018996;GO:0045138;GO:0016020;GO:0016021	V	-	9178044	9181719	10	2910	0.439362	0.304212	1.02521	0.0141499	-0.879863	0.999994	-0.585848	0.482177
MSTRG.17979	WBGene00019871	R04E5.8	181127		NA	NA	X	-	8802051	8806111	8	3301	0.682962	0.00406692	0.371687	0.17386	-0.0444099	0.999994	0.311275	0.572338
MSTRG.14334	WBGene00003849	odr-2	179098	Ly-6-related protein ODR-2 isoform 2b; Uncharacterized protein [Source:UniProtKB/TrEMBL;Acc:Q9BMI0]	NA	GO:0007608;GO:0007635;GO:0042048;GO:1990834;GO:0016020;GO:0016021;GO:0019897;GO:0030424;GO:0043005;GO:0043025;GO:0003674	V	+	7109498	7114608	5	924	-1.04761	0.00994614	-0.750011	0.077134	0.135013	0.999994	-0.2976	0.761533
MSTRG.10061	WBGene00015279	C01B10.4	177429		NA	GO:0005615;GO:0016020;GO:0016021;GO:0004104	IV	-	6628353	6631745	10	1774	1.09688	0.000347651	-0.116875	0.781819	0.379314	0.999994	1.21376	0.0335155
MSTRG.13224	WBGene00004819	skr-13	178493	SKp1 Related (ubiquitin ligase complex component) [Source:RefSeq peptide;Acc:NP_503042]	cel04120;cel04141;cel04310;cel04350	GO:0000003;GO:0006511;GO:0045132;GO:0016874	IV	-	17162028	17162624	1	597	-0.36429	0.102468	-0.582575	0.00642204	0.00978167	0.999994	0.218284	0.652433
MSTRG.7754	WBGene00010923	rle-1	176525	Regulation of longevity by E3 ubiquitin-protein ligase [Source:UniProtKB/Swiss-Prot;Acc:O45962]	NA	GO:0008340;GO:0009408;GO:0042787;GO:0043161;GO:0004842;GO:0005515;GO:0016740;GO:0046872	III	+	10945668	10946499	2	393	0.598934	0.00154848	0.273179	0.220736	0.153886	0.999994	0.325755	0.445659
MSTRG.1262	WBGene00043279	F22D6.8	4363015		NA	GO:0000003;GO:0009792	I	-	7098991	7099499	3	414	0.726781	0.00146785	0.222066	0.430802	0.00735967	0.999994	0.504715	0.322071
MSTRG.18275	WBGene00001202	egl-36	181269	Potassium voltage-gated channel protein egl-36 [Source:UniProtKB/Swiss-Prot;Acc:G5EFC3]	NA	GO:0006810;GO:0006811;GO:0006813;GO:0030163;GO:0034220;GO:0034765;GO:0051260;GO:0055085;GO:0071805;GO:0008076;GO:0016020;GO:0016021;GO:0016021;GO:0005216;GO:0005244;GO:0005244;GO:0005249;GO:0005251;GO:0005267	X	+	10734326	10744340	11	1831	-1.00508	0.0602323	-1.10268	0.0229175	0.579656	0.999994	0.0976063	0.945075
MSTRG.14173	WBGene00020891	T28C12.4	179017	Carboxylic ester hydrolase [Source:RefSeq peptide;Acc:NP_504613]	NA	GO:0008150;GO:0005575;GO:0005615;GO:0004104;GO:0016787	V	+	6323205	6326390	9	2251	0.271036	0.364814	-0.687868	0.0113343	0.0432774	0.999994	0.958904	0.0295426
MSTRG.13953	WBGene00019234	ugt-8	186768	UDP-GlucuronosylTransferase [Source:RefSeq peptide;Acc:NP_504315]	NA	GO:0008152;GO:0009813;GO:0052696;GO:0016020;GO:0016021;GO:0043231;GO:0015020;GO:0016740;GO:0016758	V	+	4903974	4905917	6	1689	0.420903	0.342045	-1.0161	0.0137185	0.0551676	0.999994	1.437	0.0308419
MSTRG.13482	WBGene00017957	F31F4.1	185163		NA	GO:0016020;GO:0016021	V	+	684089	686134	6	1065	1.02207	0.000940931	0.209021	0.606563	0.0562934	0.999994	0.813053	0.244245
MSTRG.5898	WBGene00021444	ttc-7	175332	TeTratriCopeptide repeat domain protein related [Source:RefSeq peptide;Acc:NP_001254845]	NA	NA	III	+	1860429	1877115	14	3040	0.358107	0.0842202	0.530356	0.0101575	0.0329387	0.999994	-0.172249	0.716665
MSTRG.12111	WBGene00008538	sqrd-1	178374	Sulfide Quinone oxidoReDuctase [Source:RefSeq peptide;Acc:NP_001255798]	cel00920	GO:0055114;GO:0016491	IV	+	14219900	14224440	8	1485	0.677561	0.00366709	0.406266	0.126361	0.0771267	0.999994	0.271295	0.625252
MSTRG.18097	WBGene00007516	gpx-5	181178	Glutathione peroxidase [Source:RefSeq peptide;Acc:NP_509615]	cel00480;cel00590	GO:0000302;GO:0006979;GO:0055114;GO:0098869;GO:0005615;GO:0004601;GO:0004602;GO:0016491	X	+	9584664	9586490	6	914	-0.47589	0.0123349	-0.412467	0.0429185	-0.0111086	0.999994	-0.0634223	0.903187
MSTRG.18544	WBGene00011152	R09A8.1	187722		NA	NA	X	+	12613751	12618321	13	3712	0.736598	0.00198926	0.360599	0.200785	0.123038	0.999994	0.375999	0.490379
MSTRG.8276	NA	NA	NA	NA	NA	NA	IV	-	427482	428075	1	594	1.02004	0.00272187	-0.0647848	0.899782	-0.0636288	0.999994	1.08482	0.131494
MSTRG.2252	WBGene00011660	T09E11.11	NA		NA	NA	I	+	12344167	12345702	7	764	1.49512	0.00167561	0.527293	0.340715	0.103298	0.999994	0.967823	0.351383
MSTRG.8249	WBGene00020649	sma-10	176849	SMAll [Source:RefSeq peptide;Acc:NP_499896]	NA	GO:0000003;GO:0007179;GO:0030511;GO:0040018;GO:0040018;GO:0005886;GO:0005887;GO:0016020;GO:0016021;GO:0030659;GO:0031225;GO:0031410;GO:0005114;GO:0034713	IV	+	274570	279949	13	2836	0.737381	0.000480705	0.0443345	0.882176	0.1619	0.999994	0.693046	0.112484
MSTRG.14257	WBGene00019653	K11G9.2	187304	Carboxylic ester hydrolase [Source:RefSeq peptide;Acc:NP_504692]	NA	GO:0005615;GO:0004104;GO:0016787	V	+	6674260	6676417	10	1725	0.942014	0.000769215	-0.0312858	0.939689	0.109188	0.999994	0.973299	0.0799408
MSTRG.11301	WBGene00011726	lpr-2	178111	LiPocalin-Related protein [Source:RefSeq peptide;Acc:NP_502231]	NA	GO:0044765;GO:0005576	IV	+	11779273	11786969	20	3364	-0.397672	0.422001	-0.154719	0.719455	0.778937	0.999994	-0.242953	0.796141
MSTRG.5434	WBGene00185067	Y54G11A.17	13187936		cel03010	GO:0006412;GO:0006898;GO:0005622;GO:0005840;GO:0003735	II	-	14348892	14349406	2	469	0.579299	0.00171833	-0.0611773	0.805717	0.0359293	0.999994	0.640476	0.0692815
MSTRG.8346	WBGene00019068	faah-3	176916	Fatty Acid Amide Hydrolase homolog [Source:RefSeq peptide;Acc:NP_500017]	NA	GO:0004040;GO:0016787	IV	-	940015	945651	8	1821	0.695371	0.000572666	-0.130564	0.607936	0.238491	0.999994	0.825935	0.0212981
MSTRG.10248	WBGene00001933	his-59	186325	Histone H3 [Source:UniProtKB/Swiss-Prot;Acc:P08898]	NA	GO:0000003;GO:0002119;GO:0009792;GO:0000786;GO:0003677;GO:0046982	IV	+	7488217	7489142	2	743	0.799069	0.00966075	0.577054	0.100091	-0.182092	0.999994	0.222014	0.777723
MSTRG.4993	WBGene00008739	F13D12.3	174797		NA	NA	II	+	11720507	11722315	3	979	0.59055	0.00212291	-0.141908	0.552989	0.0737917	0.999994	0.732458	0.0382014
MSTRG.1501	WBGene00010495	K02B12.2	186868		NA	NA	I	-	8511629	8512407	2	726	-0.509301	0.0159989	-0.467684	0.0371652	0.0471545	0.999994	-0.0416171	0.94283
MSTRG.18073	NA	NA	NA	NA	NA	NA	X	+	9446644	9447795	3	834	-0.781472	0.0052907	-0.484536	0.115428	-0.027145	0.999994	-0.296935	0.657786
MSTRG.6240	WBGene00011605	T08A11.2	175549		cel03040	GO:0000003;GO:0000245;GO:0002119;GO:0006898;GO:0007281;GO:0009792;GO:0040011;GO:0040020;GO:0040035;GO:0042127;GO:0005686;GO:0071004;GO:0071013;GO:0003729	III	-	4263648	4269270	11	4407	0.242946	0.281665	0.58097	0.00473964	0.0245991	0.999994	-0.338024	0.427625
MSTRG.10712	WBGene00007885	ugt-21	183141	UDP-glucuronosyltransferase [Source:RefSeq peptide;Acc:NP_501680]	NA	GO:0008152;GO:0009813;GO:0019915;GO:0052696;GO:0016020;GO:0016021;GO:0043231;GO:0015020;GO:0015020;GO:0016740;GO:0016757;GO:0016758	IV	+	9500311	9502568	7	1683	0.773873	0.0134539	-0.653827	0.0688542	0.259993	0.999994	1.4277	0.005042
MSTRG.17933	WBGene00017515	F16F9.4	184575		NA	GO:0008152;GO:0016020;GO:0016021;GO:0016787;GO:0052689	X	-	8459822	8463330	7	1416	0.827472	0.00261373	-0.173202	0.624283	0.0512438	0.999994	1.00067	0.055418
MSTRG.15127	WBGene00000539	cln-3.1	179559	Battenin [Source:RefSeq peptide;Acc:NP_001256315]	cel04142	GO:0007034;GO:0007040;GO:0008340;GO:0008340;GO:0015809;GO:0046662;GO:0051453;GO:0005737;GO:0005764;GO:0005765;GO:0016020;GO:0016021;GO:0031301;GO:0003674	V	-	11263522	11265650	7	1386	0.683278	0.00247601	-0.0508805	0.872697	-0.00514264	0.999994	0.734158	0.107281
MSTRG.2176	WBGene00009410	F35E2.2	185285		NA	NA	I	-	11736637	11737699	3	816	-0.968005	0.00809605	-0.606185	0.11371	0.110869	0.999994	-0.36182	0.670731
MSTRG.16139	WBGene00003702	nhr-112	180115	Nuclear Hormone Receptor family [Source:RefSeq peptide;Acc:NP_001024286]	NA	GO:0000003;GO:0006351;GO:0006355;GO:0006915;GO:0043401;GO:0045087;GO:0045087;GO:0048477;GO:0050829;GO:0005634;GO:0003677;GO:0003700;GO:0008270;GO:0043565;GO:0046872	V	-	16722061	16723844	7	1138	-0.721969	0.0900076	-1.10594	0.00666326	0.200197	0.999994	0.383972	0.686261
MSTRG.3165	WBGene00017713	F22E5.20	3565664		NA	NA	II	-	2672621	2673588	2	688	-0.39035	0.214883	-0.840044	0.00260606	0.189351	0.999994	0.449694	0.449064
MSTRG.1940	WBGene00013716	Y106G6H.1	172919		NA	NA	I	+	10429672	10432336	5	1484	0.807403	0.000488499	0.114716	0.701297	0.231191	0.999994	0.692687	0.155148
MSTRG.4077	WBGene00017131	E04F6.15	184041		NA	GO:0055114;GO:0016491	II	-	7208801	7210272	4	1026	0.676792	0.00410193	-0.196218	0.493057	0.048126	0.999994	0.87301	0.0402828
MSTRG.10905	WBGene00044922	Y43C5A.7	4927022		NA	GO:0016020;GO:0016021	IV	+	10277264	10278006	2	449	0.91606	0.00351824	-0.353018	0.354366	0.145902	0.999994	1.26908	0.0216937
MSTRG.3970	WBGene00020482	T13C2.7	3565879		NA	GO:0016020;GO:0016021	II	+	6779464	6781692	6	995	-1.05536	0.00526374	-0.575008	0.152184	0.0109223	0.999994	-0.480353	0.571134
MSTRG.16043	WBGene00010019	F54B8.4	186201		NA	GO:0010507;GO:0034198;GO:0045087;GO:0097190;GO:0070513	V	+	15816696	15817143	2	373	-0.593007	0.040536	-0.697759	0.015008	0.0956366	0.999994	0.104752	0.888586
MSTRG.5200	WBGene00010268	arrd-10	174936	ARRestin Domain protein [Source:RefSeq peptide;Acc:NP_496757]	NA	NA	II	+	12938869	12943867	12	1322	-1.05241	0.00700784	-0.732786	0.0789343	-0.169609	0.999994	-0.319621	0.734864
MSTRG.3154	WBGene00019341	K02F6.7	173604		NA	GO:0009792;GO:0051301	II	-	2525220	2529244	10	1668	0.344025	0.114986	0.553402	0.0101976	0.0562778	0.999994	-0.209377	0.669332
MSTRG.523	WBGene00021649	Y47G6A.25	171928		NA	GO:0048599	I	-	3606410	3608345	6	1445	0.307156	0.15761	0.578267	0.00526237	-0.0571982	0.999994	-0.271111	0.542846
MSTRG.5409	WBGene00004456	rpl-43	175070	60S ribosomal protein L37a [Source:UniProtKB/Swiss-Prot;Acc:Q9U2A8]	cel03010	GO:0002119;GO:0006412;GO:0009792;GO:0005622;GO:0005840;GO:0030529;GO:0003735;GO:0046872	II	+	14155280	14155621	1	342	-0.570389	0.00234757	-0.115753	0.620339	0.0337316	0.999994	-0.454635	0.271837
MSTRG.11730	NA	NA	NA	NA	NA	NA	IV	-	13636560	13636975	2	371	-1.24787	0.00338756	-0.652975	0.159223	-0.209046	0.999994	-0.594892	0.533937
MSTRG.2476	WBGene00012370	W09G3.7	173245		NA	GO:0045132	I	-	13797345	13802221	6	1270	0.453037	0.0316573	0.509656	0.0205462	-0.018968	0.999994	-0.0566193	0.922472
MSTRG.3919	WBGene00016967	C56C10.11	174094		NA	GO:0097352;GO:0005737	II	-	6598342	6601119	7	2484	0.372824	0.0881831	0.534085	0.0152443	0.106948	0.999994	-0.161261	0.751732
MSTRG.10998	WBGene00012382	ttr-16	178002	Transthyretin-like protein 16 [Source:UniProtKB/Swiss-Prot;Acc:P55955]	NA	GO:0005576;GO:0005615	IV	-	11063512	11064141	3	536	-0.180048	0.439778	-0.612998	0.0011926	0.16116	0.999994	0.43295	0.277097
MSTRG.17767	WBGene00018604	uggt-1	181007	UDP-Glucose Glycoprotein glucosylTransferase [Source:RefSeq peptide;Acc:NP_509268]	cel04141	GO:0006486;GO:0018279;GO:0018279;GO:0030968;GO:0051084;GO:0061062;GO:0071712;GO:0097359;GO:0005783;GO:0005783;GO:0003980;GO:0003980;GO:0003980;GO:0016740;GO:0016757;GO:0051082	X	-	7495685	7500984	12	4734	0.377961	0.0551583	0.48271	0.0177816	0.0659821	0.999994	-0.104749	0.829503
MSTRG.8383	WBGene00001104	dsl-2	176938	Delta-like protein [Source:RefSeq peptide;Acc:NP_500052]	NA	GO:0000003;GO:0001708;GO:0007154;GO:0007275;GO:0040020;GO:0042127;GO:0005887;GO:0016020;GO:0016021	IV	-	1202647	1204970	3	1028	-0.335636	0.0988136	-0.516034	0.00832645	-0.00878723	0.999994	0.180398	0.68751
MSTRG.14836	WBGene00014112	ZK856.11	179417	Probable RNA-binding protein EIF1AD [Source:UniProtKB/Swiss-Prot;Acc:Q23646]	NA	GO:0000003;GO:0002119;GO:0006413;GO:0006898;GO:0009792;GO:0005634;GO:0003723;GO:0003743	V	-	10203771	10205083	4	973	0.262468	0.231796	0.583779	0.00357991	-0.0791334	0.999994	-0.321311	0.448057
MSTRG.310	WBGene00017734	F23C8.5	171800		NA	GO:0009792;GO:0055114;GO:0017133;GO:0009055;GO:0009055	I	-	2418450	2420353	3	922	0.495945	0.00392537	0.249134	0.209614	-0.0228077	0.999994	0.246811	0.529347
MSTRG.8009	WBGene00013730	sql-1	190949	Suppressor of gpa-3QL dye-filling defect [Source:RefSeq peptide;Acc:NP_001255174]	NA	GO:0005794	III	+	12499561	12527819	18	3989	0.484211	0.0137821	0.42799	0.0446692	0.0557078	0.999994	0.056221	0.918775
MSTRG.6405	WBGene00004400	rom-1	184989	Rhomboid-related protein 1 [Source:UniProtKB/Swiss-Prot;Acc:Q19821]	NA	GO:0006508;GO:0016485;GO:0040027;GO:0005743;GO:0016020;GO:0016021;GO:0016021;GO:0004252;GO:0004252;GO:0008233;GO:0008236;GO:0016787	III	+	4907226	4908822	5	1071	-0.377197	0.0770762	-0.539233	0.00939956	0.0207306	0.999994	0.162036	0.737193
MSTRG.5778	WBGene00022485	fbxa-63	191040	F-box A protein [Source:RefSeq peptide;Acc:NP_497354]	NA	NA	III	+	1243513	1245283	3	936	-0.787762	0.0606996	-0.904779	0.0238769	0.488723	0.999994	0.117017	0.913812
MSTRG.16907	WBGene00219849	C36C9.10	NA		NA	NA	X	+	1681752	1681886	1	135	-0.210841	0.493858	-0.737575	0.00390233	-0.0573648	0.999994	0.526734	0.313083
MSTRG.417	WBGene00001046	dnj-28	171870	DNaJ domain (prokaryotic heat shock protein) [Source:RefSeq peptide;Acc:NP_491084]	cel04141	NA	I	+	2996406	3001378	5	1701	0.468022	0.0165617	0.430646	0.0438815	-0.0410771	0.999994	0.037376	0.945423
MSTRG.8395	WBGene00009521	F38A1.8	185438		cel03060	GO:0000003;GO:0002119;GO:0006614;GO:0006810;GO:0006886;GO:0009792;GO:0018996;GO:0048477;GO:0005785;GO:0003924;GO:0005047;GO:0005525	IV	-	1232901	1239823	9	2548	0.287666	0.165647	0.550294	0.00490837	-0.0775228	0.999994	-0.262627	0.533596
MSTRG.11379	WBGene00000270	bre-5	178142	Beta-1,3-galactosyltransferase bre-5 [Source:UniProtKB/Swiss-Prot;Acc:Q95US5]	NA	GO:0006486;GO:0009636;GO:0016051;GO:0045747;GO:0075015;GO:0000139;GO:0005575;GO:0005794;GO:0016020;GO:0016021;GO:0008376;GO:0008378;GO:0016740;GO:0016757	IV	-	12049261	12051226	6	1670	0.542378	0.00363096	0.301274	0.158469	0.0565705	0.999994	0.241104	0.579724
MSTRG.4648	WBGene00001686	gpd-4	174578	Glyceraldehyde-3-phosphate dehydrogenase 4 [Source:UniProtKB/Swiss-Prot;Acc:P17331]	cel00010;cel01200;cel01230	GO:0002119;GO:0006006;GO:0006096;GO:0008406;GO:0009792;GO:0040018;GO:0055114;GO:0005737;GO:0004365;GO:0016491;GO:0016620;GO:0050661;GO:0051287	II	+	10171270	10172496	3	1127	0.376871	0.0797676	0.531523	0.0155627	0.0998883	0.999994	-0.154652	0.759374
MSTRG.2804	WBGene00044733	W08F4.13	4363035		NA	NA	II	+	584836	586232	2	1028	-0.973517	0.00171272	-0.331521	0.348184	-0.130143	0.999994	-0.641996	0.341172
MSTRG.6457	WBGene00021900	Y54H5A.2	175699		NA	GO:0000003;GO:0009792;GO:0048477	III	-	5137322	5149578	7	1258	-0.443525	0.0117994	-0.364391	0.0547407	0.00150865	0.999994	-0.0791348	0.864208
MSTRG.13738	WBGene00022260	Y73C8B.3	178756		NA	GO:0016787	V	-	3191302	3193233	6	1211	0.572694	0.00532909	-0.211472	0.386059	0.0571906	0.999994	0.784166	0.0321109
MSTRG.12438	WBGene00013325	Y57G11C.36	259844		NA	GO:0003676;GO:0003723	IV	-	14771419	14773535	5	1791	-0.454804	0.0262855	0.220119	0.341678	0.0436183	0.999994	-0.674923	0.0709753
MSTRG.6006	NA	NA	NA	NA	NA	NA	III	-	2782734	2785948	6	1245	0.343484	0.0733726	0.498808	0.00945745	-0.08182	0.999994	-0.155324	0.724957
MSTRG.4687	WBGene00001683	gpd-1	174603	Glyceraldehyde-3-phosphate dehydrogenase 1 [Source:UniProtKB/Swiss-Prot;Acc:P04970]	cel00010;cel01200;cel01230	GO:0002119;GO:0006006;GO:0006096;GO:0008406;GO:0009792;GO:0040018;GO:0055114;GO:0005737;GO:0004365;GO:0016491;GO:0016620;GO:0050661;GO:0051287	II	+	10394129	10395348	3	1120	0.361773	0.102215	0.545889	0.0145102	0.116189	0.999994	-0.184117	0.714601
MSTRG.7111	WBGene00000143	apc-2	176139	Anaphase-promoting complex subunit 2 [Source:UniProtKB/Swiss-Prot;Acc:P34514]	cel04120	GO:0000003;GO:0006511;GO:0006898;GO:0007049;GO:0007067;GO:0007275;GO:0009792;GO:0016567;GO:0040035;GO:0040039;GO:0042787;GO:0051301;GO:0051321;GO:0005680;GO:0005515;GO:0031625;GO:0031625;GO:0061630	III	+	8080613	8083696	15	2323	0.418266	0.0138542	0.355409	0.0551136	-0.0477555	0.999994	0.0628573	0.892574
MSTRG.10566	WBGene00012122	T28C6.8	177696		NA	GO:0016020;GO:0016021	IV	-	8829547	8830686	3	880	0.76715	0.000383921	-0.0410928	0.893826	0.271551	0.999994	0.808243	0.047515
MSTRG.11484	WBGene00007730	C25G4.2	178194	UPF0483 protein C25G4.2 [Source:UniProtKB/Swiss-Prot;Acc:Q18169]	NA	GO:0016787	IV	-	12443195	12444035	3	740	-0.473238	0.0105144	-0.378102	0.0577422	-0.0215899	0.999994	-0.0951361	0.839627
MSTRG.1889	NA	NA	NA	NA	NA	NA	I	+	10080159	10086273	14	3916	0.453215	0.0130734	0.361772	0.0751009	0.189651	0.999994	0.0914424	0.848541
MSTRG.11010	WBGene00077714	R102.11	7040123		NA	NA	IV	-	10698379	10698778	2	349	-0.71447	0.0207557	-0.683013	0.0302891	0.0227644	0.999994	-0.0314571	0.971266
MSTRG.2107	WBGene00012317	ztf-6	173014	Zinc finger putative Transcription Factor family [Source:RefSeq peptide;Acc:NP_492877]	NA	GO:0019915;GO:0003676	I	+	11206922	11211842	6	2048	0.608896	0.000968118	0.194166	0.389802	0.160135	0.999994	0.414731	0.314263
MSTRG.15867	WBGene00008145	set-5	179973	SET (trithorax/polycomb) domain containing [Source:RefSeq peptide;Acc:NP_001256612]	NA	GO:0008340	V	+	14700226	14707596	17	4124	0.497599	0.013942	0.449195	0.0434992	0.0482959	0.999994	0.0484033	0.931317
MSTRG.670	WBGene00022831	cec-10	172038	C.Elegans Chromodomain protein [Source:RefSeq peptide;Acc:NP_491360]	NA	GO:0006366;GO:0016567;GO:0045944;GO:0071931;GO:0000151;GO:0000790;GO:0005634;GO:0005737;GO:0030907;GO:0000978;GO:0001077;GO:0004842;GO:0031625	I	+	4373663	4379351	9	2810	0.366392	0.0569609	0.473326	0.0176811	0.0583423	0.999994	-0.106934	0.822254
MSTRG.3920	WBGene00016960	vps-33.2	174095	related to yeast Vacuolar Protein Sorting factor [Source:RefSeq peptide;Acc:NP_495342]	NA	GO:0006904;GO:0007283;GO:0016192;GO:0042006;GO:0005515	II	+	6601223	6603454	5	2030	0.174078	0.480428	0.617045	0.00266616	-0.033429	0.999994	-0.442968	0.303086
MSTRG.1612	WBGene00009343	F32H2.6	185214		NA	GO:0002119;GO:0008152;GO:0009792;GO:0040011;GO:0003824	I	-	8998555	8999564	3	616	0.794059	0.0880693	1.21743	0.00760425	-0.228751	0.999994	-0.423375	0.68751
MSTRG.4138	WBGene00019940	npp-21	174232	Nuclear Pore complex Protein [Source:RefSeq peptide;Acc:NP_741024]	cel03013	GO:0002119;GO:0009792;GO:0040011	II	+	7599657	7608014	20	6143	0.330421	0.137234	0.568255	0.00850227	0.0377334	0.999994	-0.237834	0.616978
MSTRG.5507	WBGene00012179	W01D2.1	175141	Ribosomal protein L37 [Source:RefSeq peptide;Acc:NP_497072]	cel03010	GO:0000003;GO:0002119;GO:0006412;GO:0006412;GO:0009792;GO:0005622;GO:0005840;GO:0022625;GO:0030529;GO:0003723;GO:0003723;GO:0003735;GO:0003735;GO:0019843;GO:0046872	II	+	14815518	14816137	2	320	-0.581049	0.00187385	-0.224351	0.305269	-0.0821605	0.999994	-0.356699	0.387783
MSTRG.14531	NA	NA	NA	NA	NA	NA	V	-	8398167	8402669	5	1007	-0.799003	0.00170676	-0.186444	0.537917	-0.0354616	0.999994	-0.612558	0.268079
MSTRG.14916	WBGene00007947	C35A5.3	179465		NA	GO:0006820;GO:0055085;GO:0055085;GO:0016020;GO:0016021;GO:0016021;GO:0022857	V	-	10499383	10501397	8	1488	0.62682	0.000916484	0.0362044	0.891891	0.0676704	0.999994	0.590616	0.12459
MSTRG.3834	WBGene00018249	F40H3.1	185570		NA	NA	II	+	6183057	6184686	6	1166	-0.35546	0.0805711	-0.51904	0.00872832	0.109771	0.999994	0.163581	0.720658
MSTRG.7921	WBGene00013236	Y56A3A.18	176624	Zinc finger protein 593 homolog [Source:UniProtKB/Swiss-Prot;Acc:Q9U239]	NA	GO:0000003;GO:0000055;GO:0002119;GO:0006898;GO:0009792;GO:0016246;GO:0030687;GO:0043023;GO:0046872	III	-	11917484	11918721	2	857	-0.467124	0.0122481	-0.387385	0.0534302	-0.00633092	0.999994	-0.0797392	0.871291
MSTRG.4937	WBGene00010052	F54D5.7	174768	Probable glutaryl-CoA dehydrogenase, mitochondrial [Source:UniProtKB/Swiss-Prot;Acc:Q20772]	cel00071;cel00310;cel00380	GO:0006568;GO:0008152;GO:0033539;GO:0055088;GO:0055114;GO:0005739;GO:0005739;GO:0005759;GO:0000062;GO:0003995;GO:0003995;GO:0009055;GO:0016491;GO:0016627;GO:0050660;GO:0050660;GO:0052890	II	+	11547517	11549313	4	1366	0.418226	0.0233069	0.431473	0.028839	0.000226061	0.999994	-0.0132464	0.97993
MSTRG.3800	WBGene00017895	vrk-1	174004	Serine/threonine-protein kinase VRK1 [Source:UniProtKB/Swiss-Prot;Acc:Q19848]	NA	GO:0000003;GO:0001708;GO:0006468;GO:0007163;GO:0007275;GO:0007276;GO:0008340;GO:0008360;GO:0008406;GO:0009792;GO:0016310;GO:0018105;GO:0040036;GO:0000785;GO:0005634;GO:0005634;GO:0005635;GO:0005737;GO:0000166;GO:0004672;GO:0004672;GO:0004674;GO:0004674;GO:0005515;GO:0005524;GO:0016301;GO:0016740	II	+	5921971	5924839	6	2215	-0.492807	0.0130902	0.241148	0.292591	-0.0243847	0.999994	-0.733955	0.0402828
MSTRG.3148	WBGene00018769	mnat-1	173602	MNAT (menage a trois) TFIIH subunit [Source:RefSeq peptide;Acc:NP_494280]	cel03022;cel03420	GO:0000003;GO:0000079;GO:0006281;GO:0006357;GO:0007049;GO:0009792;GO:0005634;GO:0005675;GO:0008270	II	-	2473524	2479090	9	1848	0.428005	0.0196959	0.415982	0.035883	0.0281242	0.999994	0.0120227	0.981999
MSTRG.7245	WBGene00000439	ceh-16	191618	Homeobox protein engrailed-like ceh-16 [Source:UniProtKB/Swiss-Prot;Acc:P34326]	NA	GO:0000122;GO:0007275;GO:0009957;GO:0010172;GO:0040011;GO:0045026;GO:0045026;GO:0045944;GO:0048859;GO:0005634;GO:0005634;GO:0003677;GO:0043565	III	+	8622884	8626000	4	568	-0.707715	0.0988136	-1.09763	0.00753783	0.138974	0.999994	0.389916	0.684504
MSTRG.13785	WBGene00015433	C04E12.2	182208		NA	NA	V	+	3369081	3369877	3	700	-0.1811	0.599884	-0.799172	0.0033734	-0.0299104	0.999994	0.618071	0.268079
MSTRG.8960	WBGene00021178	Y9C9A.8	177261		NA	NA	IV	+	4930365	4932217	5	1280	-0.984621	0.00584995	-0.621499	0.112571	-0.0569047	0.999994	-0.363122	0.669065
MSTRG.10381	WBGene00004371	rig-4	177597	Protein sidekick homolog [Source:UniProtKB/Swiss-Prot;Acc:Q9N3X8]	NA	GO:0007067;GO:0007155;GO:0009792;GO:0040011;GO:0016020;GO:0016021	IV	-	7991408	8004121	12	7502	0.443537	0.0223352	0.44691	0.0332745	0.0441779	0.999994	-0.00337264	0.995751
MSTRG.14333	WBGene00003725	nhr-135	189066	Nuclear Hormone Receptor family [Source:RefSeq peptide;Acc:NP_504798]	NA	GO:0006351;GO:0006355;GO:0043401;GO:0005634;GO:0003677;GO:0003700;GO:0008270;GO:0043565;GO:0046872	V	-	7091715	7093752	6	1203	0.822471	0.00170676	0.309278	0.320279	0.127775	0.999994	0.513193	0.378114
MSTRG.17394	WBGene00206484	C31H2.14	13220525		NA	NA	X	+	5148514	5148827	2	266	0.512436	0.129599	-0.914663	0.0054493	0.384011	0.999994	1.4271	0.00407187
MSTRG.8907	WBGene00019544	miro-1	177238	Mitochondrial Rho GTPase 1 [Source:UniProtKB/Swiss-Prot;Acc:Q94263]	cel04137	GO:0002119;GO:0007005;GO:0007005;GO:0007264;GO:0019725;GO:0047497;GO:0097345;GO:0005739;GO:0005741;GO:0016020;GO:0016021;GO:0031307;GO:0031307;GO:0000166;GO:0003924;GO:0005509;GO:0005525;GO:0016787;GO:0046872	IV	-	4712826	4715807	8	2076	0.354755	0.0734677	0.49563	0.0139727	0.0306003	0.999994	-0.140875	0.763872
MSTRG.5439	NA	NA	NA	NA	NA	NA	II	+	14365705	14373870	7	3203	0.422636	0.0336077	0.463988	0.0283192	0.0949949	0.999994	-0.0413525	0.939889
MSTRG.10898	WBGene00008506	tkt-1	177906	TransKeTolase homolog [Source:RefSeq peptide;Acc:NP_501878]	cel00030;cel01200;cel01230	GO:0000003;GO:0002119;GO:0006898;GO:0008152;GO:0008340;GO:0009792;GO:0003824	IV	+	10243612	10245752	4	1960	0.670944	0.00140463	0.209911	0.410104	0.0867511	0.999994	0.461032	0.321183
MSTRG.8425	WBGene00019368	K03H6.2	176959		NA	GO:0006629;GO:0016787	IV	+	1514187	1515302	3	514	-0.51765	0.0407346	-0.575671	0.0233041	0.156702	0.999994	0.0580212	0.930743
MSTRG.14499	WBGene00019479	K07C11.7	179200	UPF0046 protein K07C11.7 [Source:UniProtKB/Swiss-Prot;Acc:Q21268]	NA	GO:0016787	V	-	8207628	8210733	6	1558	0.529978	0.0049205	0.329903	0.12145	0.0600266	0.999994	0.200075	0.659488
gene:WBGene00016883	WBGene00016883	C52E2.4	173555		NA	NA	II	+	1843189	1846234	6	2256	0.651042	0.115263	0.337485	0.514279	-0.711404	0.999994	0.313557	0.75977
MSTRG.14312	WBGene00016362	C33G8.4	183176		NA	NA	V	+	7006281	7006841	2	518	-0.47068	0.0291859	-0.474879	0.0332	0.135256	0.999994	0.00419881	0.995468
MSTRG.16124	NA	NA	NA	NA	NA	NA	V	.	16530368	16531121	1	754	-0.384385	0.427021	-1.26501	0.00172613	0.260311	0.999994	0.880627	0.297301
MSTRG.1392	WBGene00008400	drh-3	172546	Dicer Related Helicase [Source:RefSeq peptide;Acc:NP_492161]	NA	GO:0006915;GO:0006974;GO:0007276;GO:0009792;GO:0016246;GO:0030422;GO:0035188;GO:0000794;GO:0005737;GO:0043186;GO:0070090;GO:0003676;GO:0003725;GO:0003727;GO:0004386;GO:0005515;GO:0005524;GO:0008186;GO:0016817;GO:0016887;GO:0070063	I	+	7820843	7826380	15	3500	0.194698	0.392661	0.578654	0.00319292	-0.0402649	0.999994	-0.383956	0.35085
MSTRG.11731	WBGene00007454	C08F11.7	182422		NA	NA	IV	+	13637288	13638525	4	882	-1.24423	0.00646625	-0.810231	0.101022	-0.166025	0.999994	-0.433997	0.69519
MSTRG.8068	WBGene00006728	ubq-2	176718	Ubiquitin-60S ribosomal protein L40 Ubiquitin 60S ribosomal protein L40 [Source:UniProtKB/Swiss-Prot;Acc:P49632]	cel03010	GO:0000003;GO:0002119;GO:0006412;GO:0006915;GO:0009792;GO:0030163;GO:0005634;GO:0005737;GO:0005840;GO:0030529;GO:0003735	III	-	12977910	12978523	3	488	-0.598048	0.00178427	-0.183548	0.424237	-0.0492083	0.999994	-0.4145	0.330232
MSTRG.2066	WBGene00000780	cpn-4	172996	CalPoNin [Source:RefSeq peptide;Acc:NP_492849]	NA	NA	I	-	10924238	10925753	5	574	-0.27673	0.196816	-0.560738	0.00403002	0.0922695	0.999994	0.284008	0.495559
MSTRG.5808	WBGene00022338	Y82E9BR.5	175296		NA	NA	III	+	1387467	1388079	2	373	-0.782538	0.0996724	-1.17529	0.00840877	0.323642	0.999994	0.392748	0.711429
MSTRG.1887	WBGene00013698	Y106G6D.1	190915		NA	NA	I	-	10107393	10109000	3	1195	-0.523511	0.020107	-0.494001	0.0370379	-0.0887758	0.999994	-0.0295105	0.962169
MSTRG.9061	WBGene00002247	lam-1	177292	LAMinin related. See also lmb- [Source:RefSeq peptide;Acc:NP_500734]	cel04512	GO:0000003;GO:0002119;GO:0009792;GO:0010171;GO:0016477;GO:0040011;GO:0040017;GO:0060465;GO:0005604	IV	+	5173280	5183708	11	5915	0.393487	0.0417921	0.461421	0.0209523	0.0139409	0.999994	-0.0679342	0.895078
MSTRG.18127	WBGene00002270	lec-7	181199	Probable galaptin lec-7 [Source:UniProtKB/Swiss-Prot;Acc:Q09605]	NA	GO:0030246	X	+	9852139	9852991	4	716	-1.1354	0.00940932	-0.824702	0.0725703	-0.0893419	0.999994	-0.310694	0.76966
MSTRG.414	WBGene00022123	Y71F9AR.2	190589		NA	GO:0007264;GO:0005622;GO:0000166;GO:0005525	I	-	2983263	2985167	5	735	-1.1955	0.0035837	-0.416328	0.344257	-0.0001625	0.999994	-0.779171	0.369177
MSTRG.10585	WBGene00007765	C27B7.9	3565797		NA	NA	IV	-	8915389	8916128	3	505	0.0446998	0.892806	-0.657879	0.00147296	0.107306	0.999994	0.702579	0.055712
MSTRG.409	WBGene00003836	nxt-1	171866	NTF2-related export protein [Source:UniProtKB/Swiss-Prot;Acc:Q9U757]	cel03008;cel03013;cel03015	GO:0000003;GO:0002119;GO:0006810;GO:0006898;GO:0009792;GO:0015031;GO:0040011;GO:0040035;GO:0043652;GO:0051028;GO:0005622;GO:0005634;GO:0005515	I	+	2929784	2931361	4	576	-0.31942	0.107275	-0.513941	0.00666326	0.0957542	0.999994	0.194521	0.651914
MSTRG.11237	WBGene00004480	rps-11	178083	Ribosomal Protein, Small subunit [Source:RefSeq peptide;Acc:NP_502186]	cel03010	GO:0000003;GO:0002119;GO:0006412;GO:0006412;GO:0006915;GO:0008340;GO:0008340;GO:0009792;GO:0018996;GO:0019915;GO:0005622;GO:0005840;GO:0022627;GO:0030529;GO:0003735;GO:0003735	IV	+	11602641	11603287	3	549	-0.597596	0.00205857	-0.0352649	0.896045	-0.00311859	0.999994	-0.562331	0.168663
MSTRG.14425	WBGene00001719	grl-10	179152	GRound-Like (grd related) [Source:RefSeq peptide;Acc:NP_505005]	NA	GO:0000003;GO:0006915;GO:0009792	V	+	7774516	7775759	4	1001	0.431122	0.341805	-0.946437	0.0422363	-0.0831644	0.999994	1.37756	0.0622981
MSTRG.2868	WBGene00019313	btb-10	173489	BTB (Broad/complex/Tramtrack/Bric a brac) domain protein [Source:RefSeq peptide;Acc:NP_493902]	NA	NA	II	-	1059660	1060803	4	1002	-0.413288	0.0619366	-0.534909	0.0149997	0.150478	0.999994	0.121621	0.818233
MSTRG.6207	WBGene00006448	glod-4	175530	Glyoxalase 1 [Source:UniProtKB/Swiss-Prot;Acc:Q09253]	NA	GO:0008340;GO:0008340;GO:0009438;GO:0005575;GO:0003674	III	+	4153601	4154645	4	905	0.498962	0.00604116	-0.118735	0.591086	0.00344509	0.999994	0.617697	0.0670992
MSTRG.14022	WBGene00020256	T05C3.6	178931		cel00564;cel00565	GO:0016020;GO:0016021;GO:0003824	V	+	5490370	5493646	9	1663	0.496335	0.0212614	0.485519	0.0362363	-0.0430889	0.999994	0.0108159	0.985888
MSTRG.1101	WBGene00020742	T23H2.3	172347		NA	GO:0005524	I	-	6441633	6446464	7	3240	0.452549	0.0190818	0.422528	0.0439467	0.0888799	0.999994	0.0300205	0.954813
MSTRG.3158	WBGene00017280	usp-39	173606	Ubiquitin Specific Protease [Source:RefSeq peptide;Acc:NP_494298]	cel03040	GO:0000003;GO:0000245;GO:0002119;GO:0006397;GO:0006508;GO:0006898;GO:0009792;GO:0016579;GO:0040011;GO:0040035;GO:0008233;GO:0008270;GO:0036459;GO:0046872	II	+	2565275	2575932	12	1935	0.217612	0.340196	0.574961	0.00443366	-0.00695367	0.999994	-0.357349	0.39165
MSTRG.6346	WBGene00011407	ppat-1	175613	Amidophosphoribosyltransferase [Source:RefSeq peptide;Acc:NP_497958]	cel00230;cel00250	GO:0002119;GO:0006164;GO:0006189;GO:0009113;GO:0009116;GO:0004044;GO:0016740;GO:0016757;GO:0046872;GO:0051536	III	+	4689305	4692165	7	1569	0.670325	0.00143079	-0.268223	0.281798	0.300376	0.999994	0.938548	0.00804608
MSTRG.445	WBGene00019595	K09H9.2	171887		NA	GO:0006275;GO:0034088;GO:0000775;GO:0000785;GO:0005654;GO:0031390;GO:0003689	I	+	3148014	3150346	4	1377	0.269054	0.198791	0.55244	0.00458441	-0.100767	0.999994	-0.283385	0.494712
MSTRG.13724	WBGene00016282	C31B8.7	183079		NA	GO:0040011;GO:0040018	V	-	2900448	2903310	9	1425	1.01016	0.00265347	0.426997	0.28016	0.0694903	0.999994	0.583158	0.439603
MSTRG.15468	WBGene00007588	C14C10.5	179726		cel03050	GO:0010499;GO:0010952;GO:0005634;GO:0005829;GO:0005839;GO:0016504;GO:0070577;GO:0070628	V	+	12600286	12607305	8	6118	0.447884	0.0208663	0.437715	0.0365359	0.0450469	0.999994	0.0101689	0.985212
MSTRG.1851	WBGene00003524	nas-5	188819	Zinc metalloproteinase nas-5 [Source:UniProtKB/Swiss-Prot;Acc:P91828]	NA	GO:0006508;GO:0007413;GO:0043050;GO:0060465;GO:0005576;GO:0004222;GO:0008233;GO:0008237;GO:0008270;GO:0016787;GO:0046872	I	+	9886200	9888216	8	1145	-0.740152	0.0317122	-0.77638	0.0267613	0.132825	0.999994	0.0362282	0.969893
MSTRG.5286	WBGene00000113	alh-7	174991	ALdehyde deHydrogenase [Source:RefSeq peptide;Acc:NP_001254393]	cel00250;cel00650	GO:0002119;GO:0008152;GO:0009792;GO:0040011;GO:0055114;GO:0004029;GO:0004777;GO:0009013;GO:0016491;GO:0016620	II	-	13487251	13488172	2	872	0.512326	0.00432971	0.278917	0.177408	0.0305348	0.999994	0.233409	0.57768
MSTRG.13433	WBGene00019817	R02C2.6	178551		NA	GO:0006468;GO:0000166;GO:0004672;GO:0004674;GO:0005524	V	-	238963	240362	4	993	-0.6221	0.0210448	-0.600921	0.0346534	-0.0449649	0.999994	-0.0211784	0.978128
MSTRG.3333	WBGene00021715	Y49F6B.2	173696		NA	GO:0000003;GO:0002119;GO:0006898;GO:0009792	II	+	3502968	3504909	5	848	-0.409353	0.0339073	-0.449178	0.0227282	0.0425623	0.999994	0.0398253	0.939587
MSTRG.16102	WBGene00001770	gst-22	180088	Glutathione S-Transferase [Source:RefSeq peptide;Acc:NP_507095]	NA	GO:0016740	V	-	16231034	16232282	2	722	0.395852	0.17556	-0.638627	0.0269559	0.0637185	0.999994	1.03448	0.0201824
MSTRG.18769	WBGene00007993	idhb-1	181528	Probable isocitrate dehydrogenase [NAD] subunit beta, mitochondrial [Source:UniProtKB/Swiss-Prot;Acc:Q93353]	cel00020;cel01200;cel01210;cel01230	GO:0006099;GO:0055114;GO:0005739;GO:0000287;GO:0004449;GO:0016491;GO:0016616;GO:0046872;GO:0051287	X	-	14170862	14174063	7	1799	0.555604	0.00141022	0.150759	0.480275	0.0724752	0.999994	0.404845	0.293866
MSTRG.5707	WBGene00017758	F23H11.2	175251	TATA box-binding protein-associated factor RNA polymerase I subunit B [Source:UniProtKB/Swiss-Prot;Acc:O01914]	NA	GO:0000003;GO:0001189;GO:0006351;GO:0006355;GO:0006898;GO:0040018;GO:0005634;GO:0005730;GO:0001164;GO:0001187;GO:0003677;GO:0046872	III	+	895786	900155	13	2682	0.238066	0.331893	0.634796	0.00357991	-0.0669133	0.999994	-0.39673	0.378084
MSTRG.13757	WBGene00020612	arrd-22	188642	ARRestin Domain protein [Source:RefSeq peptide;Acc:NP_503955]	NA	GO:0007165	V	+	3410520	3412962	5	1624	-0.217935	0.685138	-1.30483	0.000801729	0.484088	0.999994	1.0869	0.165668
MSTRG.18217	WBGene00044949	Y49A10A.2	4927063		NA	NA	X	-	10371076	10372354	5	849	0.67281	0.0013978	0.0250892	0.934562	0.040586	0.999994	0.64772	0.133936
MSTRG.14511	WBGene00017678	asp-12	179210	ASpartyl Protease [Source:RefSeq peptide;Acc:NP_505134]	NA	GO:0006508;GO:0006508;GO:0030163;GO:0045087;GO:0004190;GO:0004190;GO:0008233;GO:0016787	V	+	8269254	8272058	5	1338	0.68414	0.00130547	0.20538	0.430143	0.127854	0.999994	0.478761	0.312276
MSTRG.14197	NA	NA	NA	NA	NA	NA	V	+	6450898	6453122	6	1369	0.418805	0.022721	0.406834	0.0400263	0.0684735	0.999994	0.0119714	0.981999
MSTRG.8814	WBGene00019438	cyp-25A6	187059	CYtochrome P450 family [Source:RefSeq peptide;Acc:NP_500512]	NA	GO:0055114;GO:0016020;GO:0016021;GO:0005506;GO:0016705;GO:0020037	IV	+	4197467	4198365	4	753	-1.24588	0.0185413	-1.06632	0.0466483	0.101796	0.999994	-0.179564	0.896191
MSTRG.978	WBGene00016418	hpo-27	24104280		NA	GO:0000003	I	+	5906662	5918229	15	5803	0.480002	0.00753175	0.34034	0.0942767	0.0908783	0.999994	0.139661	0.756422
MSTRG.16554	WBGene00012253	clec-50	180299	C-type LECtin [Source:RefSeq peptide;Acc:NP_507830]	NA	GO:0007165;GO:0005887;GO:0004888;GO:0030246	V	-	19752401	19755363	4	1043	-0.499908	0.00683396	-0.116774	0.602447	0.0994466	0.999994	-0.383134	0.335534
MSTRG.7198	WBGene00019883	met-2	176183	Histone-lysine N-methyltransferase met-2 [Source:UniProtKB/Swiss-Prot;Acc:P34544]	NA	GO:0000003;GO:0000122;GO:0006351;GO:0006355;GO:0007276;GO:0007548;GO:0010452;GO:0010629;GO:0030154;GO:0032259;GO:0034968;GO:0040027;GO:0040027;GO:0040029;GO:0040035;GO:0045835;GO:0051321;GO:0051567;GO:0072325;GO:0005634;GO:0005634;GO:0005694;GO:0005737;GO:0005737;GO:0003677;GO:0008168;GO:0008270;GO:0016740;GO:0018024;GO:0018024;GO:0046872	III	+	8375298	8380849	9	4134	0.224576	0.320268	0.576185	0.00407175	-0.0538478	0.999994	-0.351608	0.399425
MSTRG.15018	WBGene00009335	F32D8.13	179508		cel00900;cel04146	GO:0000003;GO:0006695;GO:0006695;GO:0006915;GO:0009792;GO:0016310;GO:0018996;GO:0019287;GO:0048477;GO:0005737;GO:0005777;GO:0000166;GO:0004631;GO:0004631;GO:0005524	V	-	10895766	10896543	3	682	1.05306	0.00111826	0.148359	0.735883	0.0975583	0.999994	0.904699	0.203808
MSTRG.18736	WBGene00010492	meg-1	181502		NA	GO:0000003;GO:0007276;GO:0032504;GO:0036093;GO:1903864;GO:0043186;GO:0005515	X	-	13927033	13929631	6	2365	0.541626	0.00350132	0.279571	0.198026	0.198955	0.999994	0.262055	0.538175
MSTRG.10051	WBGene00017481	F15B10.3	177423		NA	NA	IV	+	6603278	6603977	2	640	-0.327328	0.143641	-0.565693	0.00738256	0.0205177	0.999994	0.238365	0.60691
MSTRG.11633	NA	NA	NA	NA	NA	NA	IV	.	13319382	13319892	1	511	-0.797754	0.0212443	-0.710809	0.0448773	0.0941145	0.999994	-0.086945	0.924511
MSTRG.1946	WBGene00004753	sec-8	172924	Exocyst complex component 4 [Source:UniProtKB/Swiss-Prot;Acc:Q9XWS2]	NA	GO:0000003;GO:0002119;GO:0006810;GO:0006887;GO:0006904;GO:0010171;GO:0015031;GO:0040011;GO:0040018;GO:0040035;GO:0000145;GO:0000145	I	+	10446677	10452071	17	2824	0.324668	0.116922	0.511597	0.0119339	0.0328203	0.999994	-0.186929	0.686261
MSTRG.1174	WBGene00020935	fnci-1	189113	FANCI (Fanconi anemia complex component I) homolog [Source:RefSeq peptide;Acc:NP_001021652]	cel03460	GO:0007095;GO:0009792;GO:0070182	I	-	6746018	6753031	15	4643	0.299405	0.149223	0.537408	0.0069774	-0.0790743	0.999994	-0.238002	0.585435
MSTRG.4190	WBGene00002216	klp-3	191697	Kinesin-like protein klp-3 [Source:UniProtKB/Swiss-Prot;Acc:P45962]	NA	GO:0007018;GO:0007018;GO:0007067;GO:0009792;GO:0022008;GO:0030030;GO:0045132;GO:0005737;GO:0005856;GO:0005871;GO:0005874;GO:0000166;GO:0003777;GO:0005515;GO:0005524;GO:0008017;GO:0008574	II	+	7842417	7845644	11	2058	0.772143	0.00170098	-0.176051	0.566611	0.157896	0.999994	0.948194	0.0349954
MSTRG.8316	WBGene00021948	kvs-5	176899		NA	GO:0006810;GO:0006811;GO:0006813;GO:0034765;GO:0051260;GO:0055085;GO:0071805;GO:0005886;GO:0008076;GO:0016020;GO:0016021;GO:0016021;GO:0005216;GO:0005244;GO:0005249;GO:0005251;GO:0005267	IV	+	736747	753316	15	2191	-0.53609	0.0351767	-0.489145	0.0582746	0.241576	0.999994	-0.0469447	0.945075
MSTRG.1442	WBGene00004378	rme-8	172594	Receptor Mediated Endocytosis [Source:RefSeq peptide;Acc:NP_492222]	NA	GO:0000003;GO:0002119;GO:0002119;GO:0006898;GO:0006898;GO:0006915;GO:0007028;GO:0007638;GO:0009792;GO:0009792;GO:0010171;GO:0018996;GO:0040011;GO:0042147;GO:0043652;GO:0048477;GO:1903539;GO:0005769;GO:0005770;GO:0005829;GO:0010008;GO:0055037;GO:0005515;GO:0042802;GO:0051087	I	+	8083583	8095574	22	7320	0.204741	0.38786	0.598925	0.00391105	-0.039533	0.999994	-0.394183	0.358354
MSTRG.4492	WBGene00006510	mtrr-1	174471	Putative methionine synthase reductase [Source:UniProtKB/Swiss-Prot;Acc:Q17574]	NA	GO:0008652;GO:0009086;GO:0055114;GO:0010181;GO:0016491;GO:0030586;GO:0030586	II	+	9285932	9289136	11	2217	0.422718	0.0164248	0.36198	0.0619389	-0.0593267	0.999994	0.0607381	0.899104
MSTRG.12552	WBGene00012766	Y41E3.8	178417		NA	GO:0002376;GO:0006816;GO:0009566;GO:0032469;GO:0005789;GO:0005794;GO:0016020;GO:0016021	IV	-	15028436	15028839	2	339	0.600526	0.0019878	0.0784695	0.760296	-9.97708e-05	0.999994	0.522056	0.209979
MSTRG.8632	NA	NA	NA	NA	NA	NA	IV	+	2897694	2901647	3	808	0.408171	0.0244948	0.375816	0.0532064	-0.11432	0.999994	0.0323543	0.948064
MSTRG.11397	WBGene00008685	mon-2	178153	Monensin-resistant homolog 2 [Source:UniProtKB/Swiss-Prot;Acc:Q19338]	NA	GO:0006810;GO:0015031;GO:0071688;GO:0005794	IV	+	12096779	12105762	14	5291	0.278653	0.205513	0.551566	0.00786968	0.0152784	0.999994	-0.272913	0.537149
MSTRG.15588	WBGene00008218	nasp-2	179810	NASP (human Nuclear Autoantigenic Sperm Protein) homolog [Source:RefSeq peptide;Acc:NP_506298]	NA	GO:0009792;GO:0040011	V	-	13310184	13312260	4	1927	0.242961	0.36417	0.672541	0.00490837	-0.00783602	0.999994	-0.42958	0.380679
MSTRG.8232	WBGene00021402	Y38C1AA.12	259547		NA	GO:0000338;GO:0006511;GO:0008180	IV	+	192265	194737	4	1802	-0.515242	0.00277919	-0.181286	0.368965	-0.0191374	0.999994	-0.333956	0.375617
MSTRG.13614	WBGene00019095	F59A7.8	NA		NA	NA	V	+	2008609	2011620	6	2543	0.218319	0.399226	0.65859	0.00283963	-0.0991336	0.999994	-0.440271	0.341172
MSTRG.16133	WBGene00194769	Y32B12C.5	NA		NA	NA	V	-	16603529	16610952	4	1953	1.07884	0.0211417	0.96083	0.0419296	0.186254	0.999994	0.118009	0.923454
MSTRG.13579	WBGene00021610	nhr-237	189970	Nuclear Hormone Receptor family [Source:RefSeq peptide;Acc:NP_503460]	NA	GO:0006351;GO:0006355;GO:0043401;GO:0005634;GO:0003677;GO:0003700;GO:0008270;GO:0043565;GO:0046872	V	-	1625225	1626818	5	1038	1.26065	0.0019591	0.244114	0.656974	-0.0490051	0.999994	1.01654	0.276628
MSTRG.2355	WBGene00008133	efsc-1	173172	eukaryotic Elongation Factor, SelenoCysteine-tRNA-specific [Source:RefSeq peptide;Acc:NP_493275]	NA	GO:0001514;GO:0006414;GO:0005622;GO:0003746;GO:0003924;GO:0003924;GO:0005525	I	+	12978839	12982453	8	1535	0.546011	0.00633315	0.354594	0.119185	0.066691	0.999994	0.191416	0.695494
gene:WBGene00010062	WBGene00010062	lipl-1	179771	Lipase [Source:RefSeq peptide;Acc:NP_506229]	cel00100;cel04142	GO:0006629;GO:0016042;GO:0005764;GO:0016787;GO:0016788	V	+	12920007	12922116	6	1325	1.15141	0.000943256	-0.309575	0.468737	0.470384	0.999994	1.46098	0.0192444
MSTRG.2536	WBGene00006565	tfg-1	173277	human TFG related [Source:RefSeq peptide;Acc:NP_493462]	NA	GO:0000003;GO:0001558;GO:0002119;GO:0006888;GO:0006898;GO:0006915;GO:0008361;GO:0009306;GO:0009792;GO:0010171;GO:0018991;GO:0018996;GO:0040011;GO:0040014;GO:0043066;GO:0043652;GO:0072595;GO:0005737;GO:0005739;GO:0070971;GO:0005515	I	+	14102047	14104475	3	1727	0.6941	0.00211816	0.237874	0.38024	0.0673707	0.999994	0.456227	0.359927
MSTRG.6108	NA	NA	NA	NA	NA	NA	III	-	3505643	3509843	12	2566	0.427554	0.0262452	0.435965	0.0349686	0.0343464	0.999994	-0.00841129	0.988673
MSTRG.4205	WBGene00004208	ptc-1	174274	Protein patched homolog 1 [Source:UniProtKB/Swiss-Prot;Acc:Q09614]	NA	GO:0000003;GO:0002119;GO:0006898;GO:0007049;GO:0007067;GO:0009792;GO:0018991;GO:0018996;GO:0019915;GO:0040011;GO:0048477;GO:0051301;GO:0005887;GO:0016020;GO:0016021	II	+	7893229	7900484	9	5039	0.422481	0.0558003	0.525763	0.0227742	0.069689	0.999994	-0.103282	0.852419
MSTRG.18060	WBGene00044788	ttr-38	4363115	TransThyretin-Related family domain [Source:RefSeq peptide;Acc:NP_001041248]	NA	GO:0005615	X	-	9312594	9314690	3	734	-0.437352	0.294978	-1.05796	0.00331409	0.467675	0.999994	0.620609	0.412586
MSTRG.5032	NA	NA	NA	NA	NA	NA	II	-	11865523	11874714	16	5286	0.499323	0.0119965	0.405361	0.0653465	0.0589427	0.999994	0.0939619	0.857602
MSTRG.6540	WBGene00017031	D1044.6	175762		NA	NA	III	-	5535658	5543168	12	3599	0.553092	0.00516305	0.327191	0.147774	0.0580582	0.999994	0.225901	0.631176
MSTRG.10933	WBGene00008730	F13B12.2	177935		NA	GO:0006810;GO:0055085;GO:0016020;GO:0016021;GO:0022857;GO:0022891	IV	-	10426239	10429110	12	1697	0.644507	0.0286755	0.0632093	0.874564	-0.286612	0.999994	0.581298	0.353487
MSTRG.13409	WBGene00021412	cyp-29A3	189649	CYtochrome P450 family [Source:RefSeq peptide;Acc:NP_503130]	NA	GO:0055114;GO:0004497;GO:0005506;GO:0016491;GO:0016705;GO:0020037;GO:0046872	V	+	59242	63509	8	1616	-0.249438	0.546988	-0.988499	0.00362648	0.0225602	0.999994	0.73906	0.287
MSTRG.7788	WBGene00012936	Y47D3A.29	176544	DNA polymerase [Source:RefSeq peptide;Acc:NP_001255109]	cel00230;cel00240;cel03030	GO:0006260;GO:0006260;GO:0006270;GO:0006272;GO:0006273;GO:0006303;GO:0008340;GO:0009792;GO:0035046;GO:0071897;GO:0090305;GO:0005634;GO:0005658;GO:0000166;GO:0001882;GO:0003676;GO:0003677;GO:0003887;GO:0003887;GO:0008408;GO:0016740;GO:0016779	III	+	11142448	11154223	10	4566	0.50988	0.0122557	0.415893	0.0657505	0.0602608	0.999994	0.0939873	0.861127
MSTRG.7129	WBGene00015754	C14B9.8	176149	Probable phosphorylase b kinase regulatory subunit alpha [Source:UniProtKB/Swiss-Prot;Acc:P34335]	cel04020	GO:0000003;GO:0005975;GO:0005977;GO:0006468;GO:0005964;GO:0003824;GO:0004689;GO:0005516	III	-	8139611	8144629	14	3997	0.344732	0.0836068	0.487843	0.0151221	0.00342749	0.999994	-0.143111	0.759973
MSTRG.6601	NA	NA	NA	NA	NA	NA	III	-	5791188	5803180	19	5041	0.270295	0.244577	0.582834	0.00674043	-0.019345	0.999994	-0.312539	0.493247
MSTRG.7419	WBGene00012059	T26G10.1	176321	Putative ATP-dependent RNA helicase T26G10.1 [Source:UniProtKB/Swiss-Prot;Acc:P34580]	NA	GO:0000003;GO:0002119;GO:0006364;GO:0006364;GO:0006915;GO:0009792;GO:0010171;GO:0010501;GO:0040035;GO:0042254;GO:0005634;GO:0000166;GO:0003676;GO:0003723;GO:0004004;GO:0004386;GO:0005524;GO:0016787	III	-	9404504	9406641	4	1570	-0.485659	0.00451607	-0.234988	0.230412	-0.0187838	0.999994	-0.250671	0.518059
MSTRG.15853	WBGene00004337	rfc-1	179967	RFC (DNA replication factor) family [Source:RefSeq peptide;Acc:NP_001256606]	cel03030;cel03420;cel03430	GO:0000003;GO:0002119;GO:0006260;GO:0006898;GO:0006974;GO:0009792;GO:0005634;GO:0005663;GO:0003677;GO:0003677;GO:0003689;GO:0005524	V	-	14642740	14645952	9	2741	0.131196	0.62545	0.519553	0.0176073	0.13911	0.999994	-0.388356	0.37691
MSTRG.4101	WBGene00002008	hsp-4	174203	Heat shock 70 kDa protein D [Source:UniProtKB/Swiss-Prot;Acc:P20163]	cel03060;cel04141	GO:0000003;GO:0002119;GO:0006915;GO:0009792;GO:0009792;GO:0019915;GO:0030968;GO:0005783;GO:0005788;GO:0005791;GO:0034663;GO:0000166;GO:0001085;GO:0005524	II	-	7350119	7351329	3	1116	0.345642	0.135618	0.566365	0.0142498	0.0738021	0.999994	-0.220723	0.669332
MSTRG.15314	WBGene00000876	cyl-1	179643	CYclin L [Source:RefSeq peptide;Acc:NP_506007]	NA	GO:0000003;GO:0000079;GO:0002119;GO:0006355;GO:0007276;GO:0007281;GO:0008406;GO:0009792;GO:0040011;GO:0045737;GO:0045944;GO:1901409;GO:0000307;GO:0005634;GO:0016538;GO:0019901	V	-	11991164	11993695	9	1494	0.205951	0.346921	0.518087	0.00773153	0.0553561	0.999994	-0.312136	0.442654
[truncated: 9,581 more rows]

## Sheet: RNAseq_KEGG_enrichment
KEGG_ID	Description	SM-S_Up	SM-S_Down	RM-R_Up	RM-R_Down	SM-S-(RM-R)_Up	SM-S-(RM-R)_Down
cel00010	Glycolysis / Gluconeogenesis	7.3745e-11	1	0.0550568	1	0.00521165	1
[truncated: 126 more rows]

## Sheet: RNAseq_GO_enrichment
Ont	ID	Description	SM-S_Up	SM-S_Down	RM-R_Up	RM-R_Down	SM-S-(RM-R)_Up	SM-S-(RM-R)_Down
[truncated: 8,121 more rows]
