# Supplementary material for: Host-Microbe-Drug-Nutrient Screen Identifies Bacterial Effectors of Metformin Therapy
Source: Cell. 2019 Sep 5;178(6):1299–1312.e29. doi: 10.1016/j.cell.2019.08.003 (PMC6736778; doi:10.1016/j.cell.2019.08.003)
Supplement: Table S7. C. elegans Fatty Acid Metabolomics Data, Related to Figures 6, 7, and S7 [file mmc7.xlsx]

## Sheet: Readme
C. elegans metabolomics data
Figure	Description
6F, 7A-B, S7A-B	Descriptions provided in sheet

## Sheet: C. elegans metabolomics data
Description	Contrast	Contrast_type	Worm	Strain	Metabolite	Common name	Clean name	logFC	SE	t.value	p.value	FDR	pStars	FDRStars	PE	NE	logFDR	logFDRbin
Treatment effect on OP50	C_T-C_C	Treatment	N2	OP50	C14:0	Myristic acid	Myristic acid	3.4	0.66983	5.07591	7.87979e-05	0.000270164	***	***	4.06983	2.73017	3.56837	<0.001
Treatment effect on OP50-MR	MR_T-MR_C	Treatment	N2	OP50-MR	C14:0	Myristic acid	Myristic acid	-0.0333333	0.66983	-0.0497638	0.960859	0.960859			0.636497	-0.703164	0.0173405	N.S.
Treatment effect on OP50-crp	crp_T-crp_C	Treatment	N2	OP50-crp	C14:0	Myristic acid	Myristic acid	0.333333	0.66983	0.497638	0.624764	0.789175			1.00316	-0.336497	0.102827	N.S.
Treatment effect for nhr-49	nhr49_T-nhr49_C	Treatment	nhr-49	OP50	C14:0	Myristic acid	Myristic acid	0.525	0.58009	0.905032	0.377403	0.566105			1.10509	-0.0550902	0.247103	N.S.
Mutant difference for OP50-MR	MR_C-C_C	Bacterial mutant	N2	OP50-MR	C14:0	Myristic acid	Myristic acid	-1.73333	0.66983	-2.58772	0.0185724	0.0495265	*	*	-1.0635	-2.40316	1.30516	<0.05
Mutant difference for OP50-crp	crp_C-C_C	Bacterial mutant	N2	OP50-crp	C14:0	Myristic acid	Myristic acid	5.03333	0.66983	7.51434	5.90932e-07	2.78705e-06	***	***	5.70316	4.3635	5.55486	<0.0001
Mutant difference for nhr-49	nhr49_C-C_C	Worm mutant	nhr-49	OP50	C14:0	Myristic acid	Myristic acid	-0.2	0.626569	-0.319199	0.75325	0.786001			0.426569	-0.826569	0.104577	N.S.
Interaction with treatment for OP50-MR	MR_T-MR_C-(C_T-C_C)	Interaction	N2	OP50-MR	C14:0	Myristic acid	Myristic acid	-3.43333	0.947283	-3.6244	0.00193903	0.00581708	**	**	-2.48605	-4.38062	2.2353	<0.01
Interaction with treatment for OP50-crp	crp_T-crp_C-(C_T-C_C)	Interaction	N2	OP50-crp	C14:0	Myristic acid	Myristic acid	-3.06667	0.947283	-3.23733	0.00457123	0.0137137	**	*	-2.11938	-4.01395	1.86285	<0.05
Interaction with treatment for nhr-49	nhr49_T-nhr49_C-(C_T-C_C)	Interaction	nhr-49	OP50	C14:0	Myristic acid	Myristic acid	-2.875	0.886102	-3.24455	0.00449914	0.0103717	**	*	-1.9889	-3.7611	1.98415	<0.05
Treatment effect on OP50	C_T-C_C	Treatment	N2	OP50	C15:0	Pentadecylic acid	Pentadecylic acid	2.13333	0.155754	13.6968	5.8384e-11	1.40122e-09	***	***	2.28909	1.97758	8.8535	<0.0001
Treatment effect on OP50-MR	MR_T-MR_C	Treatment	N2	OP50-MR	C15:0	Pentadecylic acid	Pentadecylic acid	-0.1	0.155754	-0.642039	0.528941	0.860571			0.0557538	-0.255754	0.0652131	N.S.
Treatment effect on OP50-crp	crp_T-crp_C	Treatment	N2	OP50-crp	C15:0	Pentadecylic acid	Pentadecylic acid	-0.266667	0.155754	-1.7121	0.104052	0.499449			-0.110913	-0.422421	0.301509	N.S.
Treatment effect for nhr-49	nhr49_T-nhr49_C	Treatment	nhr-49	OP50	C15:0	Pentadecylic acid	Pentadecylic acid	1	0.134887	7.41362	7.12058e-07	4.27235e-06	***	***	1.13489	0.865113	5.36933	<0.0001
Mutant difference for OP50-MR	MR_C-C_C	Bacterial mutant	N2	OP50-MR	C15:0	Pentadecylic acid	Pentadecylic acid	-0.5	0.155754	-3.21019	0.0048525	0.0331911	**	*	-0.344246	-0.655754	1.47898	<0.05
Mutant difference for OP50-crp	crp_C-C_C	Bacterial mutant	N2	OP50-crp	C15:0	Pentadecylic acid	Pentadecylic acid	-1.3	0.155754	-8.3465	1.33285e-07	1.06628e-06	***	***	-1.14425	-1.45575	5.97213	<0.0001
Mutant difference for nhr-49	nhr49_C-C_C	Worm mutant	nhr-49	OP50	C15:0	Pentadecylic acid	Pentadecylic acid	-0.458333	0.145694	-3.14585	0.00558891	0.0149038	**	*	-0.312639	-0.604028	1.8267	<0.05
Interaction with treatment for OP50-MR	MR_T-MR_C-(C_T-C_C)	Interaction	N2	OP50-MR	C15:0	Pentadecylic acid	Pentadecylic acid	-2.23333	0.220269	-10.1391	7.21742e-09	1.73218e-07	***	***	-2.01306	-2.4536	6.76141	<0.0001
Interaction with treatment for OP50-crp	crp_T-crp_C-(C_T-C_C)	Interaction	N2	OP50-crp	C15:0	Pentadecylic acid	Pentadecylic acid	-2.4	0.220269	-10.8958	2.34815e-09	5.63555e-08	***	***	-2.17973	-2.62027	7.24906	<0.0001
Interaction with treatment for nhr-49	nhr49_T-nhr49_C-(C_T-C_C)	Interaction	nhr-49	OP50	C15:0	Pentadecylic acid	Pentadecylic acid	-1.13333	0.206043	-5.50047	3.18458e-05	0.00015286	***	***	-0.92729	-1.33938	3.81571	<0.001
Treatment effect on OP50	C_T-C_C	Treatment	N2	OP50	C16:0	Palmitic acid	Palmitic acid	0.633333	8.03151	0.0788561	0.938017	0.938017			8.66484	-7.39817	0.0277892	N.S.
Treatment effect on OP50-MR	MR_T-MR_C	Treatment	N2	OP50-MR	C16:0	Palmitic acid	Palmitic acid	1.9	8.03151	0.236568	0.815663	0.960859			9.93151	-6.13151	0.0173405	N.S.
Treatment effect on OP50-crp	crp_T-crp_C	Treatment	N2	OP50-crp	C16:0	Palmitic acid	Palmitic acid	-14.2333	8.03151	-1.77219	0.0932895	0.499449			-6.20183	-22.2648	0.301509	N.S.
Treatment effect for nhr-49	nhr49_T-nhr49_C	Treatment	nhr-49	OP50	C16:0	Palmitic acid	Palmitic acid	5.175	6.95549	0.744017	0.466469	0.638709			12.1305	-1.78049	0.194697	N.S.
Mutant difference for OP50-MR	MR_C-C_C	Bacterial mutant	N2	OP50-MR	C16:0	Palmitic acid	Palmitic acid	-19.9	8.03151	-2.47774	0.0233629	0.056071	*		-11.8685	-27.9315	1.25126	N.S.
Mutant difference for OP50-crp	crp_C-C_C	Bacterial mutant	N2	OP50-crp	C16:0	Palmitic acid	Palmitic acid	25.4667	8.03151	3.17085	0.00529072	0.00829776	**	**	33.4982	17.4352	2.08104	<0.01
Mutant difference for nhr-49	nhr49_C-C_C	Worm mutant	nhr-49	OP50	C16:0	Palmitic acid	Palmitic acid	-16.55	7.51279	-2.20291	0.0408707	0.0980898	*		-9.03721	-24.0628	1.00838	N.S.
Interaction with treatment for OP50-MR	MR_T-MR_C-(C_T-C_C)	Interaction	N2	OP50-MR	C16:0	Palmitic acid	Palmitic acid	1.26667	11.3583	0.111519	0.912439	0.912439			12.6249	-10.0916	0.0397963	N.S.
Interaction with treatment for OP50-crp	crp_T-crp_C-(C_T-C_C)	Interaction	N2	OP50-crp	C16:0	Palmitic acid	Palmitic acid	-14.8667	11.3583	-1.30889	0.207038	0.3184			-3.5084	-26.2249	0.497028	N.S.
Interaction with treatment for nhr-49	nhr49_T-nhr49_C-(C_T-C_C)	Interaction	nhr-49	OP50	C16:0	Palmitic acid	Palmitic acid	4.54167	10.6247	0.427464	0.674112	0.703421			15.1664	-6.08302	0.152785	N.S.
Treatment effect on OP50	C_T-C_C	Treatment	N2	OP50	C16:1w7	Palmitoleic acid	Palmitoleic acid	17.8333	1.7976	9.92065	1.00945e-08	6.05669e-08	***	***	19.6309	16.0357	7.21776	<0.0001
Treatment effect on OP50-MR	MR_T-MR_C	Treatment	N2	OP50-MR	C16:1w7	Palmitoleic acid	Palmitoleic acid	2.03333	1.7976	1.13114	0.272843	0.860571			3.83093	0.235735	0.0652131	N.S.
Treatment effect on OP50-crp	crp_T-crp_C	Treatment	N2	OP50-crp	C16:1w7	Palmitoleic acid	Palmitoleic acid	-1.23333	1.7976	-0.686101	0.501392	0.752088			0.564265	-3.03093	0.123731	N.S.
Treatment effect for nhr-49	nhr49_T-nhr49_C	Treatment	nhr-49	OP50	C16:1w7	Palmitoleic acid	Palmitoleic acid	7	1.55677	4.4965	0.000279144	0.000837433	***	***	8.55677	5.44323	3.07705	<0.001
Mutant difference for OP50-MR	MR_C-C_C	Bacterial mutant	N2	OP50-MR	C16:1w7	Palmitoleic acid	Palmitoleic acid	-7.93333	1.7976	-4.4133	0.000335453	0.00805088	***	**	-6.13574	-9.73093	2.09416	<0.01
Mutant difference for OP50-crp	crp_C-C_C	Bacterial mutant	N2	OP50-crp	C16:1w7	Palmitoleic acid	Palmitoleic acid	-18.0333	1.7976	-10.0319	8.50348e-09	1.02042e-07	***	***	-16.2357	-19.8309	6.99122	<0.0001
Mutant difference for nhr-49	nhr49_C-C_C	Worm mutant	nhr-49	OP50	C16:1w7	Palmitoleic acid	Palmitoleic acid	-3.25	1.6815	-1.9328	0.069151	0.138302			-1.5685	-4.9315	0.859172	N.S.
Interaction with treatment for OP50-MR	MR_T-MR_C-(C_T-C_C)	Interaction	N2	OP50-MR	C16:1w7	Palmitoleic acid	Palmitoleic acid	-15.8	2.54219	-6.21512	7.27601e-06	4.36561e-05	***	***	-13.2578	-18.3422	4.35996	<0.0001
Interaction with treatment for OP50-crp	crp_T-crp_C-(C_T-C_C)	Interaction	N2	OP50-crp	C16:1w7	Palmitoleic acid	Palmitoleic acid	-19.0667	2.54219	-7.5001	6.06664e-07	4.85331e-06	***	***	-16.5245	-21.6089	5.31396	<0.0001
Interaction with treatment for nhr-49	nhr49_T-nhr49_C-(C_T-C_C)	Interaction	nhr-49	OP50	C16:1w7	Palmitoleic acid	Palmitoleic acid	-10.8333	2.378	-4.55565	0.000245028	0.000980114	***	***	-8.45533	-13.2113	3.00872	<0.001
Treatment effect on OP50	C_T-C_C	Treatment	N2	OP50	C17:0	Margaric acid	Margaric acid	10.1	0.986217	10.2412	6.18147e-09	4.94518e-08	***	***	11.0862	9.11378	7.30582	<0.0001
Treatment effect on OP50-MR	MR_T-MR_C	Treatment	N2	OP50-MR	C17:0	Margaric acid	Margaric acid	1.03333	0.986217	1.04778	0.308608	0.860571			2.01955	0.0471166	0.0652131	N.S.
Treatment effect on OP50-crp	crp_T-crp_C	Treatment	N2	OP50-crp	C17:0	Margaric acid	Margaric acid	-1.1	0.986217	-1.11537	0.279361	0.660579			-0.113783	-2.08622	0.180075	N.S.
Treatment effect for nhr-49	nhr49_T-nhr49_C	Treatment	nhr-49	OP50	C17:0	Margaric acid	Margaric acid	6.725	0.854089	7.87389	3.07078e-07	2.45662e-06	***	***	7.57909	5.87091	5.60966	<0.0001
Mutant difference for OP50-MR	MR_C-C_C	Bacterial mutant	N2	OP50-MR	C17:0	Margaric acid	Margaric acid	-2.56667	0.986217	-2.60254	0.018003	0.0495265	*	*	-1.58045	-3.55288	1.30516	<0.05
Mutant difference for OP50-crp	crp_C-C_C	Bacterial mutant	N2	OP50-crp	C17:0	Margaric acid	Margaric acid	-4.1	0.986217	-4.1573	0.00059179	0.00129055	***	**	-3.11378	-5.08622	2.88923	<0.01
Mutant difference for nhr-49	nhr49_C-C_C	Worm mutant	nhr-49	OP50	C17:0	Margaric acid	Margaric acid	0.6	0.922521	0.650391	0.523655	0.598463			1.52252	-0.322521	0.222963	N.S.
Interaction with treatment for OP50-MR	MR_T-MR_C-(C_T-C_C)	Interaction	N2	OP50-MR	C17:0	Margaric acid	Margaric acid	-9.06667	1.39472	-6.5007	4.10893e-06	3.28714e-05	***	***	-7.67195	-10.4614	4.48318	<0.0001
Interaction with treatment for OP50-crp	crp_T-crp_C-(C_T-C_C)	Interaction	N2	OP50-crp	C17:0	Margaric acid	Margaric acid	-11.2	1.39472	-8.03028	2.32225e-07	2.7867e-06	***	***	-9.80528	-12.5947	5.55491	<0.0001
Interaction with treatment for nhr-49	nhr49_T-nhr49_C-(C_T-C_C)	Interaction	nhr-49	OP50	C17:0	Margaric acid	Margaric acid	-3.375	1.30464	-2.58692	0.0186038	0.0372075	*	*	-2.07036	-4.67964	1.42937	<0.05
Treatment effect on OP50	C_T-C_C	Treatment	N2	OP50	C17:1w7	Heptadecenoic acid	Heptadecenoic acid	35.4	15.7517	2.24738	0.0373912	0.0527876	*		51.1517	19.6483	1.27747	N.S.
Treatment effect on OP50-MR	MR_T-MR_C	Treatment	N2	OP50-MR	C17:1w7	Heptadecenoic acid	Heptadecenoic acid	-12.4333	15.7517	-0.789335	0.440191	0.860571			3.31832	-28.185	0.0652131	N.S.
Treatment effect on OP50-crp	crp_T-crp_C	Treatment	N2	OP50-crp	C17:1w7	Heptadecenoic acid	Heptadecenoic acid	12.5	15.7517	0.793567	0.437784	0.750487			28.2517	-3.25166	0.124657	N.S.
Treatment effect for nhr-49	nhr49_T-nhr49_C	Treatment	nhr-49	OP50	C17:1w7	Heptadecenoic acid	Heptadecenoic acid	-4.075	13.6413	-0.298724	0.768572	0.838442			9.56634	-17.7163	0.0765271	N.S.
Mutant difference for OP50-MR	MR_C-C_C	Bacterial mutant	N2	OP50-MR	C17:1w7	Heptadecenoic acid	Heptadecenoic acid	2.2	15.7517	0.139668	0.890473	0.890473			17.9517	-13.5517	0.0503791	N.S.
Mutant difference for OP50-crp	crp_C-C_C	Bacterial mutant	N2	OP50-crp	C17:1w7	Heptadecenoic acid	Heptadecenoic acid	35.8667	15.7517	2.27701	0.0352271	0.0469694	*	*	51.6183	20.115	1.32818	<0.05
Mutant difference for nhr-49	nhr49_C-C_C	Worm mutant	nhr-49	OP50	C17:1w7	Heptadecenoic acid	Heptadecenoic acid	7.98333	14.7343	0.541819	0.594588	0.648641			22.7177	-6.75099	0.187996	N.S.
Interaction with treatment for OP50-MR	MR_T-MR_C-(C_T-C_C)	Interaction	N2	OP50-MR	C17:1w7	Heptadecenoic acid	Heptadecenoic acid	-47.8333	22.2762	-2.14728	0.0456412	0.0842608	*		-25.5571	-70.1095	1.07437	N.S.
Interaction with treatment for OP50-crp	crp_T-crp_C-(C_T-C_C)	Interaction	N2	OP50-crp	C17:1w7	Heptadecenoic acid	Heptadecenoic acid	-22.9	22.2762	-1.028	0.317566	0.381079			-0.623792	-45.1762	0.418985	N.S.
Interaction with treatment for nhr-49	nhr49_T-nhr49_C-(C_T-C_C)	Interaction	nhr-49	OP50	C17:1w7	Heptadecenoic acid	Heptadecenoic acid	-39.475	20.8375	-1.89442	0.0743511	0.111527			-18.6375	-60.3125	0.952622	N.S.
Treatment effect on OP50	C_T-C_C	Treatment	N2	OP50	C17ISO	C17ISO	C17ISO	-15.3667	3.26654	-4.70427	0.000176791	0.000471442	***	***	-12.1001	-18.6332	3.32657	<0.001
Treatment effect on OP50-MR	MR_T-MR_C	Treatment	N2	OP50-MR	C17ISO	C17ISO	C17ISO	-12.6333	3.26654	-3.8675	0.00112825	0.0270779	**	*	-9.36679	-15.8999	1.56738	<0.05
Treatment effect on OP50-crp	crp_T-crp_C	Treatment	N2	OP50-crp	C17ISO	C17ISO	C17ISO	-9.53333	3.26654	-2.91848	0.00917165	0.206077	**		-6.26679	-12.7999	0.68597	N.S.
Treatment effect for nhr-49	nhr49_T-nhr49_C	Treatment	nhr-49	OP50	C17ISO	C17ISO	C17ISO	-22.825	2.82891	-8.06849	2.17007e-07	2.45662e-06	***	***	-19.9961	-25.6539	5.60966	<0.0001
Mutant difference for OP50-MR	MR_C-C_C	Bacterial mutant	N2	OP50-MR	C17ISO	C17ISO	C17ISO	-9.06667	3.26654	-2.77562	0.0124709	0.0495265	*	*	-5.80013	-12.3332	1.30516	<0.05
Mutant difference for OP50-crp	crp_C-C_C	Bacterial mutant	N2	OP50-crp	C17ISO	C17ISO	C17ISO	4.36667	3.26654	1.33679	0.197944	0.215939			7.63321	1.10013	0.66567	N.S.
Mutant difference for nhr-49	nhr49_C-C_C	Worm mutant	nhr-49	OP50	C17ISO	C17ISO	C17ISO	-20.7167	3.05557	-6.77997	2.37495e-06	1.13998e-05	***	***	-17.6611	-23.7722	4.9431	<0.0001
Interaction with treatment for OP50-MR	MR_T-MR_C-(C_T-C_C)	Interaction	N2	OP50-MR	C17ISO	C17ISO	C17ISO	2.73333	4.61958	0.591684	0.561421	0.673705			7.35292	-1.88625	0.17153	N.S.
Interaction with treatment for OP50-crp	crp_T-crp_C-(C_T-C_C)	Interaction	N2	OP50-crp	C17ISO	C17ISO	C17ISO	5.83333	4.61958	1.26274	0.222797	0.3184			10.4529	1.21375	0.497028	N.S.
Interaction with treatment for nhr-49	nhr49_T-nhr49_C-(C_T-C_C)	Interaction	nhr-49	OP50	C17ISO	C17ISO	C17ISO	-7.45833	4.32123	-1.72598	0.101476	0.14326			-3.13711	-11.7796	0.843874	N.S.
Treatment effect on OP50	C_T-C_C	Treatment	N2	OP50	C18:0	Stearic acid	Stearic acid	15.1	4.62018	3.26827	0.00426998	0.00683196	**	**	19.7202	10.4798	2.16545	<0.01
Treatment effect on OP50-MR	MR_T-MR_C	Treatment	N2	OP50-MR	C18:0	Stearic acid	Stearic acid	3.6	4.62018	0.77919	0.445992	0.860571			8.22018	-1.02018	0.0652131	N.S.
Treatment effect on OP50-crp	crp_T-crp_C	Treatment	N2	OP50-crp	C18:0	Stearic acid	Stearic acid	6.9	4.62018	1.49345	0.152642	0.523345			11.5202	2.27982	0.281212	N.S.
Treatment effect for nhr-49	nhr49_T-nhr49_C	Treatment	nhr-49	OP50	C18:0	Stearic acid	Stearic acid	-24.425	4.00119	-6.10443	9.10643e-06	3.64257e-05	***	***	-20.4238	-28.4262	4.43859	<0.0001
Mutant difference for OP50-MR	MR_C-C_C	Bacterial mutant	N2	OP50-MR	C18:0	Stearic acid	Stearic acid	-6.3	4.62018	-1.36358	0.189511	0.243652			-1.67982	-10.9202	0.613229	N.S.
Mutant difference for OP50-crp	crp_C-C_C	Bacterial mutant	N2	OP50-crp	C18:0	Stearic acid	Stearic acid	31.2667	4.62018	6.76741	2.4337e-06	6.48986e-06	***	***	35.8868	26.6465	5.18776	<0.0001
Mutant difference for nhr-49	nhr49_C-C_C	Worm mutant	nhr-49	OP50	C18:0	Stearic acid	Stearic acid	63.0417	4.32178	14.587	2.0548e-11	4.93152e-10	***	***	67.3635	58.7199	9.30702	<0.0001
Interaction with treatment for OP50-MR	MR_T-MR_C-(C_T-C_C)	Interaction	N2	OP50-MR	C18:0	Stearic acid	Stearic acid	-11.5	6.53392	-1.76005	0.095383	0.152613			-4.96608	-18.0339	0.816409	N.S.
Interaction with treatment for OP50-crp	crp_T-crp_C-(C_T-C_C)	Interaction	N2	OP50-crp	C18:0	Stearic acid	Stearic acid	-8.2	6.53392	-1.25499	0.225533	0.3184			-1.66608	-14.7339	0.497028	N.S.
Interaction with treatment for nhr-49	nhr49_T-nhr49_C-(C_T-C_C)	Interaction	nhr-49	OP50	C18:0	Stearic acid	Stearic acid	-39.525	6.11193	-6.46686	4.39425e-06	3.14146e-05	***	***	-33.4131	-45.6369	4.50287	<0.0001
Treatment effect on OP50	C_T-C_C	Treatment	N2	OP50	C18:1w7	Vaccenic acid	Vaccenic acid	76.9	17.4858	4.39786	0.000347101	0.000694201	***	***	94.3858	59.4142	3.15851	<0.001
Treatment effect on OP50-MR	MR_T-MR_C	Treatment	N2	OP50-MR	C18:1w7	Vaccenic acid	Vaccenic acid	-17.0333	17.4858	-0.974126	0.342904	0.860571			0.452432	-34.5191	0.0652131	N.S.
Treatment effect on OP50-crp	crp_T-crp_C	Treatment	N2	OP50-crp	C18:1w7	Vaccenic acid	Vaccenic acid	2.26667	17.4858	0.129629	0.898297	0.943505			19.7524	-15.2191	0.0252556	N.S.
Treatment effect for nhr-49	nhr49_T-nhr49_C	Treatment	nhr-49	OP50	C18:1w7	Vaccenic acid	Vaccenic acid	-18.875	15.1431	-1.24644	0.228581	0.365729			-3.73188	-34.0181	0.436841	N.S.
Mutant difference for OP50-MR	MR_C-C_C	Bacterial mutant	N2	OP50-MR	C18:1w7	Vaccenic acid	Vaccenic acid	-69.9333	17.4858	-3.99944	0.000840871	0.0100904	***	*	-52.4476	-87.4191	1.99609	<0.05
Mutant difference for OP50-crp	crp_C-C_C	Bacterial mutant	N2	OP50-crp	C18:1w7	Vaccenic acid	Vaccenic acid	-226.933	17.4858	-12.9782	1.41506e-10	3.39615e-09	***	***	-209.448	-244.419	8.46901	<0.0001
Mutant difference for nhr-49	nhr49_C-C_C	Worm mutant	nhr-49	OP50	C18:1w7	Vaccenic acid	Vaccenic acid	-56.675	16.3564	-3.465	0.00276328	0.00828983	**	**	-40.3186	-73.0314	2.08145	<0.01
Interaction with treatment for OP50-MR	MR_T-MR_C-(C_T-C_C)	Interaction	N2	OP50-MR	C18:1w7	Vaccenic acid	Vaccenic acid	-93.9333	24.7286	-3.79857	0.00131558	0.00526231	**	**	-69.2047	-118.662	2.27882	<0.01
Interaction with treatment for OP50-crp	crp_T-crp_C-(C_T-C_C)	Interaction	N2	OP50-crp	C18:1w7	Vaccenic acid	Vaccenic acid	-74.6333	24.7286	-3.0181	0.00738867	0.0177328	**	*	-49.9047	-99.3619	1.75122	<0.05
Interaction with treatment for nhr-49	nhr49_T-nhr49_C-(C_T-C_C)	Interaction	nhr-49	OP50	C18:1w7	Vaccenic acid	Vaccenic acid	-95.775	23.1315	-4.14046	0.00061437	0.00210641	***	**	-72.6435	-118.906	2.67646	<0.01
Treatment effect on OP50	C_T-C_C	Treatment	N2	OP50	C18:1w9	Oleic acid	Oleic acid	2.86667	4.55648	0.62914	0.537161	0.644593			7.42315	-1.68982	0.190714	N.S.
Treatment effect on OP50-MR	MR_T-MR_C	Treatment	N2	OP50-MR	C18:1w9	Oleic acid	Oleic acid	-0.433333	4.55648	-0.0951026	0.925284	0.960859			4.12315	-4.98982	0.0173405	N.S.
Treatment effect on OP50-crp	crp_T-crp_C	Treatment	N2	OP50-crp	C18:1w9	Oleic acid	Oleic acid	-4.3	4.55648	-0.94371	0.357813	0.660579			0.256484	-8.85648	0.180075	N.S.
Treatment effect for nhr-49	nhr49_T-nhr49_C	Treatment	nhr-49	OP50	C18:1w9	Oleic acid	Oleic acid	-5.25	3.94603	-1.33045	0.199981	0.365729			-1.30397	-9.19603	0.436841	N.S.
Mutant difference for OP50-MR	MR_C-C_C	Bacterial mutant	N2	OP50-MR	C18:1w9	Oleic acid	Oleic acid	-5.56667	4.55648	-1.2217	0.23758	0.27152			-1.01018	-10.1232	0.566199	N.S.
Mutant difference for OP50-crp	crp_C-C_C	Bacterial mutant	N2	OP50-crp	C18:1w9	Oleic acid	Oleic acid	33.8333	4.55648	7.42532	6.96762e-07	2.78705e-06	***	***	38.3898	29.2768	5.55486	<0.0001
Mutant difference for nhr-49	nhr49_C-C_C	Worm mutant	nhr-49	OP50	C18:1w9	Oleic acid	Oleic acid	-8.425	4.2622	-1.97668	0.0636043	0.138302			-4.1628	-12.6872	0.859172	N.S.
Interaction with treatment for OP50-MR	MR_T-MR_C-(C_T-C_C)	Interaction	N2	OP50-MR	C18:1w9	Oleic acid	Oleic acid	-3.3	6.44384	-0.512117	0.614795	0.702623			3.14384	-9.74384	0.153277	N.S.
Interaction with treatment for OP50-crp	crp_T-crp_C-(C_T-C_C)	Interaction	N2	OP50-crp	C18:1w9	Oleic acid	Oleic acid	-7.16667	6.44384	-1.11217	0.280698	0.374264			-0.722826	-13.6105	0.426822	N.S.
Interaction with treatment for nhr-49	nhr49_T-nhr49_C-(C_T-C_C)	Interaction	nhr-49	OP50	C18:1w9	Oleic acid	Oleic acid	-8.11667	6.02766	-1.34657	0.194831	0.246102			-2.08901	-14.1443	0.608884	N.S.
Treatment effect on OP50	C_T-C_C	Treatment	N2	OP50	C18:2w6 cis	Linoleic acid	Linoleic acid	12.1	4.84853	2.4956	0.0225129	0.0337694	*	*	16.9485	7.25147	1.47148	<0.05
Treatment effect on OP50-MR	MR_T-MR_C	Treatment	N2	OP50-MR	C18:2w6 cis	Linoleic acid	Linoleic acid	4.6	4.84853	0.948741	0.355317	0.860571			9.44853	-0.248533	0.0652131	N.S.
Treatment effect on OP50-crp	crp_T-crp_C	Treatment	N2	OP50-crp	C18:2w6 cis	Linoleic acid	Linoleic acid	7.4	4.84853	1.52623	0.144331	0.523345			12.2485	2.55147	0.281212	N.S.
Treatment effect for nhr-49	nhr49_T-nhr49_C	Treatment	nhr-49	OP50	C18:2w6 cis	Linoleic acid	Linoleic acid	-2.65	4.19895	-0.63111	0.535901	0.676928			1.54895	-6.84895	0.169458	N.S.
Mutant difference for OP50-MR	MR_C-C_C	Bacterial mutant	N2	OP50-MR	C18:2w6 cis	Linoleic acid	Linoleic acid	-9.06667	4.84853	-1.86998	0.0778408	0.143706			-4.21813	-13.9152	0.842525	N.S.
Mutant difference for OP50-crp	crp_C-C_C	Bacterial mutant	N2	OP50-crp	C18:2w6 cis	Linoleic acid	Linoleic acid	38.1	4.84853	7.85805	3.15949e-07	1.89569e-06	***	***	42.9485	33.2515	5.72223	<0.0001
Mutant difference for nhr-49	nhr49_C-C_C	Worm mutant	nhr-49	OP50	C18:2w6 cis	Linoleic acid	Linoleic acid	-33.55	4.53539	-7.39738	7.33887e-07	4.40332e-06	***	***	-29.0146	-38.0854	5.35622	<0.0001
Interaction with treatment for OP50-MR	MR_T-MR_C-(C_T-C_C)	Interaction	N2	OP50-MR	C18:2w6 cis	Linoleic acid	Linoleic acid	-7.5	6.85686	-1.09379	0.288467	0.407248			-0.643139	-14.3569	0.390141	N.S.
Interaction with treatment for OP50-crp	crp_T-crp_C-(C_T-C_C)	Interaction	N2	OP50-crp	C18:2w6 cis	Linoleic acid	Linoleic acid	-4.7	6.85686	-0.685445	0.501796	0.547414			2.15686	-11.5569	0.261684	N.S.
Interaction with treatment for nhr-49	nhr49_T-nhr49_C-(C_T-C_C)	Interaction	nhr-49	OP50	C18:2w6 cis	Linoleic acid	Linoleic acid	-14.75	6.41401	-2.29965	0.0336516	0.0576885	*		-8.33599	-21.164	1.23891	N.S.
Treatment effect on OP50	C_T-C_C	Treatment	N2	OP50	C18:3w3	α-Linolenic acid	alpha-Linolenic acid	12.3	10.7303	1.14628	0.266689	0.336871			23.0303	1.56965	0.472537	N.S.
Treatment effect on OP50-MR	MR_T-MR_C	Treatment	N2	OP50-MR	C18:3w3	α-Linolenic acid	alpha-Linolenic acid	0.7	10.7303	0.0652356	0.948706	0.960859			11.4303	-10.0303	0.0173405	N.S.
Treatment effect on OP50-crp	crp_T-crp_C	Treatment	N2	OP50-crp	C18:3w3	α-Linolenic acid	alpha-Linolenic acid	28.1667	10.7303	2.62495	0.0171731	0.206077	*		38.897	17.4363	0.68597	N.S.
Treatment effect for nhr-49	nhr49_T-nhr49_C	Treatment	nhr-49	OP50	C18:3w3	α-Linolenic acid	alpha-Linolenic acid	-3.1	9.29275	-0.333593	0.742541	0.838442			6.19275	-12.3928	0.0765271	N.S.
Mutant difference for OP50-MR	MR_C-C_C	Bacterial mutant	N2	OP50-MR	C18:3w3	α-Linolenic acid	alpha-Linolenic acid	-22.0333	10.7303	-2.05337	0.054861	0.109722			-11.303	-32.7637	0.959707	N.S.
Mutant difference for OP50-crp	crp_C-C_C	Bacterial mutant	N2	OP50-crp	C18:3w3	α-Linolenic acid	alpha-Linolenic acid	8.26667	10.7303	0.770401	0.451056	0.470667			18.997	-2.46368	0.327286	N.S.
Mutant difference for nhr-49	nhr49_C-C_C	Worm mutant	nhr-49	OP50	C18:3w3	α-Linolenic acid	alpha-Linolenic acid	-18.5917	10.0373	-1.85225	0.0804617	0.148545			-8.55435	-28.629	0.828143	N.S.
Interaction with treatment for OP50-MR	MR_T-MR_C-(C_T-C_C)	Interaction	N2	OP50-MR	C18:3w3	α-Linolenic acid	alpha-Linolenic acid	-11.6	15.175	-0.764415	0.454525	0.574137			3.575	-26.775	0.240985	N.S.
Interaction with treatment for OP50-crp	crp_T-crp_C-(C_T-C_C)	Interaction	N2	OP50-crp	C18:3w3	α-Linolenic acid	alpha-Linolenic acid	15.8667	15.175	1.04558	0.309594	0.381079			31.0417	0.691667	0.418985	N.S.
Interaction with treatment for nhr-49	nhr49_T-nhr49_C-(C_T-C_C)	Interaction	nhr-49	OP50	C18:3w3	α-Linolenic acid	alpha-Linolenic acid	-15.4	14.1949	-1.0849	0.292285	0.33404			-1.20509	-29.5949	0.476201	N.S.
Treatment effect on OP50	C_T-C_C	Treatment	N2	OP50	C18:3w6	γ-Linolenic acid	gamma-Linolenic acid	6.03333	1.36529	4.41909	0.000331184	0.000694201	***	***	7.39862	4.66804	3.15851	<0.001
Treatment effect on OP50-MR	MR_T-MR_C	Treatment	N2	OP50-MR	C18:3w6	γ-Linolenic acid	gamma-Linolenic acid	1.03333	1.36529	0.756861	0.458926	0.860571			2.39862	-0.331955	0.0652131	N.S.
Treatment effect on OP50-crp	crp_T-crp_C	Treatment	N2	OP50-crp	C18:3w6	γ-Linolenic acid	gamma-Linolenic acid	0.166667	1.36529	0.122074	0.904193	0.943505			1.53196	-1.19862	0.0252556	N.S.
Treatment effect for nhr-49	nhr49_T-nhr49_C	Treatment	nhr-49	OP50	C18:3w6	γ-Linolenic acid	gamma-Linolenic acid	1.5	1.18237	1.26863	0.220734	0.365729			2.68237	0.317626	0.436841	N.S.
Mutant difference for OP50-MR	MR_C-C_C	Bacterial mutant	N2	OP50-MR	C18:3w6	γ-Linolenic acid	gamma-Linolenic acid	-1.73333	1.36529	-1.26957	0.220406	0.264487			-0.368045	-3.09862	0.577595	N.S.
Mutant difference for OP50-crp	crp_C-C_C	Bacterial mutant	N2	OP50-crp	C18:3w6	γ-Linolenic acid	gamma-Linolenic acid	8.13333	1.36529	5.95723	1.23032e-05	2.95277e-05	***	***	9.49862	6.76804	4.52977	<0.0001
Mutant difference for nhr-49	nhr49_C-C_C	Worm mutant	nhr-49	OP50	C18:3w6	γ-Linolenic acid	gamma-Linolenic acid	-0.208333	1.27711	-0.163129	0.872235	0.872235			1.06878	-1.48544	0.0593667	N.S.
Interaction with treatment for OP50-MR	MR_T-MR_C-(C_T-C_C)	Interaction	N2	OP50-MR	C18:3w6	γ-Linolenic acid	gamma-Linolenic acid	-5	1.93081	-2.58959	0.0184997	0.040363	*	*	-3.06919	-6.93081	1.39402	<0.05
Interaction with treatment for OP50-crp	crp_T-crp_C-(C_T-C_C)	Interaction	N2	OP50-crp	C18:3w6	γ-Linolenic acid	gamma-Linolenic acid	-5.86667	1.93081	-3.03845	0.00706824	0.0177328	**	*	-3.93586	-7.79748	1.75122	<0.05
Interaction with treatment for nhr-49	nhr49_T-nhr49_C-(C_T-C_C)	Interaction	nhr-49	OP50	C18:3w6	γ-Linolenic acid	gamma-Linolenic acid	-4.53333	1.80611	-2.51	0.0218487	0.0403361	*	*	-2.72723	-6.33944	1.39431	<0.05
Treatment effect on OP50	C_T-C_C	Treatment	N2	OP50	C20:0	Arachidic acid	Arachidic acid	2.43333	0.689963	3.52676	0.00240921	0.00413008	**	**	3.1233	1.74337	2.38404	<0.01
Treatment effect on OP50-MR	MR_T-MR_C	Treatment	N2	OP50-MR	C20:0	Arachidic acid	Arachidic acid	0.433333	0.689963	0.628053	0.537857	0.860571			1.1233	-0.25663	0.0652131	N.S.
Treatment effect on OP50-crp	crp_T-crp_C	Treatment	N2	OP50-crp	C20:0	Arachidic acid	Arachidic acid	0.4	0.689963	0.579741	0.569275	0.789175			1.08996	-0.289963	0.102827	N.S.
Treatment effect for nhr-49	nhr49_T-nhr49_C	Treatment	nhr-49	OP50	C20:0	Arachidic acid	Arachidic acid	-3.7	0.597526	-6.1922	7.62103e-06	3.64257e-05	***	***	-3.10247	-4.29753	4.43859	<0.0001
Mutant difference for OP50-MR	MR_C-C_C	Bacterial mutant	N2	OP50-MR	C20:0	Arachidic acid	Arachidic acid	-0.933333	0.689963	-1.35273	0.192892	0.243652			-0.24337	-1.6233	0.613229	N.S.
Mutant difference for OP50-crp	crp_C-C_C	Bacterial mutant	N2	OP50-crp	C20:0	Arachidic acid	Arachidic acid	2.8	0.689963	4.05819	0.000737775	0.00136205	***	**	3.48996	2.11004	2.86581	<0.01
Mutant difference for nhr-49	nhr49_C-C_C	Worm mutant	nhr-49	OP50	C20:0	Arachidic acid	Arachidic acid	7.4	0.645402	11.4657	1.04679e-09	8.37436e-09	***	***	8.0454	6.7546	8.07705	<0.0001
Interaction with treatment for OP50-MR	MR_T-MR_C-(C_T-C_C)	Interaction	N2	OP50-MR	C20:0	Arachidic acid	Arachidic acid	-2	0.975755	-2.04969	0.0552536	0.0947205			-1.02424	-2.97576	1.02356	N.S.
Interaction with treatment for OP50-crp	crp_T-crp_C-(C_T-C_C)	Interaction	N2	OP50-crp	C20:0	Arachidic acid	Arachidic acid	-2.03333	0.975755	-2.08386	0.0516976	0.103395			-1.05758	-3.00909	0.985499	N.S.
Interaction with treatment for nhr-49	nhr49_T-nhr49_C-(C_T-C_C)	Interaction	nhr-49	OP50	C20:0	Arachidic acid	Arachidic acid	-6.13333	0.912736	-6.71973	2.67071e-06	3.14146e-05	***	***	-5.2206	-7.04607	4.50287	<0.0001
Treatment effect on OP50	C_T-C_C	Treatment	N2	OP50	C20:1w9	Gondoic acid	Gondoic acid	0.733333	0.479197	1.53034	0.143318	0.191091			1.21253	0.254136	0.718761	N.S.
Treatment effect on OP50-MR	MR_T-MR_C	Treatment	N2	OP50-MR	C20:1w9	Gondoic acid	Gondoic acid	-0.133333	0.479197	-0.278243	0.783997	0.960859			0.345864	-0.61253	0.0173405	N.S.
Treatment effect on OP50-crp	crp_T-crp_C	Treatment	N2	OP50-crp	C20:1w9	Gondoic acid	Gondoic acid	-0.5	0.479197	-1.04341	0.310569	0.660579			-0.0208031	-0.979197	0.180075	N.S.
Treatment effect for nhr-49	nhr49_T-nhr49_C	Treatment	nhr-49	OP50	C20:1w9	Gondoic acid	Gondoic acid	0.3	0.414997	0.722897	0.479032	0.638709			0.714997	-0.114997	0.194697	N.S.
Mutant difference for OP50-MR	MR_C-C_C	Bacterial mutant	N2	OP50-MR	C20:1w9	Gondoic acid	Gondoic acid	1.26667	0.479197	2.64331	0.0165207	0.0495265	*	*	1.74586	0.78747	1.30516	<0.05
Mutant difference for OP50-crp	crp_C-C_C	Bacterial mutant	N2	OP50-crp	C20:1w9	Gondoic acid	Gondoic acid	0.666667	0.479197	1.39122	0.181118	0.206992			1.14586	0.18747	0.684047	N.S.
Mutant difference for nhr-49	nhr49_C-C_C	Worm mutant	nhr-49	OP50	C20:1w9	Gondoic acid	Gondoic acid	0.766667	0.448248	1.71036	0.104379	0.178935			1.21491	0.318419	0.747305	N.S.
Interaction with treatment for OP50-MR	MR_T-MR_C-(C_T-C_C)	Interaction	N2	OP50-MR	C20:1w9	Gondoic acid	Gondoic acid	-0.866667	0.677687	-1.27886	0.217189	0.325783			-0.18898	-1.54435	0.487071	N.S.
Interaction with treatment for OP50-crp	crp_T-crp_C-(C_T-C_C)	Interaction	N2	OP50-crp	C20:1w9	Gondoic acid	Gondoic acid	-1.23333	0.677687	-1.81992	0.0854433	0.146474			-0.555647	-1.91102	0.834239	N.S.
Interaction with treatment for nhr-49	nhr49_T-nhr49_C-(C_T-C_C)	Interaction	nhr-49	OP50	C20:1w9	Gondoic acid	Gondoic acid	-0.433333	0.633918	-0.68358	0.502946	0.548668			0.200585	-1.06725	0.26069	N.S.
Treatment effect on OP50	C_T-C_C	Treatment	N2	OP50	C20:2w6	Eicosadienoic acid	Eicosadienoic acid	1.16667	0.285666	4.08403	0.000696543	0.00128592	***	**	1.45233	0.881001	2.89078	<0.01
Treatment effect on OP50-MR	MR_T-MR_C	Treatment	N2	OP50-MR	C20:2w6	Eicosadienoic acid	Eicosadienoic acid	-0.3	0.285666	-1.05018	0.307532	0.860571			-0.0143342	-0.585666	0.0652131	N.S.
Treatment effect on OP50-crp	crp_T-crp_C	Treatment	N2	OP50-crp	C20:2w6	Eicosadienoic acid	Eicosadienoic acid	0.2	0.285666	0.700119	0.492804	0.752088			0.485666	-0.0856658	0.123731	N.S.
Treatment effect for nhr-49	nhr49_T-nhr49_C	Treatment	nhr-49	OP50	C20:2w6	Eicosadienoic acid	Eicosadienoic acid	-0.05	0.247394	-0.202107	0.8421	0.8421			0.197394	-0.297394	0.0746364	N.S.
Mutant difference for OP50-MR	MR_C-C_C	Bacterial mutant	N2	OP50-MR	C20:2w6	Eicosadienoic acid	Eicosadienoic acid	-0.9	0.285666	-3.15053	0.00553184	0.0331911	**	*	-0.614334	-1.18567	1.47898	<0.05
Mutant difference for OP50-crp	crp_C-C_C	Bacterial mutant	N2	OP50-crp	C20:2w6	Eicosadienoic acid	Eicosadienoic acid	0.9	0.285666	3.15053	0.00553184	0.00829776	**	**	1.18567	0.614334	2.08104	<0.01
Mutant difference for nhr-49	nhr49_C-C_C	Worm mutant	nhr-49	OP50	C20:2w6	Eicosadienoic acid	Eicosadienoic acid	-3.28333	0.267216	-12.2872	3.44529e-10	4.13435e-09	***	***	-3.01612	-3.55055	8.38359	<0.0001
Interaction with treatment for OP50-MR	MR_T-MR_C-(C_T-C_C)	Interaction	N2	OP50-MR	C20:2w6	Eicosadienoic acid	Eicosadienoic acid	-1.46667	0.403992	-3.63043	0.00191317	0.00581708	**	**	-1.06267	-1.87066	2.2353	<0.01
Interaction with treatment for OP50-crp	crp_T-crp_C-(C_T-C_C)	Interaction	N2	OP50-crp	C20:2w6	Eicosadienoic acid	Eicosadienoic acid	-0.966667	0.403992	-2.39278	0.0278359	0.0607329	*		-0.562674	-1.37066	1.21658	N.S.
Interaction with treatment for nhr-49	nhr49_T-nhr49_C-(C_T-C_C)	Interaction	nhr-49	OP50	C20:2w6	Eicosadienoic acid	Eicosadienoic acid	-1.21667	0.3779	-3.21954	0.00475371	0.0103717	**	*	-0.838766	-1.59457	1.98415	<0.05
Treatment effect on OP50	C_T-C_C	Treatment	N2	OP50	C20:3w3	Eicosatrienoic acid	Eicosatrienoic acid	0.0666667	0.647812	0.102911	0.919172	0.938017			0.714479	-0.581145	0.0277892	N.S.
Treatment effect on OP50-MR	MR_T-MR_C	Treatment	N2	OP50-MR	C20:3w3	Eicosatrienoic acid	Eicosatrienoic acid	-0.233333	0.647812	-0.360187	0.722899	0.960859			0.414479	-0.881145	0.0173405	N.S.
Treatment effect on OP50-crp	crp_T-crp_C	Treatment	N2	OP50-crp	C20:3w3	Eicosatrienoic acid	Eicosatrienoic acid	-0.7	0.647812	-1.08056	0.294159	0.660579			-0.0521879	-1.34781	0.180075	N.S.
Treatment effect for nhr-49	nhr49_T-nhr49_C	Treatment	nhr-49	OP50	C20:3w3	Eicosatrienoic acid	Eicosatrienoic acid	-1.025	0.561022	-1.82702	0.0843258	0.168652			-0.463978	-1.58602	0.773009	N.S.
Mutant difference for OP50-MR	MR_C-C_C	Bacterial mutant	N2	OP50-MR	C20:3w3	Eicosatrienoic acid	Eicosatrienoic acid	-0.7	0.647812	-1.08056	0.294159	0.306948			-0.0521879	-1.34781	0.512935	N.S.
Mutant difference for OP50-crp	crp_C-C_C	Bacterial mutant	N2	OP50-crp	C20:3w3	Eicosatrienoic acid	Eicosatrienoic acid	4.4	0.647812	6.79209	2.31967e-06	6.48986e-06	***	***	5.04781	3.75219	5.18776	<0.0001
Mutant difference for nhr-49	nhr49_C-C_C	Worm mutant	nhr-49	OP50	C20:3w3	Eicosatrienoic acid	Eicosatrienoic acid	-0.925	0.605973	-1.52647	0.144273	0.230836			-0.319027	-1.53097	0.636696	N.S.
Interaction with treatment for OP50-MR	MR_T-MR_C-(C_T-C_C)	Interaction	N2	OP50-MR	C20:3w3	Eicosatrienoic acid	Eicosatrienoic acid	-0.3	0.916145	-0.327459	0.747098	0.779581			0.616145	-1.21614	0.108139	N.S.
Interaction with treatment for OP50-crp	crp_T-crp_C-(C_T-C_C)	Interaction	N2	OP50-crp	C20:3w3	Eicosatrienoic acid	Eicosatrienoic acid	-0.766667	0.916145	-0.83684	0.413655	0.472749			0.149478	-1.68281	0.32537	N.S.
Interaction with treatment for nhr-49	nhr49_T-nhr49_C-(C_T-C_C)	Interaction	nhr-49	OP50	C20:3w3	Eicosatrienoic acid	Eicosatrienoic acid	-1.09167	0.856975	-1.27386	0.218916	0.262699			-0.234692	-1.94864	0.580541	N.S.
Treatment effect on OP50	C_T-C_C	Treatment	N2	OP50	C20:3w6	Dihomo-γ-linolenic acid	Dihomo-gamma-linolenic acid	11.4333	2.48477	4.60136	0.000221587	0.000531809	***	***	13.9181	8.94856	3.27424	<0.001
Treatment effect on OP50-MR	MR_T-MR_C	Treatment	N2	OP50-MR	C20:3w6	Dihomo-γ-linolenic acid	Dihomo-gamma-linolenic acid	-0.9	2.48477	-0.362206	0.721416	0.960859			1.58477	-3.38477	0.0173405	N.S.
Treatment effect on OP50-crp	crp_T-crp_C	Treatment	N2	OP50-crp	C20:3w6	Dihomo-γ-linolenic acid	Dihomo-gamma-linolenic acid	-0.0666667	2.48477	-0.0268301	0.97889	0.97889			2.41811	-2.55144	0.00926589	N.S.
Treatment effect for nhr-49	nhr49_T-nhr49_C	Treatment	nhr-49	OP50	C20:3w6	Dihomo-γ-linolenic acid	Dihomo-gamma-linolenic acid	4.525	2.15188	2.10281	0.0498149	0.108687	*		6.67688	2.37312	0.963822	N.S.
Mutant difference for OP50-MR	MR_C-C_C	Bacterial mutant	N2	OP50-MR	C20:3w6	Dihomo-γ-linolenic acid	Dihomo-gamma-linolenic acid	-3.8	2.48477	-1.52931	0.14357	0.215356			-1.31523	-6.28477	0.666844	N.S.
Mutant difference for OP50-crp	crp_C-C_C	Bacterial mutant	N2	OP50-crp	C20:3w6	Dihomo-γ-linolenic acid	Dihomo-gamma-linolenic acid	4.56667	2.48477	1.83786	0.0826468	0.0991761			7.05144	2.08189	1.00359	N.S.
Mutant difference for nhr-49	nhr49_C-C_C	Worm mutant	nhr-49	OP50	C20:3w6	Dihomo-γ-linolenic acid	Dihomo-gamma-linolenic acid	2.94167	2.32429	1.26562	0.221788	0.266145			5.26596	0.617373	0.574882	N.S.
Interaction with treatment for OP50-MR	MR_T-MR_C-(C_T-C_C)	Interaction	N2	OP50-MR	C20:3w6	Dihomo-γ-linolenic acid	Dihomo-gamma-linolenic acid	-12.3333	3.514	-3.50977	0.00250186	0.00600447	**	**	-8.81933	-15.8473	2.22153	<0.01
Interaction with treatment for OP50-crp	crp_T-crp_C-(C_T-C_C)	Interaction	N2	OP50-crp	C20:3w6	Dihomo-γ-linolenic acid	Dihomo-gamma-linolenic acid	-11.5	3.514	-3.27262	0.0042292	0.0137137	**	*	-7.986	-15.014	1.86285	<0.05
Interaction with treatment for nhr-49	nhr49_T-nhr49_C-(C_T-C_C)	Interaction	nhr-49	OP50	C20:3w6	Dihomo-γ-linolenic acid	Dihomo-gamma-linolenic acid	-6.90833	3.28705	-2.10168	0.0499255	0.0798808	*		-3.62129	-10.1954	1.09756	N.S.
Treatment effect on OP50	C_T-C_C	Treatment	N2	OP50	C20:4w3	Eicosatetraenoic acid	Eicosatetraenoic acid	25.9667	2.38095	10.906	2.31361e-09	2.77633e-08	***	***	28.3476	23.5857	7.55653	<0.0001
Treatment effect on OP50-MR	MR_T-MR_C	Treatment	N2	OP50-MR	C20:4w3	Eicosatetraenoic acid	Eicosatetraenoic acid	0.2	2.38095	0.0840001	0.933984	0.960859			2.58095	-2.18095	0.0173405	N.S.
Treatment effect on OP50-crp	crp_T-crp_C	Treatment	N2	OP50-crp	C20:4w3	Eicosatetraenoic acid	Eicosatetraenoic acid	2.5	2.38095	1.05	0.307611	0.660579			4.88095	0.119051	0.180075	N.S.
Treatment effect for nhr-49	nhr49_T-nhr49_C	Treatment	nhr-49	OP50	C20:4w3	Eicosatetraenoic acid	Eicosatetraenoic acid	5.875	2.06196	2.84923	0.0106494	0.0255586	*	*	7.93696	3.81304	1.59246	<0.05
Mutant difference for OP50-MR	MR_C-C_C	Bacterial mutant	N2	OP50-MR	C20:4w3	Eicosatetraenoic acid	Eicosatetraenoic acid	-3.46667	2.38095	-1.456	0.162613	0.229572			-1.08572	-5.84762	0.639081	N.S.
Mutant difference for OP50-crp	crp_C-C_C	Bacterial mutant	N2	OP50-crp	C20:4w3	Eicosatetraenoic acid	Eicosatetraenoic acid	7.53333	2.38095	3.164	0.00537077	0.00829776	**	**	9.91428	5.15238	2.08104	<0.01
Mutant difference for nhr-49	nhr49_C-C_C	Worm mutant	nhr-49	OP50	C20:4w3	Eicosatetraenoic acid	Eicosatetraenoic acid	-3.075	2.22717	-1.38067	0.184284	0.23278			-0.847826	-5.30217	0.633054	N.S.
Interaction with treatment for OP50-MR	MR_T-MR_C-(C_T-C_C)	Interaction	N2	OP50-MR	C20:4w3	Eicosatetraenoic acid	Eicosatetraenoic acid	-25.7667	3.36717	-7.65232	4.58728e-07	5.50474e-06	***	***	-22.3995	-29.1338	5.25926	<0.0001
Interaction with treatment for OP50-crp	crp_T-crp_C-(C_T-C_C)	Interaction	N2	OP50-crp	C20:4w3	Eicosatetraenoic acid	Eicosatetraenoic acid	-23.4667	3.36717	-6.96925	1.64782e-06	9.88689e-06	***	***	-20.0995	-26.8338	5.00494	<0.0001
Interaction with treatment for nhr-49	nhr49_T-nhr49_C-(C_T-C_C)	Interaction	nhr-49	OP50	C20:4w3	Eicosatetraenoic acid	Eicosatetraenoic acid	-20.0917	3.1497	-6.37891	5.23577e-06	3.14146e-05	***	***	-16.942	-23.2414	4.50287	<0.0001
Treatment effect on OP50	C_T-C_C	Treatment	N2	OP50	C20:4w6	Arachidonic acid	Arachidonic acid	-16.6	3.42695	-4.84395	0.000130291	0.000390874	***	***	-13.173	-20.027	3.40796	<0.001
Treatment effect on OP50-MR	MR_T-MR_C	Treatment	N2	OP50-MR	C20:4w6	Arachidonic acid	Arachidonic acid	-4.6	3.42695	-1.3423	0.196185	0.860571			-1.17305	-8.02695	0.0652131	N.S.
Treatment effect on OP50-crp	crp_T-crp_C	Treatment	N2	OP50-crp	C20:4w6	Arachidonic acid	Arachidonic acid	-7.63333	3.42695	-2.22744	0.0389164	0.311331	*		-4.20638	-11.0603	0.506778	N.S.
Treatment effect for nhr-49	nhr49_T-nhr49_C	Treatment	nhr-49	OP50	C20:4w6	Arachidonic acid	Arachidonic acid	-24.05	2.96783	-8.10357	2.03951e-07	2.45662e-06	***	***	-21.0822	-27.0178	5.60966	<0.0001
Mutant difference for OP50-MR	MR_C-C_C	Bacterial mutant	N2	OP50-MR	C20:4w6	Arachidonic acid	Arachidonic acid	-6.13333	3.42695	-1.78973	0.090335	0.144536			-2.70638	-9.56029	0.840024	N.S.
Mutant difference for OP50-crp	crp_C-C_C	Bacterial mutant	N2	OP50-crp	C20:4w6	Arachidonic acid	Arachidonic acid	-0.433333	3.42695	-0.126449	0.900779	0.900779			2.99362	-3.86029	0.0453819	N.S.
Mutant difference for nhr-49	nhr49_C-C_C	Worm mutant	nhr-49	OP50	C20:4w6	Arachidonic acid	Arachidonic acid	13.7083	3.20562	4.27634	0.000454319	0.00181727	***	**	16.914	10.5027	2.74058	<0.01
Interaction with treatment for OP50-MR	MR_T-MR_C-(C_T-C_C)	Interaction	N2	OP50-MR	C20:4w6	Arachidonic acid	Arachidonic acid	12	4.84644	2.47604	0.0234454	0.0468908	*	*	16.8464	7.15356	1.32891	<0.05
Interaction with treatment for OP50-crp	crp_T-crp_C-(C_T-C_C)	Interaction	N2	OP50-crp	C20:4w6	Arachidonic acid	Arachidonic acid	8.96667	4.84644	1.85015	0.0807774	0.146474			13.8131	4.12022	0.834239	N.S.
Interaction with treatment for nhr-49	nhr49_T-nhr49_C-(C_T-C_C)	Interaction	nhr-49	OP50	C20:4w6	Arachidonic acid	Arachidonic acid	-7.45	4.53343	-1.64335	0.117664	0.156886			-2.91657	-11.9834	0.804416	N.S.
Treatment effect on OP50	C_T-C_C	Treatment	N2	OP50	C20:5w3	Eicosapentaenoic acid (EPA)	Eicosapentaenoic acid (EPA)	49.4	9.6636	5.11196	7.29079e-05	0.000270164	***	***	59.0636	39.7364	3.56837	<0.001
Treatment effect on OP50-MR	MR_T-MR_C	Treatment	N2	OP50-MR	C20:5w3	Eicosapentaenoic acid (EPA)	Eicosapentaenoic acid (EPA)	-3.6	9.6636	-0.372532	0.713847	0.960859			6.0636	-13.2636	0.0173405	N.S.
Treatment effect on OP50-crp	crp_T-crp_C	Treatment	N2	OP50-crp	C20:5w3	Eicosapentaenoic acid (EPA)	Eicosapentaenoic acid (EPA)	2.76667	9.6636	0.286298	0.777919	0.933503			12.4303	-6.89694	0.0298842	N.S.
Treatment effect for nhr-49	nhr49_T-nhr49_C	Treatment	nhr-49	OP50	C20:5w3	Eicosapentaenoic acid (EPA)	Eicosapentaenoic acid (EPA)	4.4	8.36893	0.525754	0.605476	0.726571			12.7689	-3.96893	0.138722	N.S.
Mutant difference for OP50-MR	MR_C-C_C	Bacterial mutant	N2	OP50-MR	C20:5w3	Eicosapentaenoic acid (EPA)	Eicosapentaenoic acid (EPA)	-17.4333	9.6636	-1.80402	0.0879899	0.144536			-7.76973	-27.0969	0.840024	N.S.
Mutant difference for OP50-crp	crp_C-C_C	Bacterial mutant	N2	OP50-crp	C20:5w3	Eicosapentaenoic acid (EPA)	Eicosapentaenoic acid (EPA)	24.8333	9.6636	2.56978	0.0192846	0.0272253	*	*	34.4969	15.1697	1.56503	<0.05
Mutant difference for nhr-49	nhr49_C-C_C	Worm mutant	nhr-49	OP50	C20:5w3	Eicosapentaenoic acid (EPA)	Eicosapentaenoic acid (EPA)	-13.2583	9.03947	-1.46672	0.159708	0.231546			-4.21886	-22.2978	0.635363	N.S.
Interaction with treatment for OP50-MR	MR_T-MR_C-(C_T-C_C)	Interaction	N2	OP50-MR	C20:5w3	Eicosapentaenoic acid (EPA)	Eicosapentaenoic acid (EPA)	-53	13.6664	-3.87812	0.00110184	0.00526231	**	**	-39.3336	-66.6664	2.27882	<0.01
Interaction with treatment for OP50-crp	crp_T-crp_C-(C_T-C_C)	Interaction	N2	OP50-crp	C20:5w3	Eicosapentaenoic acid (EPA)	Eicosapentaenoic acid (EPA)	-46.6333	13.6664	-3.41226	0.00310599	0.012424	**	*	-32.9669	-60.2997	1.90574	<0.05
Interaction with treatment for nhr-49	nhr49_T-nhr49_C-(C_T-C_C)	Interaction	nhr-49	OP50	C20:5w3	Eicosapentaenoic acid (EPA)	Eicosapentaenoic acid (EPA)	-45	12.7837	-3.52009	0.00244514	0.00652036	**	**	-32.2163	-57.7837	2.18573	<0.01
Treatment effect on OP50	C_T-C_C	Treatment	N2	OP50	C21:0	Heneicosylic acid	Heneicosylic acid	1.76667	0.307619	5.74303	1.91565e-05	9.1951e-05	***	***	2.07429	1.45905	4.03644	<0.0001
Treatment effect on OP50-MR	MR_T-MR_C	Treatment	N2	OP50-MR	C21:0	Heneicosylic acid	Heneicosylic acid	0.233333	0.307619	0.758513	0.457961	0.860571			0.540953	-0.074286	0.0652131	N.S.
Treatment effect on OP50-crp	crp_T-crp_C	Treatment	N2	OP50-crp	C21:0	Heneicosylic acid	Heneicosylic acid	-0.3	0.307619	-0.975231	0.342371	0.660579			0.00761929	-0.607619	0.180075	N.S.
Treatment effect for nhr-49	nhr49_T-nhr49_C	Treatment	nhr-49	OP50	C21:0	Heneicosylic acid	Heneicosylic acid	-1.1	0.266406	-4.12903	0.000630179	0.00168048	***	**	-0.833594	-1.36641	2.77457	<0.01
Mutant difference for OP50-MR	MR_C-C_C	Bacterial mutant	N2	OP50-MR	C21:0	Heneicosylic acid	Heneicosylic acid	-0.833333	0.307619	-2.70898	0.0143749	0.0495265	*	*	-0.525714	-1.14095	1.30516	<0.05
Mutant difference for OP50-crp	crp_C-C_C	Bacterial mutant	N2	OP50-crp	C21:0	Heneicosylic acid	Heneicosylic acid	-2.13333	0.307619	-6.93498	1.75994e-06	6.03407e-06	***	***	-1.82571	-2.44095	5.21939	<0.0001
Mutant difference for nhr-49	nhr49_C-C_C	Worm mutant	nhr-49	OP50	C21:0	Heneicosylic acid	Heneicosylic acid	1.15833	0.287752	4.02546	0.00079353	0.00272067	***	**	1.44608	0.870582	2.56532	<0.01
Interaction with treatment for OP50-MR	MR_T-MR_C-(C_T-C_C)	Interaction	N2	OP50-MR	C21:0	Heneicosylic acid	Heneicosylic acid	-1.53333	0.435039	-3.52459	0.00242087	0.00600447	**	**	-1.09829	-1.96837	2.22153	<0.01
Interaction with treatment for OP50-crp	crp_T-crp_C-(C_T-C_C)	Interaction	N2	OP50-crp	C21:0	Heneicosylic acid	Heneicosylic acid	-2.06667	0.435039	-4.75053	0.000159766	0.000766875	***	***	-1.63163	-2.50171	3.11528	<0.001
Interaction with treatment for nhr-49	nhr49_T-nhr49_C-(C_T-C_C)	Interaction	nhr-49	OP50	C21:0	Heneicosylic acid	Heneicosylic acid	-2.86667	0.406942	-7.04441	1.42713e-06	3.14146e-05	***	***	-2.45972	-3.27361	4.50287	<0.0001
Treatment effect on OP50	C_T-C_C	Treatment	N2	OP50	C22:0	Behenic acid	Behenic acid	0.133333	0.696065	0.191553	0.850237	0.927531			0.829398	-0.562731	0.0326717	N.S.
Treatment effect on OP50-MR	MR_T-MR_C	Treatment	N2	OP50-MR	C22:0	Behenic acid	Behenic acid	0.466667	0.696065	0.670436	0.511091	0.860571			1.16273	-0.229398	0.0652131	N.S.
Treatment effect on OP50-crp	crp_T-crp_C	Treatment	N2	OP50-crp	C22:0	Behenic acid	Behenic acid	-0.366667	0.696065	-0.526771	0.604784	0.789175			0.329398	-1.06273	0.102827	N.S.
Treatment effect for nhr-49	nhr49_T-nhr49_C	Treatment	nhr-49	OP50	C22:0	Behenic acid	Behenic acid	-3.5	0.60281	-5.80614	1.68033e-05	5.76112e-05	***	***	-2.89719	-4.10281	4.23949	<0.0001
Mutant difference for OP50-MR	MR_C-C_C	Bacterial mutant	N2	OP50-MR	C22:0	Behenic acid	Behenic acid	-1.63333	0.696065	-2.34652	0.0305964	0.0667558	*		-0.937269	-2.3294	1.17551	N.S.
Mutant difference for OP50-crp	crp_C-C_C	Bacterial mutant	N2	OP50-crp	C22:0	Behenic acid	Behenic acid	2.86667	0.696065	4.11839	0.000645275	0.00129055	***	**	3.56273	2.1706	2.88923	<0.01
Mutant difference for nhr-49	nhr49_C-C_C	Worm mutant	nhr-49	OP50	C22:0	Behenic acid	Behenic acid	0.925	0.651109	1.42065	0.172509	0.231546			1.57611	0.273891	0.635363	N.S.
Interaction with treatment for OP50-MR	MR_T-MR_C-(C_T-C_C)	Interaction	N2	OP50-MR	C22:0	Behenic acid	Behenic acid	0.333333	0.984384	0.338621	0.738813	0.779581			1.31772	-0.651051	0.108139	N.S.
Interaction with treatment for OP50-crp	crp_T-crp_C-(C_T-C_C)	Interaction	N2	OP50-crp	C22:0	Behenic acid	Behenic acid	-0.5	0.984384	-0.507932	0.617669	0.644524			0.484384	-1.48438	0.190761	N.S.
Interaction with treatment for nhr-49	nhr49_T-nhr49_C-(C_T-C_C)	Interaction	nhr-49	OP50	C22:0	Behenic acid	Behenic acid	-3.63333	0.920807	-3.94581	0.000947575	0.00284273	***	**	-2.71253	-4.55414	2.54627	<0.01
Treatment effect on OP50	C_T-C_C	Treatment	N2	OP50	C23:0	Tricosylic acid	Tricosylic acid	-0.133333	0.679165	-0.196319	0.84656	0.927531			0.545832	-0.812499	0.0326717	N.S.
Treatment effect on OP50-MR	MR_T-MR_C	Treatment	N2	OP50-MR	C23:0	Tricosylic acid	Tricosylic acid	0.666667	0.679165	0.981597	0.339309	0.860571			1.34583	-0.0124986	0.0652131	N.S.
Treatment effect on OP50-crp	crp_T-crp_C	Treatment	N2	OP50-crp	C23:0	Tricosylic acid	Tricosylic acid	0.1	0.679165	0.14724	0.88458	0.943505			0.779165	-0.579165	0.0252556	N.S.
Treatment effect for nhr-49	nhr49_T-nhr49_C	Treatment	nhr-49	OP50	C23:0	Tricosylic acid	Tricosylic acid	-0.125	0.588174	-0.212522	0.834088	0.8421			0.463174	-0.713174	0.0746364	N.S.
Mutant difference for OP50-MR	MR_C-C_C	Bacterial mutant	N2	OP50-MR	C23:0	Tricosylic acid	Tricosylic acid	-0.8	0.679165	-1.17792	0.254169	0.277276			-0.120835	-1.47917	0.557088	N.S.
Mutant difference for OP50-crp	crp_C-C_C	Bacterial mutant	N2	OP50-crp	C23:0	Tricosylic acid	Tricosylic acid	-1.36667	0.679165	-2.01227	0.0594012	0.0750331			-0.687501	-2.04583	1.12475	N.S.
Mutant difference for nhr-49	nhr49_C-C_C	Worm mutant	nhr-49	OP50	C23:0	Tricosylic acid	Tricosylic acid	-0.9	0.635301	-1.41665	0.17366	0.231546			-0.264699	-1.5353	0.635363	N.S.
Interaction with treatment for OP50-MR	MR_T-MR_C-(C_T-C_C)	Interaction	N2	OP50-MR	C23:0	Tricosylic acid	Tricosylic acid	0.8	0.960485	0.832913	0.415809	0.554412			1.76048	-0.160485	0.256167	N.S.
Interaction with treatment for OP50-crp	crp_T-crp_C-(C_T-C_C)	Interaction	N2	OP50-crp	C23:0	Tricosylic acid	Tricosylic acid	0.233333	0.960485	0.242933	0.810804	0.810804			1.19382	-0.727151	0.091084	N.S.
Interaction with treatment for nhr-49	nhr49_T-nhr49_C-(C_T-C_C)	Interaction	nhr-49	OP50	C23:0	Tricosylic acid	Tricosylic acid	0.00833333	0.898451	0.00927522	0.992702	0.992702			0.906785	-0.890118	0.00318129	N.S.
