# Supplementary material for: Host-Microbe-Drug-Nutrient Screen Identifies Bacterial Effectors of Metformin Therapy
Source: Cell. 2019 Sep 5;178(6):1299–1312.e29. doi: 10.1016/j.cell.2019.08.003 (PMC6736778; doi:10.1016/j.cell.2019.08.003)
Supplement: Table S8. List of Primers Used in This Study, Related to STAR Methods [file mmc8.xlsx]

## Sheet: Primers
Gene/Plasmid	Primer name	Sequence (5’ to 3’)
Confirmation of bacterial gene deletion mutants
KanamycinR	K1	CAGTCATAGCCGAATAGCCT
	K2	CGGTGCCCTGAATGAACTGC
adiA	adiA-cseq-F	GGAAGATACTTGCCCGCAACG
	adiA-cseq-R	CGTTGCCATACTCAAAAGGCC
arcA	arcA-cseq-F	GGAAAGTACCCACGACCAAGC
	arcA-cseq-R	GCTGGATGGTGTGATGTGGG
argG	argG-cseq-F	GTGAGAGCGGAAATCCAGGC
	argG-cseq-R	GACTCACGGGTTGTGGATGC
argR	argR-cseq-F	GCAGAATTTGCATGCCGTGACG
	argR-cseq-R	GTCGCAGTAAAACGCACTATTCG
astA	astA-cseq-F	GCTCAATGTCAGCGAAGAAGAG
	astA-cseq-R	CGATACCGGATTACGCTTCAC
cpdA	cpdA-cseq-F	CATGGAGCGATGGCGATTCC
	cpdA-cseq-R	CAACGTCAGGGTGATGTTCCG
cra	cra-cseq-F	CAGCCCAACATGTCACGTTGG
	cra-cseq-R	CTTGATGCCAGCGGGTTTGC
crp	crp-cseq-F	CGTGCAGTACAGTTGATAGCC
	crp-cseq-R	CAGGAACGAGGGAGAAGAGC
crr	crr-cseq-R	GAATTGATTTTGCCGCCGCTGG
csiR	csiR-cseq-F	GTGTTGGTAGTGATGCTATTCC
	csiR-cseq-R	GTCTGGCGACACTCTGAGTGC
cyaA	cyaA-cseq-F	GCGGAATCACAGTCATGACGG
	cyaA-cseq-R	GACCTGAAAGGCGATGAGTGG
fur	fur-cseq-F	GGTGTTCAAGTGGCCTTGCC
	fur-cseq-R	CCTGCCAGAGCGTGTTAAACG
gcvA	gcvA-cseq-F	CGCCACTATAGGTATTTGCTGG
	gcvA-cseq-R	CGTATGAAACGCCTGGTATTCGA
gcvH	gcvH-cseq-F	GGAAGGTATTGGCGAAACGG
	gcvH-cseq-R	GGCGTTCAATAAAAGCGCCGC
gcvP	gcvP-cseq-F	CGGCTTTATTCCTCTTCTGCG
	gcvP-cseq-R	CGGGGTGAGGGTAAATATTCG
gcvT	gcvT-cseq-F	GGTTAACAGTCTGTTTCGGTGG
	gcvT-cseq-R	GCATGTTCGGTAATACCAACGG
glpK	glpK-cseq-F	GGCAATGTCGCCTTTACCGG
	glpK-cseq-R	GCATAATACGCATGGCGTTTACC
hpt	hpt-cseq-F	GTTGCGGTGCCAAAACCTGC
	hpt-cseq-R	GGCAGAAAGTTACCATTCACGG
marA	marA-cseq-F	CAATTAGTTGGCCAGGACCTGC
	marA-cseq-R	GGGAACAACCACGACATTGGC
mlc	mlc-cseq-F	CATCTGCTGAATGCTCTCAGG
	mlc-cseq-R	CGCTTCAGCATCACTAACTCC
nac	nac-cseq-F	GCGACAGCTGATTAAAGGAGC
	nac-cseq-R	GTTGTAATCCTGACGTGCAGC
ntrC	ntrC-cseq-F	CAACTGACCTTACACGGCGAG
	ntrC-cseq-R	CAGCTAAACAGCCCAATCATTGC
rbsK	rbsK-cseq-F	GTCGAAACCGCAGATAAAGTGC
	rbsK-cseq-R	GTACTGGCAGTGATCAACATGC
speA	speA-cseq-F	GGAGCGTCAGCATTCACTGC
	speA-cseq-R	GGTGCTCATGGATGGACTCC
speB	speB-cseq-F	CCTTGAAGAGTTCGAGGCAGG
	speB-cseq-R	GGTCGGATAAGGCGTTCACG
speF	speF-cseq-F	CAGCCACCTGACTGGTAAGG
	speF-cseq-R	GAGATTGTCCCGACTTCGGC
tdcB	tdcB-cseq-F	GTCTGTCTTGCAGGTGTCGG
	tdcB-cseq-R	GATTGCCGTACCAAACAAGCC
tdcC	tdcC-cseq-F	CAATAAAGTCGTCACCGAAGGC
	tdcC-cseq-R	CTTCACAGTCGCTGGCATCG
Confirmation of bacterial gene overexpression plasmids
pCA24N	ASKA-cseq-F	GAGGAGAAATTAACTATGAGAGG
pCrp	crp-aska-cseq-R	GGTGAGTCATAGCGTCTGG
pAstC	astC-aska-cseq-R	GATGGGTTCGACAATCACCG
pFepA	fepA-aska-cseq-R	GGTCAGGCTAAAGTTAGTGC
pFucI	fucI-aska-cseq-R	CAATGGAACCGGCGATACC
pGalF	galF-aska-cseq-R	GCTCTTTAGTCTGGATGACG
pGapA	gapA-aska-cseq-R	CTGAGTAGCGGTAGTAGCG
pMdh	mdh-aska-cseq-R	CAGATCAGCCACTTCCTGC
pMntR	mntR-aska-cseq-R	GCGTCTCTTCACTAACATGG
pOmpA	ompA-aska-cseq-R	CCGAAACGGTAGGAAACACC
pSodA	sodA-aska-cseq-R	CTTTAATGTAGTCCGGACGG
pUbiF	ubiF-aska-cseq-R	GACGCTAATCAACATGCACG
pYdcS	ydcS-aska-cseq-R	GCCTGGTACTGTTCTTCGG
pYbjJ	ybjJ-aska-cseq-R	CCA CAA CAC CTA TCA GCA GC
Bacterial gene disruption by homologous recombination
speAspeB	speAspeB-KO-F	ACGACATGTCTATGGGTTTGCCTTCGTCAGCGGGCGAATGTGTAGGCTGGAGCTG
	speAspeB-KO-R	TCGCCCTTTTTCGCCGCCTGAATATACAGCATTTCCAGCGCCATATGAATATCCTCCTTAGT
C. elegans reporter gene fusion
Pcpt-5	cpt-5 A-F	GTCTCGGAATTGATGCATAG
	cpt-5 B-R	AGTCGACCTGCAGGCATGCAAGCTTTTTCACTGCAAATTTCAATCTAT
gfp	C-F	AGCTTGCATGCCTGCAGGTC
	D-R	AGGGCCCGTACGGCCGACTA
Fusion	cpt-5 A*-F	CAGAATTGGAAGTCTTACAGC
	D*-R	GGAAACAGTTATGTTTGGTATATTG
Confirmation of RNAi plasmids
L4440 vector backbone	L4440-R	GACCGGCAGATCTGATATC
